# Supplementary material for: “Drying effect” of fructus aurantii components and the mechanism of action based on network pharmacology and in vitro pharmacodynamic validation
Source: Front Pharmacol. 2023 Mar 8;14:1114010. doi: 10.3389/fphar.2023.1114010 (PMC10031011; doi:10.3389/fphar.2023.1114010)
Supplement: Supplementary file 1 [file Table2.XLSX]

## Sheet: DAVID
Category		Term	Count	%	PValue	Genes	List	Total	Pop	Hits	Pop	Total	Fold	Enrichment	Bonferroni	Benjamini	FDR
KEGG_PATHWAY		hsa05200:Pathways	in	cancer	61	28.5047	6.78055e-25	RET,	CXCL8,	FLT3,	FLT4,	PIK3CB,	GLI2,	IKBKB,	SHH,	EDNRA,	EDNRB,	CASP3,	AKT1,	JAK2,	PDGFRB,	PDGFRA,	HSP90AA1,	MMP1,	MMP2,	PRKCA,	F2,	MMP9,	TGFBR1,	AR,	PIK3CA,	KIT,	PPARG,	PPARD,	HDAC1,	PTGER3,	CXCR4,	PIK3R1,	PTGS2,	HIF1A,	EGFR,	RELA,	RXRB,	MAPK8,	ERBB2,	ABL1,	HMOX1,	MAPK1,	NTRK1,
GOTERM_BP_DIRECT		GO:0042493~response	to	drug	33	15.4206	9.12436e-23	RET,	ABCB1,	HDAC1,	HTR2C,	HTR2A,	PTGS2,	AGPAT2,	RELA,	SLC6A4,	ICAM1,	CASP3,	TSPO,	HMOX1,	SNCA,	NTRK1,	BCHE,	STAT1,	SRD5A1,	ARG1,	STAT3,	DNMT3A,	DHODH,	ALDH3A1,	ADAM17,	LCK,	CDK4,	APEX1,	CYP1A1,	BCL2,	CDK1,	MDM2,	PPARG,	TOP1	213	293	19256	10.182	2.94717e-19	2.94625e-19	2.63146e-19
GOTERM_BP_DIRECT		GO:0009410~response	to	xenobiotic	stimulus	30	14.0187	6.80797e-22	RET,	ABCB1,	AHR,	HTR2A,	PTGS2,	TNF,	AGPAT2,	SLC6A4,	CASP3,	ABL1,	TSPO,	HMOX1,	SNCA,	NTRK1,	HSP90AA1,	ACE,	STAT1,	SRD5A1,	ARG1,	MMP2,	DNMT3A,	P2RX7,	ADAM17,	RPS6KB1,	LCK,	CDK4,	APEX1,	BCL2,	CDK1,	TOP1	213	241	19256	11.2536	2.19898e-18	1.09915e-18	9.8171e-19
GOTERM_BP_DIRECT		GO:0010628~positive	regulation	of	gene	expression	39	18.2243	6.69113e-21	RET,	APP,	PTGFR,	DNMT1,	CXCL8,	HDAC1,	PIK3CB,	HIF1A,	TNF,	RELA,	SLC6A4,	SHH,	MAPK8,	ERBB2,	AKT1,	MAPK1,	EPHB2,	KDM4C,	NOS3,	VDR,	EPHX2,	NR1H2,	STAT3,	BRAF,	F3,	NR0B2,	PRKAB1,	TGFBR1,	MTOR,	VEGFA,	BMP4,	P2RX7,	AR,	CDK1,	TLR9,	MDM2,	PPARG,	TLR4,	PPARD	213
GOTERM_BP_DIRECT		GO:0007568~aging	26	12.1495	9.8527e-20	ITGB2,	HMGCR,	HTR2A,	PTGS2,	MPO,	RELA,	EDNRB,	CNR1,	TSPO,	AKT1,	MAPK1,	FADS1,	CTSC,	SNCA,	PDGFRB,	NTRK1,	ACE,	MME,	ARG1,	MMP2,	STAT3,	DNMT3A,	ALDH3A1,	RPS6KB1,	APEX1,	CYP1A1	213	194	19256	12.116	3.18242e-16	7.95359e-17	7.10379e-17
GOTERM_BP_DIRECT		GO:0018108~peptidyl-tyrosine	phosphorylation	23	10.7477	1.82611e-19	PDGFRB,	NTRK1,	RET,	PDGFRA,	FLT1,	SYK,	FLT3,	FLT4,	INSR,	HTR2A,	EGFR,	CLK1,	PTPRC,	AXL,	LCK,	KIT,	ERBB2,	KDR,	ABL1,	PTPN6,	EPHB2,	JAK2,	FGFR1	213	139	19256	14.9589	5.89835e-16	1.1793e-16	1.0533e-16
GOTERM_MF_DIRECT		GO:0004879~RNA	polymerase	II	transcription	factor	activity,	ligand-activated	sequence-specific	DNA	binding	17	7.94393	5.82822e-19	VDR,	NR1H2,	NR1I3,	STAT3,	RORC,	RORA,	AHR,	PIK3R1,	NR3C1,	ESR1,	ESR2,	NR3C2,	RXRB,	AR,	PPARG,	PPARA,	PPARD	214	54	18811	27.6728	4.24877e-16	4.24877e-16	3.72423e-16
GOTERM_BP_DIRECT		GO:0043066~negative	regulation	of	apoptotic	process	37	17.2897	1.04269e-18	PTGFR,	HDAC1,	FLT4,	PSEN2,	PIK3R1,	MPO,	RELA,	EGFR,	GLI2,	SHH,	MAPK8,	EDNRB,	CASP3,	KDR,	AKT1,	SNCA,	PDGFRB,	NTRK1,	PLK1,	BRAF,	MIF,	MMP9,	SIRT1,	TGFBR1,	IL2,	MTOR,	NFKB1,	VEGFA,	BMP4,	RPS6KB1,	AXL,	ALB,	BCL2,	CDK1,	MDM2,	BCL2L1,	PPARD	213	526	19256
GOTERM_BP_DIRECT		GO:0008284~positive	regulation	of	cell	proliferation	37	17.2897	4.12776e-18	PTGFR,	FLT1,	FLT3,	HDAC1,	FLT4,	ODC1,	HTR2A,	RELA,	EGFR,	SHH,	EDNRB,	ERBB2,	CXCR2,	KDR,	AKT1,	CAPN1,	PDGFRB,	PDGFRA,	KDM4C,	INSR,	MIF,	F2,	SIRT1,	TGFBR1,	IL2,	VEGFA,	BMP4,	ALDH3A1,	AR,	ADAM17,	CDK4,	KIT,	BCL2,	MDM2,	PTPN6,	FGFR1,	BCL2L1	213	549	19256
GOTERM_MF_DIRECT		GO:0019899~enzyme	binding	32	14.9533	1.07123e-17	APP,	HDAC1,	CYP2C19,	CYP3A4,	PTGS2,	HIF1A,	RELA,	EGFR,	MAPK8,	AKT1,	HMOX1,	PDGFRB,	BCHE,	KDM4C,	PARP1,	STAT1,	PDE4D,	PRKCA,	ESR1,	SIRT1,	ESR2,	NFKB1,	BACE1,	NFKBIA,	AR,	CYP2A6,	CYP1A2,	CYP1A1,	MDM2,	PPARG,	MAPT,	CFTR	214	390	18811	7.21246	7.80926e-15	3.90463e-15	3.42258e-15
GOTERM_BP_DIRECT		GO:0043406~positive	regulation	of	MAP	kinase	activity	18	8.41121	1.42648e-17	PDGFRB,	APP,	FLT1,	FLT3,	INSR,	MIF,	HTR2A,	TNF,	EGFR,	PIK3CG,	VEGFA,	P2RX7,	PTPRC,	KIT,	ERBB2,	PDE5A,	TLR4,	FGFR1	213	80	19256	20.3408	4.60753e-14	5.75763e-15	5.14246e-15
GOTERM_MF_DIRECT		GO:0004713~protein	tyrosine	kinase	activity	20	9.34579	2.96821e-17	PDGFRB,	NTRK1,	RET,	FLT1,	SYK,	FLT3,	FLT4,	INSR,	BRAF,	EGFR,	CLK1,	AXL,	LCK,	KIT,	ERBB2,	KDR,	ABL1,	EPHB2,	JAK2,	FGFR1	214	113	18811	15.5579	2.16382e-14	7.21275e-15	6.32228e-15
GOTERM_MF_DIRECT		GO:0004714~transmembrane	receptor	protein	tyrosine	kinase	activity	20	9.34579	4.94537e-17	PDGFRB,	NTRK1,	RET,	PDGFRA,	FLT1,	SYK,	FLT3,	FLT4,	INSR,	EGFR,	CLK1,	AXL,	LCK,	KIT,	ERBB2,	KDR,	ABL1,	EPHB2,	JAK2,	FGFR1	214	116	18811	15.1555	3.60518e-14	9.01295e-15	7.90024e-15
GOTERM_BP_DIRECT		GO:0006468~protein	phosphorylation	34	15.8879	1.02729e-16	RET,	APP,	PIK3R1,	PIK3CG,	IKBKB,	MAPK8,	EDNRA,	ERBB2,	ABL1,	AKT1,	MAPK1,	CTSG,	JAK2,	NTRK1,	BRD2,	SYK,	IGFBP3,	INSR,	PLK1,	PRKCA,	BRAF,	TNNI3K,	PRKAB1,	TGFBR1,	MTOR,	MAPK10,	P2RX7,	CLK1,	CDK7,	LCK,	CDK4,	CDK1,	PRKCQ,	FGFR1	213	501	19256	6.13519	3.58602e-13	3.68569e-14	3.2919e-14
KEGG_PATHWAY		hsa04933:AGE-RAGE	signaling	pathway	in	diabetic	complications	24	11.215	1.42916e-16	CXCL8,	NOS3,	STAT1,	MMP2,	STAT3,	PRKCA,	PIK3CB,	PIK3R1,	F3,	TNF,	TGFBR1,	RELA,	NFKB1,	ICAM1,	VEGFA,	MAPK10,	MAPK8,	PIK3CA,	CDK4,	CASP3,	BCL2,	AKT1,	MAPK1,	JAK2	203	100	8156	9.64256	3.04201e-14	1.96509e-14	9.14662e-15
GOTERM_CC_DIRECT		GO:0045121~membrane	raft	25	11.6822	1.66017e-16	RET,	APP,	PSEN2,	TNF,	EGFR,	SLC6A4,	ICAM1,	IKBKB,	SHH,	EDNRB,	CNR1,	CASP3,	KDR,	TRPM8,	NOS1,	JAK2,	CTSD,	MME,	TGFBR1,	BACE1,	ADAM17,	PTPRC,	LCK,	MAPT,	ABCG2	214	251	20472	9.52824	3.91909e-14	5.86039e-14	4.9473e-14
GOTERM_BP_DIRECT		GO:0032496~response	to	lipopolysaccharide	21	9.81308	5.85107e-16	PTGFR,	ACE,	NOS2,	NOS3,	HDAC1,	PTGS2,	MPO,	P2RX7,	ADAM17,	CNR2,	RPS6KB1,	CNR1,	CASP3,	CYP1A2,	CYP1A1,	NOS1,	JAK2,	TLR4,	PTGES,	IDO1,	SNCA	213	156	19256	12.1697	1.79301e-12	1.88931e-13	1.68745e-13
KEGG_PATHWAY		hsa05207:Chemical	carcinogenesis	-	receptor	activation	32	14.9533	5.99834e-16	NR1I3,	CACNA1B,	AHR,	PIK3CB,	PIK3R1,	CYP3A4,	RELA,	EGFR,	RXRB,	CYP1B1,	AKT1,	MAPK1,	JAK2,	HSP90AA1,	VDR,	EPHX2,	EPHX1,	STAT3,	PRKCA,	ESR1,	MTOR,	ESR2,	NFKB1,	VEGFA,	AR,	PIK3CA,	RPS6KB1,	CYP1A2,	CYP1A1,	BCL2,	PPARA,	UGT2B7	203	212	8156	6.0645	1.52101e-13	5.49848e-14	2.55929e-14
GOTERM_CC_DIRECT		GO:0005886~plasma	membrane	108	50.4673	7.30881e-16	CHRM2,	APP,	CHRM3,	CHRM1,	CHRM4,	TNF,	ICAM1,	EDNRA,	HTR7,	EDNRB,	STS,	ANPEP,	KDR,	AKT1,	CAPN1,	EPHB2,	PDGFRB,	PDGFRA,	PRKCA,	MIF,	AR,	ALDH3A1,	ADAM17,	PRKCQ,	CFTR,	ABCG2,	PTGFR,	ABCB1,	CACNA1B,	PSEN2,	PIK3R1,	CYP2C19,	HRH2,	TRPM8,	ACE,	INSR,	BRAF,	TRPV1,	ESR1,	GRIN2B,	NFKBIA,	CYP2C9,	ATP4A,
KEGG_PATHWAY		hsa05212:Pancreatic	cancer	21	9.81308	1.00354e-15	STAT1,	STAT3,	BRAF,	PIK3CB,	PIK3R1,	EGFR,	TGFBR1,	MTOR,	RELA,	NFKB1,	VEGFA,	MAPK10,	IKBKB,	MAPK8,	PIK3CA,	RPS6KB1,	CDK4,	ERBB2,	AKT1,	MAPK1,	BCL2L1	203	76	8156	11.1016	2.73781e-13	6.89936e-14	3.21134e-14
GOTERM_BP_DIRECT		GO:0043410~positive	regulation	of	MAPK	cascade	21	9.81308	1.07488e-15	NTRK1,	RET,	APP,	FLT1,	FLT3,	FLT4,	INSR,	IGFBP3,	ADRA2C,	TNF,	TGFBR1,	VEGFA,	BMP4,	AR,	PTPRC,	KIT,	ERBB2,	KDR,	TLR9,	JAK2,	FGFR1	213	160	19256	11.8655	3.58602e-12	3.15527e-13	2.81815e-13
GOTERM_BP_DIRECT		GO:0006954~inflammatory	response	30	14.0187	1.67339e-15	PTGFR,	CXCL8,	PTGER3,	ITGB2,	CXCR4,	ITGAL,	PTGS2,	TNF,	RELA,	PIK3CG,	PTGS1,	IKBKB,	FUT7,	CNR2,	CXCR2,	AKT1,	CCR4,	NOS2,	STAT3,	TACR1,	MIF,	MTOR,	NFKB1,	P2RX7,	AXL,	KIT,	TLR9,	PRKCQ,	TLR4,	IDO1	213	411	19256	6.59881	5.37903e-12	4.50283e-13	4.02172e-13
GOTERM_BP_DIRECT		GO:0033674~positive	regulation	of	kinase	activity	16	7.47664	2.1611e-15	PDGFRB,	NTRK1,	RET,	PDGFRA,	FLT1,	FLT3,	FLT4,	INSR,	EGFR,	IL2,	AXL,	KIT,	ERBB2,	KDR,	EPHB2,	FGFR1	213	73	19256	19.8145	6.81344e-12	5.36783e-13	4.79431e-13
GOTERM_MF_DIRECT		GO:0042802~identical	protein	binding	60	28.0374	3.06884e-15	APP,	HTR2C,	HTR2A,	NR3C1,	TNF,	PIK3CG,	SLC6A4,	IKBKB,	KDR,	AKT1,	EPHB2,	JAK2,	CTSC,	G6PD,	HSP90AA1,	PARP1,	ARG1,	DNMT3A,	MIF,	MMP9,	SIRT1,	LCK,	PPARG,	MAPT,	HPRT1,	GAPDH,	TLR4,	ABCG2,	VCP,	HMGCR,	EGFR,	RELA,	TTR,	CNR1,	ERBB2,	HMOX1,	MAPK1,	TRPM8,	SNCA,	NTRK1,	BCHE,	STAT1,
KEGG_PATHWAY		hsa05417:Lipid	and	atherosclerosis	31	14.486	6.32035e-15	CXCL8,	PIK3CB,	PIK3R1,	TNF,	RELA,	ICAM1,	IKBKB,	RXRB,	MAPK8,	CASP3,	AKT1,	MAPK1,	JAK2,	HSP90AA1,	MMP1,	NOS3,	MMP3,	STAT3,	PRKCA,	MMP9,	NFKB1,	MAPK10,	NFKBIA,	CYP2C9,	CYP2A6,	PIK3CA,	CYP1A1,	BCL2,	PPARG,	TLR4,	BCL2L1	203	215	8156	5.79301	1.73395e-12	3.4762e-13	1.61801e-13
GOTERM_BP_DIRECT		GO:0010629~negative	regulation	of	gene	expression	26	12.1495	6.94059e-15	APP,	DNMT1,	CXCL8,	HDAC1,	HIF1A,	TNF,	SHH,	KDR,	AKT1,	XDH,	ACE,	NOS2,	VDR,	NR1H2,	STAT3,	MIF,	NR0B2,	ESR1,	SIRT1,	NFKB1,	VEGFA,	BMP4,	PIK3CA,	CDK1,	PPARG,	MAPT	213	308	19256	7.63149	2.25919e-11	1.6008e-12	1.42976e-12
GOTERM_MF_DIRECT		GO:0020037~heme	binding	20	9.34579	7.07399e-15	NOS2,	NOS3,	CYP3A4,	PTGS2,	CYP2C19,	MPO,	CYP19A1,	PTGS1,	CYP17A1,	CYP2C9,	CYP2A6,	CYP2D6,	TBXAS1,	CYP1A2,	CYP1A1,	CYP1B1,	HMOX1,	NOS1,	JAK2,	IDO1	214	150	18811	11.7202	5.17986e-12	8.5949e-13	7.5338e-13
GOTERM_CC_DIRECT		GO:0043235~receptor	complex	22	10.2804	1.19585e-14	PDGFRB,	NTRK1,	RET,	PDGFRA,	APP,	FLT1,	FLT3,	VDR,	FLT4,	INSR,	ITGB2,	EGFR,	TGFBR1,	NR3C2,	AXL,	KIT,	ERBB2,	KDR,	PPARG,	EPHB2,	TLR4,	FGFR1	214	217	20472	9.69861	4.23261e-12	1.40711e-12	1.18787e-12
KEGG_PATHWAY		hsa05215:Prostate	cancer	22	10.2804	1.26989e-14	PDGFRB,	PDGFRA,	HSP90AA1,	MMP3,	BRAF,	PIK3CB,	PIK3R1,	MMP9,	EGFR,	MTOR,	RELA,	NFKB1,	NFKBIA,	IKBKB,	AR,	PIK3CA,	ERBB2,	MDM2,	BCL2,	AKT1,	MAPK1,	FGFR1	203	97	8156	9.11239	3.46789e-12	5.39315e-13	2.51027e-13
KEGG_PATHWAY		hsa04066:HIF-1	signaling	pathway	23	10.7477	1.3728e-14	FLT1,	NOS2,	NOS3,	INSR,	STAT3,	PRKCA,	PIK3CB,	PIK3R1,	HIF1A,	EGFR,	MTOR,	RELA,	NFKB1,	VEGFA,	PIK3CA,	RPS6KB1,	ERBB2,	BCL2,	AKT1,	HMOX1,	MAPK1,	GAPDH,	TLR4	203	109	8156	8.47779	3.77209e-12	5.39315e-13	2.51027e-13
GOTERM_BP_DIRECT		GO:0014068~positive	regulation	of	phosphatidylinositol	3-kinase	signaling	16	7.47664	1.61339e-14	PDGFRB,	NTRK1,	PDGFRA,	FLT1,	FLT3,	INSR,	F2,	SIRT1,	TNF,	VEGFA,	KIT,	KDR,	PTPN6,	JAK2,	FGFR1,	PPARD	213	83	19256	17.4272	5.19973e-11	3.4731e-12	3.10202e-12
KEGG_PATHWAY		hsa05235:PD-L1	expression	and	PD-1	checkpoint	pathway	in	cancer	21	9.81308	2.61378e-14	STAT1,	STAT3,	PIK3CB,	PIK3R1,	HIF1A,	EGFR,	MTOR,	RELA,	NFKB1,	NFKBIA,	IKBKB,	PIK3CA,	RPS6KB1,	LCK,	TLR9,	AKT1,	MAPK1,	PTPN6,	PRKCQ,	JAK2,	TLR4	203	89	8156	9.48005	7.14873e-12	8.98486e-13	4.18205e-13
GOTERM_BP_DIRECT		GO:0048661~positive	regulation	of	smooth	muscle	cell	proliferation	15	7.00935	2.80587e-14	PDGFRB,	STAT1,	HDAC1,	MMP2,	HMGCR,	PTGS2,	TNF,	EGFR,	MTOR,	BMP4,	PIK3CA,	RPS6KB1,	AKT1,	HMOX1,	TLR4	213	70	19256	19.3722	9.07263e-11	5.66261e-12	5.05759e-12
KEGG_PATHWAY		hsa01521:EGFR	tyrosine	kinase	inhibitor	resistance	20	9.34579	3.13792e-14	PDGFRB,	PDGFRA,	STAT3,	BRAF,	PRKCA,	PIK3CB,	PIK3R1,	EGFR,	MTOR,	VEGFA,	PIK3CA,	RPS6KB1,	AXL,	ERBB2,	KDR,	BCL2,	AKT1,	MAPK1,	JAK2,	BCL2L1	203	79	8156	10.1715	8.60889e-12	9.58809e-13	4.46282e-13
GOTERM_CC_DIRECT		GO:0005887~integral	component	of	plasma	membrane	52	24.2991	3.14768e-14	RET,	CHRM2,	APP,	CHRM3,	FLT1,	CHRM1,	FLT3,	FLT4,	CHRM4,	HTR2C,	HTR2A,	TNF,	SLC6A4,	ICAM1,	EDNRA,	HTR7,	EDNRB,	KDR,	EPHB2,	CCR4,	PDGFRB,	PDGFRA,	MME,	TACR1,	ADRA2C,	F3,	BACE1,	ADAM17,	MMP14,	KIT,	TLR4,	CFTR,	PTGFR,	PTGER3,	PSEN2,	EGFR,	CNR2,	HRH2,	CNR1,	ERBB2,
KEGG_PATHWAY		hsa04151:PI3K-Akt	signaling	pathway	38	17.757	4.08953e-14	CHRM2,	FLT1,	CHRM1,	FLT3,	FLT4,	PIK3CB,	PIK3R1,	RELA,	EGFR,	PIK3CG,	IKBKB,	GYS1,	ERBB2,	KDR,	AKT1,	MAPK1,	JAK2,	PDGFRB,	NTRK1,	PDGFRA,	HSP90AA1,	SYK,	NOS3,	INSR,	PRKCA,	IL2,	MTOR,	NFKB1,	VEGFA,	PIK3CA,	RPS6KB1,	CDK4,	KIT,	BCL2,	MDM2,	TLR4,	FGFR1,	BCL2L1	203	354	8156	4.31282
GOTERM_BP_DIRECT		GO:0007169~transmembrane	receptor	protein	tyrosine	kinase	signaling	pathway	18	8.41121	9.49409e-14	PDGFRB,	NTRK1,	RET,	PDGFRA,	FLT1,	SYK,	FLT3,	FLT4,	INSR,	PIK3CB,	EGFR,	AXL,	LCK,	KIT,	ERBB2,	KDR,	EPHB2,	FGFR1	213	132	19256	12.3278	3.06605e-10	1.80332e-11	1.61065e-11
GOTERM_BP_DIRECT		GO:0045429~positive	regulation	of	nitric	oxide	biosynthetic	process	13	6.07477	1.49654e-13	APP,	HSP90AA1,	INSR,	ITGB2,	TRPV1,	PTGS2,	ESR1,	TNF,	MTOR,	ICAM1,	AKT1,	JAK2,	TLR4	213	49	19256	23.9847	4.83396e-10	2.68463e-11	2.39779e-11
GOTERM_BP_DIRECT		GO:0045907~positive	regulation	of	vasoconstriction	12	5.60748	2.0594e-13	ACE,	HRH2,	TBXAS1,	ABL1,	AKT1,	HMGCR,	TACR1,	HTR2A,	ADRA2C,	PTGS2,	EGFR,	ICAM1	213	38	19256	28.5486	6.65207e-10	3.4999e-11	3.12596e-11
GOTERM_BP_DIRECT		GO:0043065~positive	regulation	of	apoptotic	process	25	11.6822	2.41712e-13	APP,	PTGS2,	TNF,	MAPK8,	CNR1,	CASP3,	ABL1,	TSPO,	CYP1B1,	AKT1,	HMOX1,	CTSD,	SNCA,	PDGFRB,	ACE,	MMP2,	IGFBP3,	TRPV1,	MMP9,	SIRT1,	TGFBR1,	DHODH,	BMP4,	CDK4,	PPARG	213	328	19256	6.89053	7.80677e-10	3.90244e-11	3.48548e-11
GOTERM_CC_DIRECT		GO:0032991~macromolecular	complex	34	15.8879	3.9159e-13	APP,	VCP,	HDAC1,	PSEN2,	CXCR4,	AHR,	PIK3R1,	NR3C1,	PTGS2,	HIF1A,	TNF,	EGFR,	TTR,	ABL1,	AKT1,	MAPK1,	NOS1,	SNCA,	NTRK1,	PDGFRA,	HSP90AA1,	SYK,	PARP1,	STAT1,	NR0B2,	ESR1,	SIRT1,	AR,	RBP4,	ALB,	BCL2,	MDM2,	PTPN6,	CFTR	214	703	20472	4.62669	1.38226e-10	2.76462e-11	2.33388e-11
KEGG_PATHWAY		hsa04020:Calcium	signaling	pathway	30	14.0187	8.25059e-13	RET,	CHRM2,	PTGFR,	CHRM3,	FLT1,	CHRM1,	FLT4,	PTGER3,	CACNA1B,	HTR2C,	CXCR4,	HTR2A,	EGFR,	EDNRA,	HTR7,	EDNRB,	HRH2,	ERBB2,	KDR,	NOS1,	PDGFRB,	NTRK1,	PDGFRA,	NOS2,	NOS3,	PRKCA,	TACR1,	VEGFA,	P2RX7,	FGFR1	203	240	8156	5.02217	2.26052e-10	2.06265e-11	9.60068e-12
GOTERM_CC_DIRECT		GO:0009986~cell	surface	32	14.9533	8.89266e-13	APP,	ACHE,	ABCB1,	ITGB2,	PSEN2,	CXCR4,	ITGAL,	TNF,	EGFR,	ICAM1,	SHH,	CA4,	CXCR2,	CTSG,	EPHB2,	PDGFRB,	NTRK1,	HSP90AA1,	MME,	TACR1,	MIF,	GRIN2B,	F3,	TGFBR1,	VEGFA,	BACE1,	ADAM17,	PTPRC,	RPS6KB1,	AXL,	TLR4,	CFTR	214	638	20472	4.79817	3.13919e-10	5.23185e-11	4.41669e-11
GOTERM_BP_DIRECT		GO:0070374~positive	regulation	of	ERK1	and	ERK2	cascade	21	9.81308	9.38864e-13	PDGFRB,	NTRK1,	PDGFRA,	APP,	FLT4,	GPR55,	HTR2C,	BRAF,	PRKCA,	HMGCR,	MIF,	HTR2A,	TNF,	EGFR,	ICAM1,	VEGFA,	BMP4,	PTPRC,	KDR,	ABL1,	TLR4	213	228	19256	8.32666	3.0327e-09	1.44362e-10	1.28937e-10
GOTERM_CC_DIRECT		GO:0043025~neuronal	cell	body	26	12.1495	1.09742e-12	RET,	CHRM2,	HDAC1,	CACNA1B,	PSEN2,	HTR2A,	TNF,	CYP17A1,	CNR2,	CASP3,	ABL1,	EPHB2,	CCR4,	SNCA,	NTRK1,	HSP90AA1,	MME,	SRD5A1,	ARG1,	TRPV1,	ADRA2C,	MTOR,	DHODH,	BACE1,	P2RX7,	MAPT	214	407	20472	6.11119	3.87402e-10	5.53415e-11	4.67189e-11
KEGG_PATHWAY		hsa04931:Insulin	resistance	21	9.81308	1.28112e-12	NOS3,	NR1H2,	INSR,	STAT3,	PIK3CB,	PIK3R1,	TNF,	PRKAB1,	MTOR,	RELA,	NFKB1,	MAPK10,	NFKBIA,	IKBKB,	GYS1,	MAPK8,	PIK3CA,	RPS6KB1,	AKT1,	PRKCQ,	PPARA	203	108	8156	7.81226	3.51018e-10	2.71007e-11	1.26141e-11
KEGG_PATHWAY		hsa04659:Th17	cell	differentiation	21	9.81308	1.28112e-12	HSP90AA1,	STAT1,	STAT3,	RORC,	RORA,	AHR,	HIF1A,	TGFBR1,	IL2,	MTOR,	RELA,	NFKB1,	MAPK10,	RXRB,	NFKBIA,	IKBKB,	MAPK8,	LCK,	MAPK1,	PRKCQ,	JAK2	203	108	8156	7.81226	3.51018e-10	2.71007e-11	1.26141e-11
GOTERM_MF_DIRECT		GO:0004672~protein	kinase	activity	26	12.1495	1.40488e-12	RET,	FLT4,	EGFR,	PIK3CG,	IKBKB,	ERBB2,	ABL1,	AKT1,	JAK2,	NTRK1,	PDGFRA,	SYK,	PLK1,	PRKCA,	BRAF,	TNNI3K,	PRKAB1,	TGFBR1,	MTOR,	MAPK10,	CLK1,	CDK7,	RPS6KB1,	CDK4,	CDK1,	PRKCQ	214	379	18811	6.03021	1.02415e-09	1.46309e-10	1.28246e-10
GOTERM_BP_DIRECT		GO:0046777~protein	autophosphorylation	19	8.8785	1.60138e-12	PDGFRB,	NTRK1,	PDGFRA,	FLT1,	SYK,	FLT3,	FLT4,	INSR,	EGFR,	MTOR,	CLK1,	PTPRC,	KIT,	ERBB2,	KDR,	ABL1,	AKT1,	JAK2,	FGFR1	213	181	19256	9.4899	5.17248e-09	2.3504e-10	2.09927e-10
KEGG_PATHWAY		hsa01522:Endocrine	resistance	20	9.34579	2.03347e-12	MMP2,	BRAF,	PIK3CB,	PIK3R1,	ESR1,	MMP9,	EGFR,	MTOR,	ESR2,	MAPK10,	MAPK8,	PIK3CA,	RPS6KB1,	CDK4,	CYP2D6,	ERBB2,	MDM2,	BCL2,	AKT1,	MAPK1	203	98	8156	8.19946	5.57175e-10	3.99432e-11	1.85917e-11
GOTERM_BP_DIRECT		GO:0007204~positive	regulation	of	cytosolic	calcium	ion	concentration	18	8.41121	2.09295e-12	PDGFRA,	PTGFR,	APP,	PTGER3,	CXCR4,	TRPV1,	TACR1,	HTR2A,	ESR1,	IL2,	PIK3CG,	EDNRA,	EDNRB,	CXCR1,	CXCR2,	ABL1,	JAK2,	CCR4	213	159	19256	10.2344	6.76037e-09	2.93832e-10	2.62438e-10
GOTERM_MF_DIRECT		GO:0008270~zinc	ion	binding	38	17.757	3.30581e-12	DNMT1,	ADH1C,	NR1I3,	RORC,	RORA,	ECE1,	NR3C1,	NR3C2,	GLI2,	RXRB,	SHH,	CA1,	CA2,	ANPEP,	CA4,	CA6,	SNCA,	ACE,	KDM4C,	PARP1,	MME,	MMP1,	VDR,	NR1H2,	MMP2,	MMP3,	PRKCA,	GRIN2B,	MMP9,	ESR1,	ESR2,	AR,	MMP14,	ALB,	MDM2,	PPARG,	PPARA,	PPARD	214	873	18811	3.8262
GOTERM_BP_DIRECT		GO:0071222~cellular	response	to	lipopolysaccharide	19	8.8785	4.7916e-12	CXCL8,	NOS2,	ARG1,	TNF,	RELA,	NFKB1,	ICAM1,	MAPK8,	EDNRB,	AXL,	CDK4,	ABL1,	TLR9,	TSPO,	CTSG,	EPHB2,	JAK2,	TLR4,	PPARD	213	193	19256	8.89985	1.54769e-08	6.44669e-10	5.7579e-10
GOTERM_BP_DIRECT		GO:0001525~angiogenesis	21	9.81308	6.00177e-12	PDGFRB,	FLT1,	CXCL8,	SYK,	NOS3,	FLT4,	MMP2,	PRKCA,	RORA,	PTGS2,	HIF1A,	SIRT1,	PIK3CG,	VEGFA,	MMP14,	PIK3CA,	ANPEP,	KDR,	CYP1B1,	HMOX1,	EPHB2	213	252	19256	7.53365	1.93857e-08	7.75188e-10	6.92364e-10
GOTERM_BP_DIRECT		GO:0030335~positive	regulation	of	cell	migration	21	9.81308	7.99726e-12	PDGFRB,	RET,	PDGFRA,	FLT1,	MMP2,	INSR,	STAT3,	PRKCA,	PIK3R1,	F3,	MMP9,	EGFR,	TGFBR1,	VEGFA,	MMP14,	ADAM17,	KIT,	KDR,	MAPK1,	EPHB2,	JAK2	213	256	19256	7.41593	2.58312e-08	9.93198e-10	8.87081e-10
KEGG_PATHWAY		hsa05230:Central	carbon	metabolism	in	cancer	17	7.94393	8.46511e-12	PDGFRB,	NTRK1,	RET,	PDGFRA,	G6PD,	FLT3,	PIK3CB,	PIK3R1,	HIF1A,	EGFR,	MTOR,	PIK3CA,	KIT,	ERBB2,	AKT1,	MAPK1,	FGFR1	203	70	8156	9.75735	2.31944e-09	1.55194e-10	7.22356e-11
KEGG_PATHWAY		hsa04210:Apoptosis	22	10.2804	1.34098e-11	NTRK1,	PARP1,	PIK3CB,	PIK3R1,	TNF,	CTSS,	RELA,	NFKB1,	MAPK10,	NFKBIA,	IKBKB,	MAPK8,	PIK3CA,	CASP3,	BCL2,	AKT1,	MAPK1,	CAPN1,	CTSD,	CTSC,	CTSB,	BCL2L1	203	136	8156	6.49928	3.67429e-09	2.30481e-10	1.07278e-10
KEGG_PATHWAY		hsa04014:Ras	signaling	pathway	28	13.0841	1.81286e-11	FLT1,	FLT3,	FLT4,	PIK3CB,	PIK3R1,	RELA,	EGFR,	IKBKB,	MAPK8,	HTR7,	KDR,	ABL1,	AKT1,	MAPK1,	PDGFRB,	NTRK1,	PDGFRA,	INSR,	PRKCA,	GRIN2B,	NFKB1,	VEGFA,	MAPK10,	PIK3CA,	PLA2G10,	KIT,	FGFR1,	BCL2L1	203	235	8156	4.78709	4.96724e-09	2.93257e-10	1.36498e-10
GOTERM_BP_DIRECT		GO:0001666~response	to	hypoxia	18	8.41121	1.87116e-11	ACE,	NOS2,	MMP2,	PSEN2,	CXCR4,	HIF1A,	TNF,	SLC6A4,	VEGFA,	ALDH3A1,	MMP14,	ADAM17,	EDNRA,	CASP3,	CYP1A1,	HMOX1,	NOS1,	PPARA	213	182	19256	8.94103	6.04384e-08	2.23777e-09	1.99868e-09
GOTERM_MF_DIRECT		GO:0016491~oxidoreductase	activity	20	9.34579	3.74934e-11	NOS2,	ADH1C,	NOS3,	SRD5A1,	CYP3A4,	CYP2C19,	CYP17A1,	HSD11B1,	CYP2C9,	ALDH3A1,	SCD,	CYP2D6,	APEX1,	CYP1A2,	ALDH1A1,	CYP1A1,	NOS1,	XDH,	FADS1,	SNCA	214	241	18811	7.29476	2.73326e-08	3.03696e-09	2.66203e-09
KEGG_PATHWAY		hsa04926:Relaxin	signaling	pathway	21	9.81308	3.92123e-11	NOS2,	NOS3,	MMP1,	MMP2,	PRKCA,	PIK3CB,	PIK3R1,	MMP9,	EGFR,	TGFBR1,	RELA,	NFKB1,	VEGFA,	MAPK10,	NFKBIA,	MAPK8,	EDNRB,	PIK3CA,	AKT1,	MAPK1,	NOS1	203	129	8156	6.5405	1.07442e-08	5.99077e-10	2.78843e-10
KEGG_PATHWAY		hsa05142:Chagas	disease	19	8.8785	4.20323e-11	ACE,	CXCL8,	NOS2,	PIK3CB,	PIK3R1,	TNF,	TGFBR1,	IL2,	RELA,	NFKB1,	MAPK10,	NFKBIA,	IKBKB,	MAPK8,	PIK3CA,	TLR9,	AKT1,	MAPK1,	TLR4	203	102	8156	7.48401	1.15168e-08	6.08362e-10	2.83165e-10
KEGG_PATHWAY		hsa05221:Acute	myeloid	leukemia	16	7.47664	5.36048e-11	FLT3,	STAT3,	BRAF,	PIK3CB,	PIK3R1,	MPO,	MTOR,	RELA,	NFKB1,	IKBKB,	PIK3CA,	RPS6KB1,	KIT,	AKT1,	MAPK1,	PPARD	203	67	8156	9.59459	1.46877e-08	7.21635e-10	3.35888e-10
KEGG_PATHWAY		hsa05167:Kaposi	sarcoma-associated	herpesvirus	infection	25	11.6822	5.51067e-11	CXCL8,	PIK3CB,	PIK3R1,	PTGS2,	HIF1A,	RELA,	PIK3CG,	ICAM1,	IKBKB,	MAPK8,	CASP3,	AKT1,	MAPK1,	JAK2,	CCR4,	SYK,	STAT1,	STAT3,	MTOR,	NFKB1,	VEGFA,	MAPK10,	NFKBIA,	PIK3CA,	CDK4	203	194	8156	5.17749	1.50992e-08	7.21635e-10	3.35888e-10
GOTERM_BP_DIRECT		GO:0006805~xenobiotic	metabolic	process	14	6.54206	5.70001e-11	BCHE,	EPHX1,	RORC,	RORA,	AHR,	CYP3A4,	CYP2C19,	CYP2C9,	ALDH3A1,	CYP2A6,	CYP2D6,	CYP1A2,	CYP1A1,	CYP1B1	213	98	19256	12.9148	1.84111e-07	6.57334e-09	5.87101e-09
KEGG_PATHWAY		hsa05161:Hepatitis	B	23	10.7477	5.81703e-11	CXCL8,	STAT1,	STAT3,	BRAF,	PRKCA,	PIK3CB,	PIK3R1,	TNF,	MMP9,	TGFBR1,	RELA,	NFKB1,	MAPK10,	NFKBIA,	IKBKB,	MAPK8,	PIK3CA,	CASP3,	BCL2,	AKT1,	MAPK1,	JAK2,	TLR4	203	162	8156	5.70419	1.59387e-08	7.27129e-10	3.38445e-10
GOTERM_CC_DIRECT		GO:0005789~endoplasmic	reticulum	membrane	38	17.757	6.53065e-11	CHRM3,	VCP,	PSEN2,	HMGCR,	CYP2C19,	CYP3A4,	PTGS2,	CYP19A1,	AGPAT2,	EGFR,	NR3C2,	PTGS1,	CYP17A1,	HSD11B1,	SHH,	STS,	CYP2D6,	CYP1B1,	HMOX1,	TRPM8,	FADS1,	PDGFRA,	SRD5A1,	EPHX1,	GRIN2B,	MTOR,	CYP2C9,	CYP2A6,	SCD,	TBXAS1,	CYP1A2,	CYP1A1,	BCL2,	CDK1,	TLR9,	UGT2B7,	CFTR,	PTGES	214	1052	20472	3.45553
GOTERM_CC_DIRECT		GO:0048471~perinuclear	region	of	cytoplasm	32	14.9533	8.49599e-11	APP,	ACHE,	VCP,	HDAC1,	ODC1,	PSEN2,	ECE1,	PIK3R1,	EGFR,	ALOX5,	ERBB2,	CA4,	ABL1,	HMOX1,	NOS1,	SNCA,	CTSB,	HSP90AA1,	NOS2,	STAT1,	SRD5A1,	PDE4D,	PRKCA,	CDK7,	PIK3CA,	RPS6KB1,	CDK4,	APEX1,	PPARG,	GAPDH,	TLR4,	PTGES	214	763	20472	4.0121	2.99909e-08	3.33232e-09	2.81312e-09
GOTERM_MF_DIRECT		GO:0005524~ATP	binding	49	22.8972	8.55759e-11	RET,	FLT1,	FLT3,	FLT4,	PIK3CB,	PIK3CG,	IKBKB,	KDR,	AKT1,	EPHB2,	JAK2,	PDGFRB,	PDGFRA,	HSP90AA1,	SYK,	PRKCA,	TNNI3K,	TGFBR1,	PIK3CA,	LCK,	KIT,	PRKCQ,	TOP1,	CFTR,	ABCG2,	VCP,	ABCB1,	CACNA1B,	EGFR,	MAPK8,	ERBB2,	ABL1,	MAPK1,	NTRK1,	INSR,	PLK1,	BRAF,	TRPV1,	MTOR,	P2RX7,	CLK1,	MAPK10,	ATP4A,
GOTERM_BP_DIRECT		GO:0051897~positive	regulation	of	protein	kinase	B	signaling	15	7.00935	1.4413e-10	RET,	APP,	HSP90AA1,	INSR,	PIK3CB,	F3,	TNF,	EGFR,	TGFBR1,	MTOR,	PIK3CG,	VEGFA,	PIK3CA,	AXL,	FGFR1	213	128	19256	10.5942	4.65541e-07	1.60482e-08	1.43335e-08
GOTERM_BP_DIRECT		GO:0001934~positive	regulation	of	protein	phosphorylation	18	8.41121	1.67825e-10	NTRK1,	APP,	HSP90AA1,	FLT4,	INSR,	F2,	SIRT1,	TNF,	MMP9,	EGFR,	VEGFA,	BMP4,	ADAM17,	EDNRB,	ERBB2,	KDR,	ABL1,	AKT1	213	209	19256	7.78597	5.42075e-07	1.80636e-08	1.61336e-08
KEGG_PATHWAY		hsa05205:Proteoglycans	in	cancer	25	11.6822	1.77511e-10	PIK3CB,	PIK3R1,	HIF1A,	TNF,	EGFR,	SHH,	CASP3,	ERBB2,	KDR,	AKT1,	MAPK1,	MMP2,	STAT3,	PRKCA,	BRAF,	MMP9,	ESR1,	MTOR,	VEGFA,	PIK3CA,	RPS6KB1,	MDM2,	PTPN6,	TLR4,	FGFR1	203	205	8156	4.89968	4.86381e-08	2.12242e-09	9.87889e-10
GOTERM_BP_DIRECT		GO:0009636~response	to	toxic	substance	13	6.07477	1.99539e-10	PDGFRB,	EPHX2,	EPHX1,	DNMT3A,	AHR,	SLC6A4,	RPS6KB1,	CDK4,	MDM2,	BCL2,	CDK1,	CYP1B1,	MAPK1	213	87	19256	13.5086	6.44511e-07	2.07843e-08	1.85636e-08
GOTERM_CC_DIRECT		GO:0005737~cytoplasm	102	47.6636	2.07455e-10	APP,	AHR,	NR3C1,	CYP2D6,	ANPEP,	AKT1,	CAPN1,	PDGFRB,	PDGFRA,	G6PD,	PRKCA,	TNNI3K,	MIF,	PRKAB1,	AR,	ALDH3A1,	ADAM17,	HPRT1,	CFTR,	IDO1,	PTGFR,	VCP,	PIK3R1,	CYP2C19,	HIF1A,	ABL1,	VDR,	FUCA1,	PLK1,	ESR1,	GRIN2B,	NR0B2,	NFKB1,	CLK1,	NFKBIA,	CYP2C9,	CDK7,	ALB,	BCL2,	MDM2,	CDK1,	BCL2L1,	PIK3CB,	PIK3CG,
KEGG_PATHWAY		hsa05145:Toxoplasmosis	19	8.8785	2.11677e-10	NOS2,	STAT1,	STAT3,	TNF,	PIK3CG,	RELA,	NFKB1,	MAPK10,	NFKBIA,	IKBKB,	MAPK8,	CASP3,	ALOX5,	BCL2,	AKT1,	MAPK1,	JAK2,	TLR4,	BCL2L1	203	112	8156	6.8158	5.79994e-08	2.42546e-09	1.12894e-09
GOTERM_BP_DIRECT		GO:0045471~response	to	ethanol	15	7.00935	2.41687e-10	G6PD,	STAT3,	HMGCR,	TACR1,	NR0B2,	TNF,	GRIN2B,	IL2,	ICAM1,	RBP4,	RPS6KB1,	CNR1,	TBXAS1,	CDK1,	PPARA	213	133	19256	10.1959	7.80649e-07	2.43878e-08	2.17821e-08
GOTERM_BP_DIRECT		GO:0045944~positive	regulation	of	transcription	from	RNA	polymerase	II	promoter	41	19.1589	2.66238e-10	APP,	HDAC1,	NR1I3,	RORA,	AHR,	PIK3R1,	NR3C1,	HIF1A,	TNF,	RELA,	EGFR,	GLI2,	IKBKB,	RXRB,	SHH,	ABL1,	AKT1,	NOS1,	JAK2,	PARP1,	STAT1,	VDR,	NR1H2,	STAT3,	ESR1,	SIRT1,	IL2,	ESR2,	NFKB1,	VEGFA,	BMP4,	NFKBIA,	AR,	CDK7,	APEX1,	TLR9,
GOTERM_BP_DIRECT		GO:0007275~multicellular	organism	development	18	8.41121	3.02257e-10	PDGFRB,	NTRK1,	RET,	PDGFRA,	FLT1,	FLT3,	VDR,	FLT4,	INSR,	F2,	GRIN2B,	EGFR,	AXL,	KIT,	ERBB2,	KDR,	EPHB2,	FGFR1	213	217	19256	7.49893	9.7629e-07	2.87055e-08	2.56385e-08
GOTERM_BP_DIRECT		GO:0033138~positive	regulation	of	peptidyl-serine	phosphorylation	13	6.07477	3.4153e-10	APP,	HSP90AA1,	BRAF,	MIF,	PTGS2,	TNF,	EGFR,	VEGFA,	PIK3CA,	BCL2,	AKT1,	NOS1,	SNCA	213	91	19256	12.9148	1.10314e-06	3.15086e-08	2.81421e-08
KEGG_PATHWAY		hsa05220:Chronic	myeloid	leukemia	16	7.47664	3.61931e-10	HDAC1,	BRAF,	PIK3CB,	PIK3R1,	TGFBR1,	RELA,	NFKB1,	NFKBIA,	IKBKB,	PIK3CA,	CDK4,	MDM2,	ABL1,	AKT1,	MAPK1,	BCL2L1	203	76	8156	8.45839	9.9169e-08	3.98124e-09	1.85309e-09
KEGG_PATHWAY		hsa04660:T	cell	receptor	signaling	pathway	18	8.41121	5.23384e-10	PIK3CB,	PIK3R1,	TNF,	IL2,	RELA,	NFKB1,	MAPK10,	NFKBIA,	IKBKB,	MAPK8,	PTPRC,	PIK3CA,	CDK4,	LCK,	AKT1,	MAPK1,	PTPN6,	PRKCQ	203	104	8156	6.95377	1.43407e-07	5.53579e-09	2.57666e-09
GOTERM_CC_DIRECT		GO:0016020~membrane	61	28.5047	5.29353e-10	RET,	ACHE,	APP,	CHRM1,	ITGB2,	ECE1,	PIK3CB,	NR3C1,	ITGAL,	TNF,	PIK3CG,	GLI2,	ICAM1,	GYS1,	STS,	CA4,	CTSG,	CAPN1,	JAK2,	GUSB,	FADS1,	CTSC,	PDGFRB,	PDGFRA,	G6PD,	HSP90AA1,	PARP1,	PDE4D,	PRKCA,	TGFBR1,	BACE1,	ADAM17,	PIK3CA,	MAPT,	GAPDH,	CFTR,	UGT2B7,	PTGES,	ABCG2,	ABCB1,	PSEN2,	PIK3R1,	CYP19A1,	EGFR,
GOTERM_MF_DIRECT		GO:0042803~protein	homodimerization	activity	31	14.486	5.61134e-10	APP,	ACHE,	FLT4,	ODC1,	ECE1,	AHR,	PTGS2,	RELA,	HSD11B1,	IKBKB,	AKT1,	HMOX1,	XDH,	NTRK1,	PDGFRA,	G6PD,	HSP90AA1,	MME,	NOS2,	STAT1,	EPHX2,	STAT3,	ADRA2C,	NR0B2,	VEGFA,	KIT,	BCL2,	TLR9,	FGFR1,	ABCG2,	BCL2L1	214	713	18811	3.82182	4.09067e-07	3.71879e-08	3.25968e-08
GOTERM_BP_DIRECT		GO:0001938~positive	regulation	of	endothelial	cell	proliferation	12	5.60748	7.86085e-10	BMP4,	ARG1,	FLT4,	KDR,	AKT1,	PRKCA,	HIF1A,	SIRT1,	F3,	TGFBR1,	MTOR,	VEGFA	213	77	19256	14.0889	2.53905e-06	7.05074e-08	6.29741e-08
KEGG_PATHWAY		hsa04920:Adipocytokine	signaling	pathway	15	7.00935	9.71825e-10	STAT3,	TNF,	PRKAB1,	MTOR,	RELA,	NFKB1,	MAPK10,	RXRB,	NFKBIA,	IKBKB,	MAPK8,	AKT1,	PRKCQ,	JAK2,	PPARA	203	69	8156	8.7342	2.6628e-07	9.89822e-09	4.60717e-09
KEGG_PATHWAY		hsa05418:Fluid	shear	stress	and	atherosclerosis	20	9.34579	1.13866e-09	HSP90AA1,	NOS3,	MMP2,	PIK3CB,	PIK3R1,	TNF,	MMP9,	RELA,	NFKB1,	ICAM1,	VEGFA,	MAPK10,	BMP4,	IKBKB,	MAPK8,	PIK3CA,	KDR,	BCL2,	AKT1,	HMOX1	203	139	8156	5.78091	3.11993e-07	1.11833e-08	5.20531e-09
KEGG_PATHWAY		hsa04917:Prolactin	signaling	pathway	15	7.00935	1.18859e-09	STAT1,	STAT3,	PIK3CB,	PIK3R1,	ESR1,	RELA,	ESR2,	NFKB1,	CYP17A1,	MAPK10,	MAPK8,	PIK3CA,	AKT1,	MAPK1,	JAK2	203	70	8156	8.60943	3.25673e-07	1.12138e-08	5.21954e-09
KEGG_PATHWAY		hsa05163:Human	cytomegalovirus	infection	25	11.6822	1.22333e-09	CXCL8,	PTGER3,	CXCR4,	PIK3CB,	PIK3R1,	PTGS2,	TNF,	RELA,	EGFR,	IKBKB,	CASP3,	CXCR2,	AKT1,	MAPK1,	PDGFRA,	STAT3,	PRKCA,	MTOR,	NFKB1,	VEGFA,	NFKBIA,	PIK3CA,	RPS6KB1,	CDK4,	MDM2	203	225	8156	4.46415	3.35192e-07	1.12138e-08	5.21954e-09
GOTERM_MF_DIRECT		GO:0001223~transcription	coactivator	binding	10	4.6729	1.29934e-09	AR,	STAT1,	RORA,	AHR,	PPARA,	HIF1A,	ESR1,	RELA,	NFKB1,	PPARD	214	44	18811	19.9777	9.47218e-07	7.89349e-08	6.91898e-08
GOTERM_BP_DIRECT		GO:0045893~positive	regulation	of	transcription,	DNA-templated	30	14.0187	1.41411e-09	RET,	HDAC1,	RORC,	RORA,	AHR,	HIF1A,	TNF,	RELA,	EGFR,	GLI2,	IKBKB,	RXRB,	SHH,	AKT1,	MAPK1,	NOS1,	STAT1,	NR1H2,	INSR,	STAT3,	NR0B2,	ESR1,	TGFBR1,	ESR2,	NFKB1,	BMP4,	AR,	PPARG,	PPARA,	PPARD	213	716	19256	3.78787	4.56756e-06	1.2341e-07	1.10224e-07
KEGG_PATHWAY		hsa04668:TNF	signaling	pathway	18	8.41121	1.72e-09	MMP3,	PIK3CB,	PIK3R1,	PTGS2,	TNF,	MMP9,	RELA,	NFKB1,	ICAM1,	MAPK10,	NFKBIA,	IKBKB,	MMP14,	MAPK8,	PIK3CA,	CASP3,	AKT1,	MAPK1	203	112	8156	6.45707	4.7128e-07	1.52581e-08	7.10194e-09
GOTERM_MF_DIRECT		GO:0005515~protein	binding	181	84.5794	2.69028e-09	APP,	CHRM3,	CHRM1,	CCNH,	RORC,	RORA,	AHR,	NR3C1,	MPO,	TNF,	ICAM1,	NR3C2,	EDNRA,	HTR7,	EDNRB,	KDR,	CYP1B1,	AKT1,	CAPN1,	EPHB2,	PDGFRB,	PDGFRA,	G6PD,	IGFBP3,	PRKCA,	TNNI3K,	MIF,	PRKAB1,	AR,	ALDH3A1,	RBP4,	ADAM17,	PLA2G10,	PRKCQ,	HPRT1,	CFTR,	PTGES,	ABCG2,	VCP,	DNMT1,	ABCB1,	CACNA1B,	PSEN2,
KEGG_PATHWAY		hsa04072:Phospholipase	D	signaling	pathway	20	9.34579	3.34723e-09	PDGFRB,	PDGFRA,	PTGFR,	CXCL8,	SYK,	INSR,	PRKCA,	PIK3CB,	PIK3R1,	F2,	AGPAT2,	EGFR,	MTOR,	PIK3CG,	PIK3CA,	CXCR1,	KIT,	CXCR2,	AKT1,	MAPK1	203	148	8156	5.42937	9.1714e-07	2.87652e-08	1.33889e-08
GOTERM_BP_DIRECT		GO:0045766~positive	regulation	of	angiogenesis	15	7.00935	3.86423e-09	NTRK1,	FLT1,	CXCL8,	NOS3,	ITGB2,	STAT3,	PRKCA,	F3,	HIF1A,	SIRT1,	VEGFA,	CXCR2,	KDR,	CYP1B1,	HMOX1	213	164	19256	8.26864	1.24814e-05	3.23396e-07	2.88843e-07
GOTERM_BP_DIRECT		GO:0008584~male	gonad	development	13	6.07477	3.90599e-09	PDGFRB,	ACE,	SRD5A1,	INSR,	ESR1,	TGFBR1,	AR,	MMP14,	KIT,	BCL2,	TLR9,	CYP1B1,	BCL2L1	213	112	19256	10.4933	1.26163e-05	3.23396e-07	2.88843e-07
GOTERM_MF_DIRECT		GO:0004175~endopeptidase	activity	12	5.60748	3.99675e-09	BACE1,	MMP14,	ADAM17,	SHH,	ACE,	MME,	MMP1,	MMP2,	MMP3,	PSEN2,	ECE1,	MMP9	214	87	18811	12.1244	2.91363e-06	2.0298e-07	1.77921e-07
GOTERM_MF_DIRECT		GO:0004674~protein	serine/threonine	kinase	activity	22	10.2804	4.17655e-09	BRD2,	SYK,	PLK1,	BRAF,	PRKCA,	TNNI3K,	TGFBR1,	MTOR,	PIK3CG,	MAPK10,	CLK1,	IKBKB,	CDK7,	MAPK8,	PIK3CA,	RPS6KB1,	CDK4,	CDK1,	AKT1,	MAPK1,	PRKCQ,	TOP1	214	392	18811	4.93327	3.0447e-06	2.0298e-07	1.77921e-07
KEGG_PATHWAY		hsa04625:C-type	lectin	receptor	signaling	pathway	17	7.94393	4.31798e-09	SYK,	STAT1,	PIK3CB,	PIK3R1,	PTGS2,	TNF,	IL2,	RELA,	NFKB1,	MAPK10,	NFKBIA,	IKBKB,	MAPK8,	PIK3CA,	MDM2,	AKT1,	MAPK1	203	104	8156	6.56745	1.18313e-06	3.59832e-08	1.67485e-08
GOTERM_BP_DIRECT		GO:0007165~signal	transduction	40	18.6916	4.3205e-09	RET,	CHRM3,	CHRM1,	CXCL8,	CHRM4,	NR1I3,	PIK3CB,	PIK3R1,	NR3C1,	ITGAL,	HIF1A,	EGFR,	NR3C2,	EDNRA,	TTR,	ANPEP,	ERBB2,	CXCR2,	AKT1,	MAPK1,	JAK2,	PDGFRB,	STAT1,	PDE4D,	STAT3,	BRAF,	ESR1,	PRKAB1,	TGFBR1,	ESR2,	NFKB1,	MAPK10,	AR,	RPS6KB1,	AXL,	CDK4,	KIT,	PDE5A,	PPARG,	PTGES	213	1267	19256
GOTERM_MF_DIRECT		GO:0008233~peptidase	activity	13	6.07477	4.80611e-09	APP,	ACE,	MMP1,	MMP3,	MMP9,	BACE1,	SHH,	ADAM17,	CASP3,	CTSG,	CAPN1,	CTSD,	CTSB	214	111	18811	10.2948	3.50365e-06	2.18978e-07	1.91944e-07
GOTERM_BP_DIRECT		GO:0030324~lung	development	12	5.60748	4.86727e-09	HSD11B1,	PDGFRA,	MMP14,	SHH,	RBP4,	MME,	NOS3,	ARG1,	CYP1A2,	EGFR,	GLI2,	VEGFA	213	91	19256	11.9214	1.57212e-05	3.83327e-07	3.42371e-07
GOTERM_BP_DIRECT		GO:0071456~cellular	response	to	hypoxia	14	6.54206	5.07642e-09	DNMT3A,	RORA,	PTGS2,	HIF1A,	SIRT1,	MTOR,	ICAM1,	VEGFA,	MDM2,	BCL2,	AKT1,	HMOX1,	PPARG,	PPARD	213	140	19256	9.04038	1.63967e-05	3.9028e-07	3.48581e-07
KEGG_PATHWAY		hsa05208:Chemical	carcinogenesis	-	reactive	oxygen	species	24	11.215	5.35945e-09	EPHX2,	EPHX1,	AKR1A1,	BRAF,	AHR,	PIK3CB,	PIK3R1,	HIF1A,	EGFR,	RELA,	NFKB1,	VEGFA,	MAPK10,	NFKBIA,	IKBKB,	MAPK8,	PIK3CA,	CYP1A2,	CYP1A1,	ABL1,	CYP1B1,	AKT1,	HMOX1,	MAPK1	203	223	8156	4.32402	1.46849e-06	4.33485e-08	2.01768e-08
GOTERM_BP_DIRECT		GO:0019722~calcium-mediated	signaling	12	5.60748	5.47543e-09	CHRM3,	APP,	EDNRB,	CXCL8,	SYK,	CXCR1,	CXCR2,	CXCR4,	TRPM8,	CCR4,	TNF,	GRIN2B	213	92	19256	11.7918	1.76855e-05	4.11167e-07	3.67236e-07
GOTERM_BP_DIRECT		GO:0043627~response	to	estrogen	11	5.14019	6.26013e-09	PDGFRB,	MMP14,	HSP90AA1,	MME,	CA2,	SRD5A1,	MMP2,	HMOX1,	MAPK1,	PPARG,	ESR1	213	72	19256	13.8117	2.022e-05	4.59408e-07	4.10323e-07
GOTERM_BP_DIRECT		GO:0000122~negative	regulation	of	transcription	from	RNA	polymerase	II	promoter	34	15.8879	6.82928e-09	APP,	DNMT1,	HDAC1,	NR1I3,	RORC,	NR3C1,	TNF,	RELA,	GLI2,	SHH,	EDNRB,	SNCA,	PARP1,	STAT1,	VDR,	NR1H2,	PLK1,	STAT3,	DNMT3A,	TRPV1,	NR0B2,	ESR1,	SIRT1,	ESR2,	NFKB1,	VEGFA,	BMP4,	MAPK10,	AR,	MDM2,	PPARG,	PPARA,	PTPN2,	PPARD	213	967
KEGG_PATHWAY		hsa05162:Measles	19	8.8785	7.69458e-09	STAT1,	STAT3,	PIK3CB,	PIK3R1,	IL2,	RELA,	NFKB1,	MAPK10,	NFKBIA,	IKBKB,	MAPK8,	PIK3CA,	CDK4,	CASP3,	BCL2,	TLR9,	AKT1,	TLR4,	BCL2L1	203	139	8156	5.49187	2.10831e-06	6.04574e-08	2.81402e-08
GOTERM_BP_DIRECT		GO:0019233~sensory	perception	of	pain	10	4.6729	8.22276e-09	P2RX7,	ACE,	EDNRB,	CNR2,	MME,	CNR1,	MAPK1,	TACR1,	PTGS2,	PTGES	213	55	19256	16.437	2.65592e-05	5.77202e-07	5.15531e-07
GOTERM_MF_DIRECT		GO:0005506~iron	ion	binding	14	6.54206	8.4072e-09	CYP3A4,	CYP2C19,	CYP19A1,	CYP17A1,	CYP2C9,	CYP2A6,	SCD,	CYP2D6,	ALOX5,	TBXAS1,	CYP1A2,	CYP1A1,	CYP1B1,	XDH	214	142	18811	8.66638	6.12883e-06	3.60521e-07	3.16012e-07
KEGG_PATHWAY		hsa05171:Coronavirus	disease	-	COVID-19	24	11.215	1.15306e-08	ACE,	CXCL8,	SYK,	STAT1,	MMP1,	STAT3,	MMP3,	PRKCA,	PIK3CB,	PIK3R1,	F2,	TNF,	EGFR,	IL2,	RELA,	NFKB1,	MAPK10,	NFKBIA,	IKBKB,	ADAM17,	MAPK8,	PIK3CA,	MAPK1,	TLR4	203	232	8156	4.15628	3.15938e-06	8.80809e-08	4.09977e-08
GOTERM_MF_DIRECT		GO:0016712~oxidoreductase	activity,	acting	on	paired	donors,	with	incorporation	or	reduction	of	molecular	oxygen,	reduced	flavin	or	flavoprotein	as	one	donor,	and	incorporation	of	one	atom	of	oxygen	8	3.73832	1.18493e-08	CYP2C9,	CYP2A6,	CYP2D6,	CYP1A2,	CYP1B1,	CYP2C19,	CYP3A4,	CYP19A1	214	26	18811	27.0467	8.63808e-06	4.79895e-07	4.20649e-07
KEGG_PATHWAY		hsa04010:MAPK	signaling	pathway	27	12.6168	1.33459e-08	FLT1,	FLT3,	FLT4,	CACNA1B,	TNF,	RELA,	EGFR,	IKBKB,	MAPK8,	CASP3,	ERBB2,	KDR,	AKT1,	MAPK1,	PDGFRB,	NTRK1,	PDGFRA,	INSR,	PRKCA,	BRAF,	TGFBR1,	NFKB1,	VEGFA,	MAPK10,	KIT,	MAPT,	FGFR1	203	294	8156	3.68976	3.65676e-06	9.91923e-08	4.61695e-08
GOTERM_BP_DIRECT		GO:0018105~peptidyl-serine	phosphorylation	15	7.00935	1.37843e-08	SYK,	PLK1,	PRKCA,	TGFBR1,	MTOR,	CLK1,	IKBKB,	MAPK8,	RPS6KB1,	BCL2,	CDK1,	AKT1,	MAPK1,	PRKCQ,	TOP1	213	181	19256	7.49202	4.45224e-05	9.47013e-07	8.4583e-07
GOTERM_CC_DIRECT		GO:0009897~external	side	of	plasma	membrane	22	10.2804	1.38107e-08	PDGFRA,	ACE,	INSR,	ITGB2,	CXCR4,	ECE1,	TRPV1,	ITGAL,	F2,	TNF,	ICAM1,	P2RX7,	PTPRC,	CXCR1,	ANPEP,	KIT,	CXCR2,	KDR,	TRPM8,	CCR4,	TLR4,	CTSB	214	456	20472	4.61535	4.87516e-06	4.06264e-07	3.42965e-07
GOTERM_MF_DIRECT		GO:0004497~monooxygenase	activity	11	5.14019	1.39622e-08	CYP2C9,	CYP2A6,	CYP2D6,	TBXAS1,	CYP1A2,	CYP1A1,	CYP1B1,	CYP2C19,	CYP3A4,	CYP19A1,	CYP17A1	214	76	18811	12.7226	1.01784e-05	5.35708e-07	4.69571e-07
GOTERM_MF_DIRECT		GO:0008134~transcription	factor	binding	16	7.47664	1.65405e-08	PARP1,	HDAC1,	STAT3,	DNMT3A,	AHR,	PIK3R1,	NR0B2,	HIF1A,	ESR1,	SIRT1,	GLI2,	NFKBIA,	AR,	PPARG,	PPARA,	PPARD	214	209	18811	6.72933	1.2058e-05	6.02902e-07	5.28469e-07
GOTERM_BP_DIRECT		GO:0098664~G-protein	coupled	serotonin	receptor	signaling	pathway	8	3.73832	1.72769e-08	CHRM2,	CHRM3,	HTR7,	CHRM1,	HRH2,	CHRM4,	HTR2C,	HTR2A	213	28	19256	25.8296	5.58028e-05	1.16223e-06	1.03805e-06
GOTERM_BP_DIRECT		GO:0014070~response	to	organic	cyclic	compound	10	4.6729	1.82297e-08	MMP14,	G6PD,	EDNRB,	EPHX1,	CYP1A1,	CDK1,	PPARA,	NR0B2,	FADS1,	PTGES	213	60	19256	15.0673	5.88801e-05	1.2013e-06	1.07295e-06
GOTERM_BP_DIRECT		GO:0016485~protein	processing	11	5.14019	2.01211e-08	P2RX7,	BACE1,	MMP14,	ADAM17,	MME,	CASP3,	PSEN2,	ECE1,	CTSG,	F3,	CTSS	213	81	19256	12.2771	6.49889e-05	1.29942e-06	1.16058e-06
KEGG_PATHWAY		hsa05415:Diabetic	cardiomyopathy	22	10.2804	2.46414e-08	G6PD,	ACE,	PARP1,	NOS3,	MMP2,	INSR,	PRKCA,	PIK3CB,	PIK3R1,	MMP9,	TGFBR1,	MTOR,	RELA,	NFKB1,	MAPK10,	GYS1,	MAPK8,	PIK3CA,	AKT1,	PPARA,	GAPDH,	CTSD	203	203	8156	4.35419	6.75173e-06	1.78326e-07	8.30027e-08
GOTERM_MF_DIRECT		GO:0070330~aromatase	activity	8	3.73832	2.7316e-08	CYP2C9,	CYP2D6,	CYP1A2,	CYP1A1,	CYP1B1,	CYP2C19,	CYP3A4,	CYP19A1	214	29	18811	24.2488	1.99132e-05	9.48256e-07	8.31187e-07
GOTERM_CC_DIRECT		GO:0005615~extracellular	space	48	22.4299	2.73168e-08	APP,	ACHE,	FLT1,	CXCL8,	MPO,	TNF,	EGFR,	CTSS,	ICAM1,	SHH,	TTR,	CA2,	ANPEP,	ALOX5,	HMOX1,	CA6,	CTSG,	GC,	GUSB,	XDH,	CTSD,	CTSC,	SNCA,	CTSB,	BCHE,	ACE,	AMY1A,	ARG1,	MMP2,	IGFBP3,	MMP3,	AKR1A1,	MIF,	F2,	MMP9,	F3,	IL2,	VEGFA,	BMP4,	ALDH3A1,	ATP4A,	MMP14,	RBP4,
GOTERM_CC_DIRECT		GO:0005764~lysosome	18	8.41121	2.75406e-08	ACE,	FUCA1,	INSR,	CXCR4,	MPO,	GRIN2B,	MTOR,	CTSS,	BACE1,	STS,	PLA2G10,	TLR9,	CTSG,	CAPN1,	CTSD,	CTSC,	CTSB,	SNCA	214	309	20472	5.57263	9.7218e-06	6.94417e-07	5.86222e-07
GOTERM_BP_DIRECT		GO:0001774~microglial	cell	activation	8	3.73832	2.91556e-08	APP,	ITGB2,	TLR9,	TRPV1,	MAPT,	JAK2,	TNF,	SNCA	213	30	19256	24.1077	9.4168e-05	1.84595e-06	1.64872e-06
KEGG_PATHWAY		hsa04620:Toll-like	receptor	signaling	pathway	16	7.47664	3.30131e-08	CXCL8,	STAT1,	PIK3CB,	PIK3R1,	TNF,	RELA,	NFKB1,	MAPK10,	NFKBIA,	IKBKB,	MAPK8,	PIK3CA,	TLR9,	AKT1,	MAPK1,	TLR4	203	104	8156	6.18113	9.04554e-06	2.32785e-07	1.08351e-07
GOTERM_MF_DIRECT		GO:0005496~steroid	binding	8	3.73832	3.52889e-08	HSD11B1,	AR,	CYP3A4,	NR3C1,	SHBG,	ESR1,	ESR2,	NR3C2	214	30	18811	23.4405	2.57253e-05	1.16935e-06	1.02498e-06
GOTERM_BP_DIRECT		GO:0010863~positive	regulation	of	phospholipase	C	activity	6	2.80374	3.71797e-08	PDGFRB,	PDGFRA,	FLT1,	KIT,	ESR1,	FGFR1	213	10	19256	54.2423	0.000120083	2.24767e-06	2.00752e-06
GOTERM_BP_DIRECT		GO:0008210~estrogen	metabolic	process	8	3.73832	3.73092e-08	PDGFRA,	CYP2C9,	CYP2D6,	CYP1A2,	CYP1A1,	CYP1B1,	CYP3A4,	UGT2B7	213	31	19256	23.33	0.000120501	2.24767e-06	2.00752e-06
GOTERM_BP_DIRECT		GO:0007187~G-protein	coupled	receptor	signaling	pathway,	coupled	to	cyclic	nucleotide	second	messenger	10	4.6729	3.75889e-08	CHRM2,	CHRM3,	HTR7,	CHRM1,	CNR2,	CNR1,	HRH2,	CHRM4,	HTR2C,	HTR2A	213	65	19256	13.9083	0.000121405	2.24767e-06	2.00752e-06
KEGG_PATHWAY		hsa05206:MicroRNAs	in	cancer	27	12.6168	3.99091e-08	DNMT1,	ABCB1,	HDAC1,	PIK3CB,	PIK3R1,	PTGS2,	EGFR,	IKBKB,	CASP3,	ERBB2,	ABL1,	CYP1B1,	HMOX1,	MAPK1,	PDGFRB,	PDGFRA,	STAT3,	DNMT3A,	PRKCA,	MMP9,	SIRT1,	MTOR,	NFKB1,	VEGFA,	PIK3CA,	BCL2,	MDM2	203	310	8156	3.49932	1.0935e-05	2.67767e-07	1.24633e-07
KEGG_PATHWAY		hsa05219:Bladder	cancer	11	5.14019	3.99216e-08	CXCL8,	MMP1,	CDK4,	MMP2,	ERBB2,	MDM2,	MAPK1,	BRAF,	MMP9,	EGFR,	VEGFA	203	41	8156	10.7793	1.09384e-05	2.67767e-07	1.24633e-07
GOTERM_BP_DIRECT		GO:0032355~response	to	estradiol	12	5.60748	4.4119e-08	PDGFRB,	PTGFR,	CASP3,	STAT3,	CYP1A2,	DNMT3A,	CYP1B1,	TACR1,	PTGS2,	ESR1,	CYP19A1,	SLC6A4	213	112	19256	9.68612	0.000142494	2.59019e-06	2.31344e-06
GOTERM_CC_DIRECT		GO:0045202~synapse	22	10.2804	4.42375e-08	CHRM2,	ACHE,	CHRM3,	APP,	CHRM1,	MME,	CHRM4,	CACNA1B,	AKR1A1,	HTR2C,	EGFR,	SLC6A4,	MAPK8,	HTR7,	RPS6KB1,	FABP5,	HRH2,	ALDH1A1,	MDM2,	MAPK1,	NOS1,	SNCA	214	488	20472	4.3127	1.56157e-05	1.04106e-06	8.78851e-07
KEGG_PATHWAY		hsa05222:Small	cell	lung	cancer	15	7.00935	4.79731e-08	NOS2,	PIK3CB,	PIK3R1,	PTGS2,	RELA,	NFKB1,	RXRB,	NFKBIA,	IKBKB,	PIK3CA,	CDK4,	CASP3,	BCL2,	AKT1,	BCL2L1	203	92	8156	6.55065	1.31445e-05	3.14109e-07	1.46204e-07
GOTERM_BP_DIRECT		GO:0042759~long-chain	fatty	acid	biosynthetic	process	7	3.27103	5.65419e-08	CYP2C9,	CYP2D6,	ALOX5,	CYP1A2,	CYP1A1,	CYP3A4,	FADS1	213	20	19256	31.6413	0.000182614	3.26024e-06	2.91191e-06
GOTERM_BP_DIRECT		GO:0071356~cellular	response	to	tumor	necrosis	factor	13	6.07477	6.23303e-08	CXCL8,	HDAC1,	RORA,	TRPV1,	SIRT1,	RELA,	NFKB1,	ICAM1,	NFKBIA,	IKBKB,	CYP1B1,	AKT1,	MAPK1	213	143	19256	8.21852	0.000201307	3.53096e-06	3.1537e-06
KEGG_PATHWAY		hsa05010:Alzheimer	disease	30	14.0187	6.25757e-08	APP,	CHRM3,	CHRM1,	PSEN2,	PIK3CB,	PIK3R1,	PTGS2,	TNF,	RELA,	IKBKB,	MAPK8,	CASP3,	AKT1,	MAPK1,	NOS1,	CAPN1,	SNCA,	MME,	NOS2,	INSR,	BRAF,	GRIN2B,	MTOR,	NFKB1,	BACE1,	MAPK10,	ADAM17,	PIK3CA,	MAPT,	GAPDH	203	384	8156	3.13885	1.71456e-05	3.97046e-07	1.84807e-07
KEGG_PATHWAY		hsa04657:IL-17	signaling	pathway	15	7.00935	6.35273e-08	HSP90AA1,	CXCL8,	MMP1,	MMP3,	PTGS2,	TNF,	MMP9,	RELA,	NFKB1,	MAPK10,	NFKBIA,	IKBKB,	MAPK8,	CASP3,	MAPK1	203	94	8156	6.41128	1.74063e-05	3.97046e-07	1.84807e-07
GOTERM_CC_DIRECT		GO:0005576~extracellular	region	50	23.3645	6.67661e-08	ACHE,	APP,	CXCL8,	FLT4,	MPO,	TNF,	CTSS,	SHH,	KDR,	CA6,	CTSG,	CAPN1,	EPHB2,	GUSB,	CTSD,	CTSC,	CTSB,	HSP90AA1,	AMY1A,	MMP1,	ARG1,	IGFBP3,	MMP2,	MMP3,	MIF,	F2,	MMP9,	RBP4,	PLA2G10,	TLR9,	MAPT,	PTGFR,	VCP,	TTR,	ALOX5,	MAPK1,	GC,	SNCA,	BCHE,	ACE,	FUCA1,	NFKB1,	IL2,
GOTERM_CC_DIRECT		GO:0005829~cytosol	94	43.9252	6.78582e-08	APP,	FLT3,	FLT4,	HTR2A,	PIK3CB,	AHR,	NR3C1,	PIK3CG,	GLI2,	NR3C2,	IKBKB,	GYS1,	SHH,	CA1,	CA2,	CASP3,	TSPO,	AKT1,	CA6,	CTSG,	CAPN1,	NOS1,	EPHB2,	JAK2,	G6PD,	HSP90AA1,	SYK,	ARG1,	PDE4D,	AKR1A1,	PRKCA,	MIF,	PRKAB1,	SIRT1,	ALDH3A1,	AR,	ADAM17,	MMP14,	PIK3CA,	LCK,	ALDH1A1,	PDE5A,	PRKCQ,	PPARG,
GOTERM_BP_DIRECT		GO:0043536~positive	regulation	of	blood	vessel	endothelial	cell	migration	9	4.20561	6.82699e-08	ADAM17,	NOS3,	KDR,	AKT1,	PRKCA,	HIF1A,	SIRT1,	FGFR1,	VEGFA	213	50	19256	16.2727	0.000220487	3.80075e-06	3.39466e-06
GOTERM_BP_DIRECT		GO:0007623~circadian	rhythm	10	4.6729	7.2921e-08	NTRK1,	HTR7,	NOS2,	CDK4,	RORC,	TOP1,	TNF,	NR0B2,	EGFR,	SLC6A4	213	70	19256	12.9148	0.000235507	3.99088e-06	3.56448e-06
GOTERM_MF_DIRECT		GO:0019901~protein	kinase	binding	23	10.7477	8.6417e-08	PDGFRB,	SYK,	PARP1,	PLK1,	ITGB2,	STAT3,	NR3C1,	HIF1A,	ESR1,	PRKAB1,	EGFR,	MTOR,	RELA,	IKBKB,	GYS1,	PTPRC,	LCK,	AKT1,	PTPN6,	MAPT,	JAK2,	PTPN2,	BCL2L1	214	510	18811	3.9642	6.2996e-05	2.72573e-06	2.38922e-06
GOTERM_MF_DIRECT		GO:0004993~G-protein	coupled	serotonin	receptor	activity	8	3.73832	8.9736e-08	CHRM2,	CHRM3,	HTR7,	CHRM1,	HRH2,	CHRM4,	HTR2C,	HTR2A	214	34	18811	20.6828	6.54154e-05	2.72573e-06	2.38922e-06
KEGG_PATHWAY		hsa04380:Osteoclast	differentiation	17	7.94393	8.99966e-08	SYK,	STAT1,	PIK3CB,	PIK3R1,	TNF,	TGFBR1,	RELA,	NFKB1,	MAPK10,	NFKBIA,	IKBKB,	MAPK8,	PIK3CA,	LCK,	AKT1,	MAPK1,	PPARG	203	128	8156	5.33605	2.46588e-05	5.49979e-07	2.5599e-07
GOTERM_BP_DIRECT		GO:0030522~intracellular	receptor	signaling	pathway	8	3.73832	9.19119e-08	AR,	NR1I3,	STAT3,	RORC,	RORA,	AHR,	PPARA,	PPARD	213	35	19256	20.6637	0.000296831	4.94639e-06	4.4179e-06
GOTERM_BP_DIRECT		GO:0006809~nitric	oxide	biosynthetic	process	7	3.27103	1.0686e-07	NOS2,	NOS3,	CYP1B1,	AKT1,	RORA,	NOS1,	TLR4	213	22	19256	28.7648	0.000345098	5.6154e-06	5.01543e-06
GOTERM_BP_DIRECT		GO:0008202~steroid	metabolic	process	9	4.20561	1.0956e-07	CYP2C9,	CYP2A6,	CYP2D6,	CYP1A1,	TSPO,	CYP1B1,	CYP2C19,	CYP3A4,	CYP17A1	213	53	19256	15.3516	0.000353817	5.6154e-06	5.01543e-06
GOTERM_BP_DIRECT		GO:0042572~retinol	metabolic	process	9	4.20561	1.0956e-07	RBP4,	TTR,	ADH1C,	CYP2D6,	CYP1A2,	ALDH1A1,	CYP1A1,	CYP1B1,	CYP3A4	213	53	19256	15.3516	0.000353817	5.6154e-06	5.01543e-06
KEGG_PATHWAY		hsa05169:Epstein-Barr	virus	infection	21	9.81308	1.12784e-07	SYK,	STAT1,	HDAC1,	STAT3,	PIK3CB,	PIK3R1,	ITGAL,	TNF,	RELA,	NFKB1,	ICAM1,	MAPK10,	NFKBIA,	IKBKB,	MAPK8,	PIK3CA,	CDK4,	CASP3,	MDM2,	BCL2,	AKT1	203	202	8156	4.17685	3.09024e-05	6.74254e-07	3.13835e-07
GOTERM_CC_DIRECT		GO:0043231~intracellular	membrane-bounded	organelle	31	14.486	1.20059e-07	VCP,	PIK3CB,	CYP2C19,	CYP3A4,	PTGS2,	MPO,	CTSS,	PTGS1,	HSD11B1,	STS,	CYP2D6,	TSPO,	CYP1B1,	CTSG,	GUSB,	FADS1,	CTSC,	PDGFRB,	G6PD,	FUCA1,	BRAF,	NR0B2,	ESR2,	CYP2C9,	CYP2A6,	AXL,	CYP1A2,	CYP1A1,	PPARG,	GAPDH,	UGT2B7	214	982	20472	3.01993	4.23798e-05	2.35448e-06	1.98764e-06
KEGG_PATHWAY		hsa04068:FoxO	signaling	pathway	17	7.94393	1.25007e-07	INSR,	PLK1,	STAT3,	BRAF,	PIK3CB,	PIK3R1,	SIRT1,	PRKAB1,	EGFR,	TGFBR1,	MAPK10,	IKBKB,	MAPK8,	PIK3CA,	MDM2,	AKT1,	MAPK1	203	131	8156	5.21385	3.42514e-05	7.31426e-07	3.40445e-07
KEGG_PATHWAY		hsa04930:Type	II	diabetes	mellitus	11	5.14019	1.30295e-07	MAPK10,	IKBKB,	MAPK8,	PIK3CA,	INSR,	CACNA1B,	MAPK1,	PIK3CB,	PIK3R1,	TNF,	MTOR	203	46	8156	9.60762	3.57002e-05	7.32296e-07	3.40851e-07
KEGG_PATHWAY		hsa04726:Serotonergic	synapse	16	7.47664	1.30482e-07	APP,	CACNA1B,	HTR2C,	BRAF,	PRKCA,	HTR2A,	PTGS2,	CYP2C19,	SLC6A4,	PTGS1,	CYP2C9,	HTR7,	CYP2D6,	CASP3,	ALOX5,	MAPK1	203	115	8156	5.58989	3.57514e-05	7.32296e-07	3.40851e-07
GOTERM_BP_DIRECT		GO:0034614~cellular	response	to	reactive	oxygen	species	8	3.73832	1.38118e-07	PDGFRA,	MAPK8,	MMP2,	MAPK1,	AKT1,	MAPT,	MMP9,	EGFR	213	37	19256	19.5468	0.000446021	6.96847e-06	6.22393e-06
KEGG_PATHWAY		hsa04012:ErbB	signaling	pathway	14	6.54206	1.38247e-07	BRAF,	PRKCA,	PIK3CB,	PIK3R1,	EGFR,	MTOR,	MAPK10,	MAPK8,	PIK3CA,	RPS6KB1,	ERBB2,	ABL1,	AKT1,	MAPK1	203	85	8156	6.61744	3.7879e-05	7.60359e-07	3.53913e-07
GOTERM_BP_DIRECT		GO:0042178~xenobiotic	catabolic	process	7	3.27103	1.43252e-07	CYP2C9,	CYP2A6,	CYP2D6,	CYP1A2,	NOS1,	CYP2C19,	CYP3A4	213	23	19256	27.5142	0.000462597	7.11633e-06	6.35599e-06
KEGG_PATHWAY		hsa05210:Colorectal	cancer	14	6.54206	1.59359e-07	BRAF,	PIK3CB,	PIK3R1,	EGFR,	TGFBR1,	MTOR,	MAPK10,	MAPK8,	PIK3CA,	RPS6KB1,	CASP3,	BCL2,	AKT1,	MAPK1	203	86	8156	6.5405	4.36635e-05	8.4779e-07	3.94608e-07
KEGG_PATHWAY		hsa05223:Non-small	cell	lung	cancer	13	6.07477	1.60309e-07	RET,	STAT3,	BRAF,	PRKCA,	PIK3CB,	PIK3R1,	EGFR,	RXRB,	PIK3CA,	CDK4,	ERBB2,	AKT1,	MAPK1	203	72	8156	7.25424	4.39238e-05	8.4779e-07	3.94608e-07
GOTERM_MF_DIRECT		GO:0019838~growth	factor	binding	8	3.73832	1.6686e-07	PDGFRB,	PDGFRA,	FLT1,	FLT3,	FLT4,	ERBB2,	KDR,	TGFBR1	214	37	18811	19.0058	0.000121633	4.86563e-06	4.26493e-06
GOTERM_BP_DIRECT		GO:0042738~exogenous	drug	catabolic	process	7	3.27103	1.89255e-07	CYP2C9,	CYP2A6,	CYP2D6,	CYP1A2,	NOS1,	CYP2C19,	CYP3A4	213	24	19256	26.3678	0.000611108	9.25917e-06	8.26989e-06
KEGG_PATHWAY		hsa04722:Neurotrophin	signaling	pathway	16	7.47664	2.06514e-07	NTRK1,	PSEN2,	BRAF,	PIK3CB,	PIK3R1,	RELA,	NFKB1,	MAPK10,	NFKBIA,	IKBKB,	MAPK8,	PIK3CA,	BCL2,	ABL1,	AKT1,	MAPK1	203	119	8156	5.402	5.65833e-05	1.07154e-06	4.98752e-07
GOTERM_BP_DIRECT		GO:0016098~monoterpenoid	metabolic	process	5	2.33645	2.10575e-07	CYP2C9,	CYP2D6,	CYP1A2,	CYP2C19,	CYP3A4	213	6	19256	75.3365	0.000679927	1.01485e-05	9.06416e-06
KEGG_PATHWAY		hsa04015:Rap1	signaling	pathway	21	9.81308	2.15467e-07	PDGFRB,	PDGFRA,	FLT1,	FLT4,	INSR,	ITGB2,	BRAF,	PRKCA,	PIK3CB,	PIK3R1,	ITGAL,	GRIN2B,	EGFR,	VEGFA,	PIK3CA,	CNR1,	KIT,	KDR,	AKT1,	MAPK1,	FGFR1	203	210	8156	4.01773	5.90363e-05	1.09729e-06	5.10738e-07
GOTERM_MF_DIRECT		GO:0043565~sequence-specific	DNA	binding	18	8.41121	2.15554e-07	VDR,	NR1H2,	NR1I3,	RORC,	RORA,	NR3C1,	HIF1A,	ESR1,	ESR2,	GLI2,	NR3C2,	RXRB,	AR,	BCL2,	PPARG,	MAPT,	PPARA,	PPARD	214	328	18811	4.82388	0.000157126	6.0438e-06	5.29765e-06
KEGG_PATHWAY		hsa04064:NF-kappa	B	signaling	pathway	15	7.00935	2.3309e-07	CXCL8,	SYK,	PARP1,	PTGS2,	TNF,	RELA,	NFKB1,	ICAM1,	NFKBIA,	IKBKB,	LCK,	BCL2,	PRKCQ,	TLR4,	BCL2L1	203	104	8156	5.79481	6.38647e-05	1.16545e-06	5.42465e-07
GOTERM_BP_DIRECT		GO:0017144~drug	metabolic	process	7	3.27103	2.46742e-07	CYP2C9,	CYP2A6,	CYP2D6,	CYP1A2,	CYP1A1,	CYP2C19,	CYP3A4	213	25	19256	25.3131	0.00079666	1.17166e-05	1.04648e-05
KEGG_PATHWAY		hsa05170:Human	immunodeficiency	virus	1	infection	21	9.81308	2.50503e-07	CXCR4,	PRKCA,	PIK3CB,	PIK3R1,	TNF,	MTOR,	RELA,	NFKB1,	MAPK10,	NFKBIA,	IKBKB,	MAPK8,	PIK3CA,	RPS6KB1,	CASP3,	BCL2,	CDK1,	AKT1,	MAPK1,	TLR4,	BCL2L1	203	212	8156	3.97983	6.86356e-05	1.23015e-06	5.72579e-07
KEGG_PATHWAY		hsa05214:Glioma	13	6.07477	2.55389e-07	PDGFRB,	PDGFRA,	BRAF,	PRKCA,	PIK3CB,	PIK3R1,	EGFR,	MTOR,	PIK3CA,	CDK4,	MDM2,	AKT1,	MAPK1	203	75	8156	6.96407	6.9974e-05	1.23214e-06	5.73504e-07
GOTERM_BP_DIRECT		GO:0006919~activation	of	cysteine-type	endopeptidase	activity	involved	in	apoptotic	process	10	4.6729	2.93182e-07	RET,	VCP,	LCK,	PPARG,	MAPT,	JAK2,	TNF,	F3,	XDH,	SNCA	213	82	19256	11.0248	0.000946528	1.372e-05	1.22541e-05
GOTERM_MF_DIRECT		GO:0016705~oxidoreductase	activity,	acting	on	paired	donors,	with	incorporation	or	reduction	of	molecular	oxygen	9	4.20561	3.20038e-07	CYP2C9,	CYP2A6,	CYP2D6,	TBXAS1,	CYP1B1,	CYP2C19,	CYP3A4,	CYP19A1,	CYP17A1	214	59	18811	13.4088	0.000233281	8.64103e-06	7.57423e-06
GOTERM_BP_DIRECT		GO:0032760~positive	regulation	of	tumor	necrosis	factor	production	11	5.14019	3.20459e-07	APP,	PTPRC,	SYK,	HDAC1,	STAT3,	TLR9,	MIF,	PIK3R1,	EPHB2,	JAK2,	TLR4	213	108	19256	9.20779	0.00103455	1.47823e-05	1.32029e-05
GOTERM_BP_DIRECT		GO:0007249~I-kappaB	kinase/NF-kappaB	signaling	9	4.20561	3.37566e-07	NFKBIA,	IKBKB,	EDNRA,	EDNRB,	ABL1,	TLR9,	AKT1,	TNF,	RELA	213	61	19256	13.3383	0.00108974	1.53521e-05	1.37118e-05
GOTERM_BP_DIRECT		GO:1901216~positive	regulation	of	neuron	death	8	3.73832	4.08765e-07	APP,	PARP1,	ITGB2,	ABL1,	MAPT,	GRIN2B,	MTOR,	SNCA	213	43	19256	16.8193	0.00131944	1.8332e-05	1.63733e-05
KEGG_PATHWAY		hsa05152:Tuberculosis	19	8.8785	4.33061e-07	SYK,	NOS2,	STAT1,	VDR,	ITGB2,	TNF,	CTSS,	RELA,	NFKB1,	MAPK10,	MAPK8,	CASP3,	BCL2,	TLR9,	AKT1,	MAPK1,	JAK2,	CTSD,	TLR4	203	180	8156	4.24094	0.000118652	2.0533e-06	9.5572e-07
GOTERM_CC_DIRECT		GO:0035578~azurophil	granule	lumen	10	4.6729	4.52093e-07	VCP,	TTR,	FABP5,	ARG1,	FUCA1,	MAPK1,	CTSG,	GUSB,	MPO,	CTSC	214	91	20472	10.5125	0.000159576	8.39942e-06	7.09073e-06
GOTERM_BP_DIRECT		GO:0001541~ovarian	follicle	development	8	3.73832	4.81587e-07	MMP14,	MMP2,	KIT,	BCL2,	KDR,	BCL2L1,	ICAM1,	VEGFA	213	44	19256	16.437	0.00155432	2.1302e-05	1.9026e-05
KEGG_PATHWAY		hsa05166:Human	T-cell	leukemia	virus	1	infection	21	9.81308	5.30305e-07	ITGB2,	PIK3CB,	PIK3R1,	ITGAL,	TNF,	TGFBR1,	IL2,	RELA,	NFKB1,	ICAM1,	MAPK10,	NFKBIA,	IKBKB,	MAPK8,	PIK3CA,	CDK4,	LCK,	TSPO,	AKT1,	MAPK1,	BCL2L1	203	222	8156	3.80056	0.000145293	2.47176e-06	1.15049e-06
GOTERM_BP_DIRECT		GO:0014065~phosphatidylinositol	3-kinase	signaling	8	3.73832	5.65007e-07	PIK3CA,	ERBB2,	AKT1,	PIK3CB,	HTR2A,	PIK3R1,	PIK3CG,	PPARD	213	45	19256	16.0718	0.00182331	2.46542e-05	2.202e-05
GOTERM_CC_DIRECT		GO:0070062~extracellular	exosome	49	22.8972	6.07583e-07	APP,	ITGB2,	ECE1,	ITGAL,	MPO,	ICAM1,	CA1,	CA2,	ANPEP,	CA4,	TSPO,	CA6,	CTSG,	CAPN1,	GUSB,	CTSD,	CTSC,	CTSB,	G6PD,	HSP90AA1,	MME,	AMY1A,	AKR1A1,	PRKCA,	MIF,	F2,	MMP9,	RBP4,	LCK,	ALDH1A1,	HPRT1,	GAPDH,	VCP,	ABCB1,	CXCR4,	PTGS1,	TTR,	GC,	ACE,	EPHX2,	INSR,	FUCA1,	PTPRC,
GOTERM_BP_DIRECT		GO:0038084~vascular	endothelial	growth	factor	signaling	pathway	6	2.80374	6.10621e-07	FLT1,	PIK3CA,	FLT3,	FLT4,	KDR,	VEGFA	213	16	19256	33.9014	0.00197036	2.62893e-05	2.34804e-05
GOTERM_BP_DIRECT		GO:0007611~learning	or	memory	9	4.20561	6.2808e-07	NTRK1,	APP,	MME,	CASP3,	MAPK1,	MAPT,	EPHB2,	GRIN2B,	EGFR	213	66	19256	12.3278	0.00202664	2.66851e-05	2.3834e-05
KEGG_PATHWAY		hsa04725:Cholinergic	synapse	15	7.00935	6.6073e-07	CHRM2,	ACHE,	CHRM3,	CHRM1,	CHRM4,	CACNA1B,	PRKCA,	PIK3CB,	PIK3R1,	PIK3CG,	PIK3CA,	BCL2,	AKT1,	MAPK1,	JAK2	203	113	8156	5.33328	0.000181024	3.02835e-06	1.40956e-06
GOTERM_CC_DIRECT		GO:1904813~ficolin-1-rich	granule	lumen	11	5.14019	6.99864e-07	VCP,	HSP90AA1,	ALOX5,	MAPK1,	CAPN1,	MIF,	GUSB,	CTSD,	MMP9,	CTSS,	CTSB	214	124	20472	8.48628	0.000247021	1.17644e-05	9.9314e-06
KEGG_PATHWAY		hsa05131:Shigellosis	22	10.2804	7.09135e-07	CXCL8,	PIK3CB,	PIK3R1,	TNF,	EGFR,	MTOR,	RELA,	NFKB1,	MAPK10,	NFKBIA,	IKBKB,	MAPK8,	PIK3CA,	RPS6KB1,	MDM2,	BCL2,	AKT1,	MAPK1,	PRKCQ,	CAPN1,	TLR4,	BCL2L1	203	247	8156	3.57855	0.000194284	3.19692e-06	1.48802e-06
KEGG_PATHWAY		hsa05231:Choline	metabolism	in	cancer	14	6.54206	7.57754e-07	PDGFRB,	PDGFRA,	PRKCA,	PIK3CB,	PIK3R1,	HIF1A,	EGFR,	MTOR,	MAPK10,	MAPK8,	PIK3CA,	RPS6KB1,	AKT1,	MAPK1	203	98	8156	5.73962	0.000207603	3.36101e-06	1.5644e-06
GOTERM_BP_DIRECT		GO:0030307~positive	regulation	of	cell	growth	10	4.6729	7.90402e-07	MMP14,	ADAM17,	ERBB2,	BCL2,	AKT1,	F2,	EGFR,	TGFBR1,	IL2,	MTOR	213	92	19256	9.8265	0.00254974	3.28386e-05	2.933e-05
GOTERM_BP_DIRECT		GO:0010595~positive	regulation	of	endothelial	cell	migration	9	4.20561	7.93253e-07	BMP4,	FLT4,	ABL1,	KDR,	AKT1,	PRKCA,	PIK3CB,	PIK3CG,	VEGFA	213	68	19256	11.9652	0.00255893	3.28386e-05	2.933e-05
GOTERM_BP_DIRECT		GO:1902895~positive	regulation	of	pri-miRNA	transcription	from	RNA	polymerase	II	promoter	8	3.73832	8.91448e-07	BMP4,	NR1H2,	STAT3,	PPARG,	NR3C1,	HIF1A,	TNF,	RELA	213	48	19256	15.0673	0.00287524	3.64365e-05	3.25435e-05
KEGG_PATHWAY		hsa05120:Epithelial	cell	signaling	in	Helicobacter	pylori	infection	12	5.60748	9.87295e-07	MAPK10,	NFKBIA,	IKBKB,	ADAM17,	MAPK8,	CXCL8,	CXCR1,	CASP3,	CXCR2,	RELA,	EGFR,	NFKB1	203	70	8156	6.88754	0.000270482	4.29099e-06	1.99726e-06
KEGG_PATHWAY		hsa05164:Influenza	A	18	8.41121	9.98631e-07	CXCL8,	STAT1,	PRKCA,	PIK3CB,	PIK3R1,	TNF,	RELA,	NFKB1,	ICAM1,	NFKBIA,	IKBKB,	PIK3CA,	CDK4,	CASP3,	AKT1,	MAPK1,	JAK2,	TLR4	203	171	8156	4.22919	0.000273588	4.29099e-06	1.99726e-06
GOTERM_MF_DIRECT		GO:0005021~vascular	endothelial	growth	factor-activated	receptor	activity	5	2.33645	1.07969e-06	PDGFRA,	FLT1,	FLT3,	FLT4,	KDR	214	8	18811	54.9387	0.000786788	2.74428e-05	2.40548e-05
GOTERM_MF_DIRECT		GO:0019903~protein	phosphatase	binding	10	4.6729	1.09169e-06	VCP,	HSP90AA1,	MAPK8,	LCK,	FLT4,	ERBB2,	STAT3,	PPARG,	PIK3R1,	EGFR	214	93	18811	9.45181	0.000795524	2.74428e-05	2.40548e-05
GOTERM_BP_DIRECT		GO:0018107~peptidyl-threonine	phosphorylation	9	4.20561	1.10989e-06	CLK1,	MAPK8,	BCL2,	CDK1,	MAPK1,	AKT1,	PRKCA,	TGFBR1,	MTOR	213	71	19256	11.4596	0.00357854	4.47981e-05	4.00117e-05
KEGG_PATHWAY		hsa04062:Chemokine	signaling	pathway	19	8.8785	1.12733e-06	CXCL8,	STAT1,	STAT3,	CXCR4,	BRAF,	PIK3CB,	PIK3R1,	PIK3CG,	RELA,	NFKB1,	NFKBIA,	IKBKB,	PIK3CA,	CXCR1,	CXCR2,	AKT1,	MAPK1,	JAK2,	CCR4	203	192	8156	3.97588	0.00030884	4.76945e-06	2.21996e-06
KEGG_PATHWAY		hsa05146:Amoebiasis	14	6.54206	1.20891e-06	CXCL8,	NOS2,	ARG1,	ITGB2,	PRKCA,	PIK3CB,	PIK3R1,	TNF,	RELA,	NFKB1,	PIK3CA,	CASP3,	CTSG,	TLR4	203	102	8156	5.51454	0.000331186	5.03712e-06	2.34455e-06
GOTERM_MF_DIRECT		GO:0044877~macromolecular	complex	binding	19	8.8785	1.22012e-06	PDGFRA,	VCP,	FLT3,	HDAC1,	INSR,	ITGB2,	BRAF,	HTR2A,	ITGAL,	NR0B2,	MTOR,	RELA,	RBP4,	TTR,	CDK4,	CASP3,	APEX1,	EPHB2,	PPARA	214	414	18811	4.03414	0.000889075	2.9649e-05	2.59886e-05
KEGG_PATHWAY		hsa05135:Yersinia	infection	16	7.47664	1.30804e-06	CXCL8,	PIK3CB,	PIK3R1,	TNF,	IL2,	RELA,	NFKB1,	MAPK10,	NFKBIA,	IKBKB,	MAPK8,	PIK3CA,	LCK,	AKT1,	MAPK1,	TLR4	203	137	8156	4.69224	0.00035834	5.34035e-06	2.48569e-06
KEGG_PATHWAY		hsa05218:Melanoma	12	5.60748	1.32052e-06	PDGFRB,	PDGFRA,	PIK3CA,	CDK4,	MDM2,	MAPK1,	AKT1,	BRAF,	PIK3CB,	PIK3R1,	EGFR,	FGFR1	203	72	8156	6.69622	0.000361758	5.34035e-06	2.48569e-06
GOTERM_BP_DIRECT		GO:0043524~negative	regulation	of	neuron	apoptotic	process	12	5.60748	1.45385e-06	NTRK1,	PIK3CA,	HDAC1,	AXL,	BCL2,	KDR,	HMOX1,	BRAF,	JAK2,	HIF1A,	BCL2L1,	SNCA	213	158	19256	6.86611	0.00468493	5.79566e-05	5.17643e-05
KEGG_PATHWAY		hsa05160:Hepatitis	C	17	7.94393	1.51277e-06	STAT1,	STAT3,	BRAF,	PIK3CB,	PIK3R1,	TNF,	EGFR,	RELA,	NFKB1,	NFKBIA,	IKBKB,	PIK3CA,	CDK4,	CASP3,	AKT1,	MAPK1,	PPARA	203	157	8156	4.35041	0.000414413	6.02914e-06	2.80629e-06
GOTERM_CC_DIRECT		GO:0005654~nucleoplasm	71	33.1776	1.52069e-06	CCNH,	FLT4,	RORC,	RORA,	PIK3CB,	AHR,	NR3C1,	MPO,	GLI2,	NR3C2,	CASP3,	AKT1,	NOS1,	EPHB2,	JAK2,	CTSC,	BRD2,	PDGFRA,	HSP90AA1,	PARP1,	DNMT3A,	PRKCA,	MIF,	PRKAB1,	SIRT1,	AR,	PPARG,	TOP1,	PPARA,	ABCG2,	PPARD,	VCP,	DNMT1,	ABCB1,	ADH1C,	HDAC1,	NR1I3,	HIF1A,	RELA,	RXRB,	MAPK8,	ALOX5,	CXCR2,	ABL1,
GOTERM_BP_DIRECT		GO:0070301~cellular	response	to	hydrogen	peroxide	9	4.20561	1.52849e-06	AXL,	ARG1,	APEX1,	MDM2,	CDK1,	ABL1,	CYP1B1,	SIRT1,	RELA	213	74	19256	10.9951	0.00492485	5.94637e-05	5.31103e-05
GOTERM_BP_DIRECT		GO:0051402~neuron	apoptotic	process	9	4.20561	1.52849e-06	NTRK1,	APP,	AXL,	CASP3,	BCL2,	HIF1A,	GAPDH,	BCL2L1,	SNCA	213	74	19256	10.9951	0.00492485	5.94637e-05	5.31103e-05
GOTERM_BP_DIRECT		GO:0001516~prostaglandin	biosynthetic	process	6	2.80374	1.58233e-06	TBXAS1,	PLA2G10,	MIF,	PTGS2,	PTGES,	PTGS1	213	19	19256	28.5486	0.0050979	6.08256e-05	5.43267e-05
GOTERM_BP_DIRECT		GO:0051092~positive	regulation	of	NF-kappaB	transcription	factor	activity	12	5.60748	1.64526e-06	NTRK1,	IKBKB,	APP,	AR,	STAT3,	ITGB2,	TLR9,	PRKCQ,	TNF,	TLR4,	RELA,	ICAM1	213	160	19256	6.78028	0.00530011	6.25007e-05	5.58229e-05
GOTERM_CC_DIRECT		GO:0030425~dendrite	19	8.8785	1.66649e-06	CHRM2,	NTRK1,	RET,	CHRM3,	CHRM1,	MME,	STAT1,	CHRM4,	HTR2C,	TACR1,	HTR2A,	MTOR,	BACE1,	HTR7,	CNR2,	HRH2,	ABL1,	MAPT,	EPHB2	214	460	20472	3.95132	0.000588098	2.5577e-05	2.15919e-05
GOTERM_MF_DIRECT		GO:0008395~steroid	hydroxylase	activity	7	3.27103	1.68553e-06	CYP2C9,	CYP2A6,	CYP2D6,	CYP1A1,	CYP2C19,	CYP3A4,	CYP19A1	214	33	18811	18.6459	0.001228	3.96371e-05	3.47436e-05
GOTERM_BP_DIRECT		GO:0007584~response	to	nutrient	9	4.20561	1.87661e-06	ALDH3A1,	RPS6KB1,	STAT1,	CNR1,	CYP1B1,	PPARG,	HMGCR,	MTOR,	SLC6A4	213	76	19256	10.7057	0.00604313	7.04603e-05	6.2932e-05
GOTERM_MF_DIRECT		GO:0016301~kinase	activity	14	6.54206	1.90671e-06	RET,	PRKCA,	PIK3CB,	PIK3R1,	PRKAB1,	EGFR,	MTOR,	PIK3CG,	PIK3CA,	CDK4,	ERBB2,	ABL1,	AKT1,	JAK2	214	226	18811	5.44525	0.00138903	4.34372e-05	3.80746e-05
KEGG_PATHWAY		hsa04936:Alcoholic	liver	disease	16	7.47664	2.06725e-06	CXCL8,	ADH1C,	SIRT1,	TNF,	PRKAB1,	RELA,	NFKB1,	MAPK10,	NFKBIA,	IKBKB,	MAPK8,	SCD,	CASP3,	AKT1,	PPARA,	TLR4	203	142	8156	4.52702	0.000566266	8.12132e-06	3.78011e-06
GOTERM_BP_DIRECT		GO:0019373~epoxygenase	P450	pathway	6	2.80374	2.09093e-06	CYP2C9,	CYP2A6,	CYP1A2,	CYP1A1,	CYP1B1,	CYP2C19	213	20	19256	27.1211	0.00673095	7.67228e-05	6.85254e-05
GOTERM_BP_DIRECT		GO:0033189~response	to	vitamin	A	6	2.80374	2.09093e-06	ARG1,	DNMT3A,	CYP1A1,	PPARG,	FADS1,	PPARD	213	20	19256	27.1211	0.00673095	7.67228e-05	6.85254e-05
GOTERM_BP_DIRECT		GO:0071407~cellular	response	to	organic	cyclic	compound	8	3.73832	2.30178e-06	STAT1,	STAT3,	CYP1A1,	CDK1,	CYP1B1,	AKT1,	TNF,	GLI2	213	55	19256	13.1496	0.00740719	8.35106e-05	7.4588e-05
KEGG_PATHWAY		hsa05140:Leishmaniasis	12	5.60748	2.6199e-06	NFKBIA,	NOS2,	STAT1,	ITGB2,	MAPK1,	PTPN6,	JAK2,	PTGS2,	TNF,	TLR4,	RELA,	NFKB1	203	77	8156	6.2614	0.000717595	1.01475e-05	4.72319e-06
GOTERM_BP_DIRECT		GO:1902894~negative	regulation	of	pri-miRNA	transcription	from	RNA	polymerase	II	promoter	6	2.80374	2.71983e-06	BMP4,	APP,	PPARG,	PPARA,	RELA,	PPARD	213	21	19256	25.8296	0.0087466	9.75816e-05	8.71556e-05
GOTERM_BP_DIRECT		GO:0008217~regulation	of	blood	pressure	9	4.20561	2.77835e-06	EDNRA,	ACE,	EDNRB,	NOS3,	ANPEP,	HMOX1,	PPARG,	PTGS2,	PTGS1	213	80	19256	10.1704	0.00893394	9.85857e-05	8.80524e-05
GOTERM_BP_DIRECT		GO:0097267~omega-hydroxylase	P450	pathway	5	2.33645	2.84756e-06	CYP2C9,	CYP1A2,	CYP1A1,	CYP1B1,	CYP2C19	213	10	19256	45.2019	0.00915545	9.9943e-05	8.92647e-05
GOTERM_BP_DIRECT		GO:0071549~cellular	response	to	dexamethasone	stimulus	7	3.27103	2.90111e-06	RPS6KB1,	SRD5A1,	ARG1,	JAK2,	NR3C1,	EGFR,	ICAM1	213	37	19256	17.1034	0.00932682	0.000100728	8.99655e-05
KEGG_PATHWAY		hsa00980:Metabolism	of	xenobiotics	by	cytochrome	P450	12	5.60748	2.98472e-06	HSD11B1,	CYP2C9,	ALDH3A1,	CYP2A6,	ADH1C,	CYP2D6,	EPHX1,	CYP1A2,	CYP1A1,	CYP1B1,	CYP3A4,	UGT2B7	203	78	8156	6.18113	0.00081748	1.14e-05	5.30617e-06
GOTERM_BP_DIRECT		GO:0006508~proteolysis	18	8.41121	3.06495e-06	ACE,	MME,	MMP1,	MMP2,	MMP3,	F2,	MMP9,	CTSS,	BACE1,	MMP14,	ADAM17,	ANPEP,	CASP3,	CTSG,	CAPN1,	CTSD,	CTSC,	CTSB	213	409	19256	3.97865	0.00985098	0.000105284	9.40354e-05
KEGG_PATHWAY		hsa05224:Breast	cancer	16	7.47664	3.20033e-06	FLT4,	BRAF,	PIK3CB,	PIK3R1,	ESR1,	EGFR,	MTOR,	ESR2,	PIK3CA,	RPS6KB1,	CDK4,	KIT,	ERBB2,	AKT1,	MAPK1,	FGFR1	203	147	8156	4.37304	0.000876507	1.2056e-05	5.61153e-06
GOTERM_CC_DIRECT		GO:0005634~nucleus	94	43.9252	3.20529e-06	ACHE,	APP,	CCNH,	FLT3,	RORC,	RORA,	PIK3CB,	AHR,	NR3C1,	MPO,	GLI2,	NR3C2,	IKBKB,	CASP3,	KDR,	CYP1B1,	AKT1,	CTSG,	NOS1,	JAK2,	FADS1,	PDGFRB,	BRD3,	BRD2,	PDGFRA,	G6PD,	HSP90AA1,	PARP1,	SYK,	ARG1,	PDE4D,	IGFBP3,	MMP2,	DNMT3A,	PRKCA,	TNNI3K,	PRKAB1,	SIRT1,	TGFBR1,	AR,	MMP14,	PPARG,	MAPT,	TOP1,
GOTERM_BP_DIRECT		GO:0038083~peptidyl-tyrosine	autophosphorylation	6	2.80374	3.48836e-06	NTRK1,	LCK,	INSR,	ABL1,	KDR,	EGFR	213	22	19256	24.6556	0.0112042	0.000118567	0.000105899
GOTERM_BP_DIRECT		GO:0050729~positive	regulation	of	inflammatory	response	10	4.6729	3.56134e-06	NFKBIA,	APP,	ACE,	TLR9,	JAK2,	TNF,	TLR4,	EGFR,	IL2,	SNCA	213	110	19256	8.21852	0.0114372	0.000119787	0.000106988
GOTERM_BP_DIRECT		GO:0071230~cellular	response	to	amino	acid	stimulus	8	3.73832	3.72814e-06	PDGFRA,	DNMT1,	MMP2,	DNMT3A,	TNF,	EGFR,	MTOR,	BCL2L1	213	59	19256	12.2581	0.0119697	0.000124105	0.000110845
GOTERM_BP_DIRECT		GO:0071320~cellular	response	to	cAMP	8	3.73832	4.18143e-06	APP,	SRD5A1,	PDE4D,	APEX1,	CYP1B1,	AHR,	CFTR,	PIK3CG	213	60	19256	12.0538	0.0134152	0.000137774	0.000123053
GOTERM_BP_DIRECT		GO:0030518~intracellular	steroid	hormone	receptor	signaling	pathway	5	2.33645	4.43613e-06	AR,	NR3C1,	ESR1,	ESR2,	NR3C2	213	11	19256	41.0926	0.0142266	0.000143243	0.000127938
GOTERM_BP_DIRECT		GO:0071492~cellular	response	to	UV-A	5	2.33645	4.43613e-06	MME,	MMP1,	MMP2,	MMP3,	MMP9	213	11	19256	41.0926	0.0142266	0.000143243	0.000127938
GOTERM_BP_DIRECT		GO:0035094~response	to	nicotine	7	3.27103	4.65996e-06	CNR1,	CASP3,	MMP2,	BCL2,	HMOX1,	MAPK1,	TACR1	213	40	19256	15.8207	0.014939	0.00014898	0.000133063
GOTERM_BP_DIRECT		GO:0042593~glucose	homeostasis	10	4.6729	4.78639e-06	RBP4,	FABP5,	CNR1,	ALOX5,	INSR,	STAT3,	AKT1,	PPARG,	HIF1A,	PTPN2	213	114	19256	7.93015	0.0153412	0.000151522	0.000135333
GOTERM_MF_DIRECT		GO:0043548~phosphatidylinositol	3-kinase	binding	6	2.80374	5.06127e-06	PDGFRB,	LCK,	AXL,	INSR,	PIK3R1,	JAK2	214	23	18811	22.9309	0.00368288	0.00010852	9.51221e-05
GOTERM_MF_DIRECT		GO:0003707~steroid	hormone	receptor	activity	6	2.80374	5.06127e-06	RXRB,	PPARA,	ESR1,	ESR2,	NR3C2,	PPARD	214	23	18811	22.9309	0.00368288	0.00010852	9.51221e-05
GOTERM_MF_DIRECT		GO:0003700~transcription	factor	activity,	sequence-specific	DNA	binding	21	9.81308	5.28177e-06	STAT1,	VDR,	NR1H2,	NR1I3,	STAT3,	RORC,	RORA,	AHR,	NR3C1,	HIF1A,	ESR1,	RELA,	ESR2,	NFKB1,	GLI2,	NR3C2,	RXRB,	AR,	PPARG,	PPARA,	PPARD	214	554	18811	3.33202	0.00384302	0.000110012	9.643e-05
GOTERM_BP_DIRECT		GO:0030574~collagen	catabolic	process	7	3.27103	5.409e-06	MMP14,	MMP1,	MMP2,	MMP3,	MMP9,	CTSS,	CTSB	213	41	19256	15.4348	0.0173194	0.000167939	0.000149996
GOTERM_BP_DIRECT		GO:0071276~cellular	response	to	cadmium	ion	7	3.27103	5.409e-06	MAPK8,	CYP1A2,	HMOX1,	MAPK1,	AKT1,	MMP9,	EGFR	213	41	19256	15.4348	0.0173194	0.000167939	0.000149996
GOTERM_BP_DIRECT		GO:0045821~positive	regulation	of	glycolytic	process	6	2.80374	5.53026e-06	P2RX7,	APP,	INSR,	HTR2A,	HIF1A,	MTOR	213	24	19256	22.6009	0.0177042	0.000168464	0.000150465
GOTERM_BP_DIRECT		GO:0051247~positive	regulation	of	protein	metabolic	process	6	2.80374	5.53026e-06	NFKBIA,	APP,	MAPK8,	NR1H2,	PLA2G10,	AKT1	213	24	19256	22.6009	0.0177042	0.000168464	0.000150465
GOTERM_CC_DIRECT		GO:0099056~integral	component	of	presynaptic	membrane	8	3.73832	5.53521e-06	CHRM2,	CHRM3,	CHRM1,	CNR1,	PSEN2,	HTR2A,	EPHB2,	SLC6A4	214	66	20472	11.5956	0.00195203	7.81571e-05	6.59797e-05
GOTERM_BP_DIRECT		GO:0007507~heart	development	13	6.07477	5.6229e-06	MMP2,	ECE1,	TGFBR1,	GLI2,	GYS1,	SHH,	EDNRA,	RBP4,	CASP3,	ERBB2,	PPARG,	PPARA,	PPARD	213	218	19256	5.39105	0.0179981	0.000169685	0.000151555
GOTERM_MF_DIRECT		GO:0005497~androgen	binding	4	1.86916	5.67858e-06	AR,	ALDH1A1,	TSPO,	SHBG	214	4	18811	87.9019	0.00413114	0.000114991	0.000100795
KEGG_PATHWAY		hsa04664:Fc	epsilon	RI	signaling	pathway	11	5.14019	5.78184e-06	MAPK10,	MAPK8,	SYK,	PIK3CA,	ALOX5,	MAPK1,	AKT1,	PRKCA,	PIK3CB,	PIK3R1,	TNF	203	68	8156	6.49928	0.00158298	2.14866e-05	1.0001e-05
GOTERM_BP_DIRECT		GO:0009612~response	to	mechanical	stimulus	8	3.73832	5.82529e-06	P2RX7,	MMP14,	MAPK8,	RPS6KB1,	STAT1,	MMP2,	PPARG,	MPO	213	63	19256	11.4798	0.0186398	0.000174165	0.000155557
GOTERM_MF_DIRECT		GO:0001540~beta-amyloid	binding	9	4.20561	5.89552e-06	BACE1,	ACHE,	BCHE,	INSR,	ITGB2,	CACNA1B,	EPHB2,	GRIN2B,	TLR4	214	86	18811	9.19903	0.00428863	0.000116158	0.000101817
GOTERM_CC_DIRECT		GO:0030424~axon	16	7.47664	6.14556e-06	NTRK1,	RET,	APP,	MME,	STAT1,	INSR,	HTR2A,	CYP17A1,	BACE1,	MAPK8,	CA2,	ALDH1A1,	MAPK1,	MAPT,	EPHB2,	SNCA	214	361	20472	4.23994	0.00216704	8.34379e-05	7.04376e-05
KEGG_PATHWAY		hsa04932:Non-alcoholic	fatty	liver	disease	16	7.47664	6.19124e-06	CXCL8,	INSR,	PIK3CB,	PIK3R1,	TNF,	PRKAB1,	RELA,	NFKB1,	MAPK10,	IKBKB,	MAPK8,	PIK3CA,	CASP3,	AKT1,	PPARG,	PPARA	203	155	8156	4.14734	0.00169497	2.27012e-05	1.05664e-05
GOTERM_BP_DIRECT		GO:0042098~T	cell	proliferation	7	3.27103	6.25293e-06	P2RX7,	SHH,	PTPRC,	PTPN6,	PDE5A,	PIK3CG,	IDO1	213	42	19256	15.0673	0.0199944	0.000185236	0.000165445
GOTERM_BP_DIRECT		GO:0030168~platelet	activation	8	3.73832	6.4801e-06	SYK,	PIK3CA,	LCK,	AXL,	CTSG,	PIK3CB,	F2,	ADRA2C	213	64	19256	11.3005	0.0207133	0.00019022	0.000169897
KEGG_PATHWAY		hsa05204:Chemical	carcinogenesis	-	DNA	adducts	11	5.14019	6.61769e-06	HSD11B1,	CYP2C9,	CYP2A6,	EPHX1,	CYP1A2,	CYP1A1,	CYP1B1,	CYP2C19,	CYP3A4,	PTGS2,	UGT2B7	203	69	8156	6.40508	0.00181161	2.39363e-05	1.11413e-05
KEGG_PATHWAY		hsa04218:Cellular	senescence	16	7.47664	6.70216e-06	CXCL8,	IGFBP3,	PIK3CB,	PIK3R1,	SIRT1,	TGFBR1,	MTOR,	RELA,	NFKB1,	PIK3CA,	CDK4,	MDM2,	CDK1,	AKT1,	MAPK1,	CAPN1	203	156	8156	4.12075	0.00183471	2.39363e-05	1.11413e-05
KEGG_PATHWAY		hsa04071:Sphingolipid	signaling	pathway	14	6.54206	6.9741e-06	NOS3,	PRKCA,	PIK3CB,	PIK3R1,	TNF,	RELA,	NFKB1,	MAPK10,	MAPK8,	PIK3CA,	BCL2,	AKT1,	MAPK1,	CTSD	203	119	8156	4.72675	0.00190909	2.45882e-05	1.14447e-05
GOTERM_BP_DIRECT		GO:0032757~positive	regulation	of	interleukin-8	production	8	3.73832	7.19494e-06	SYK,	NOS2,	STAT3,	TLR9,	TNF,	F3,	TLR4,	RELA	213	65	19256	11.1266	0.0229718	0.000209301	0.000186939
GOTERM_BP_DIRECT		GO:0006979~response	to	oxidative	stress	10	4.6729	7.29472e-06	APP,	MMP14,	MAPK8,	ABL1,	HMOX1,	AKT1,	PTGS2,	MPO,	SIRT1,	PTGS1	213	120	19256	7.53365	0.0232866	0.000210309	0.000187839
GOTERM_MF_DIRECT		GO:0050661~NADP	binding	7	3.27103	7.33339e-06	HSD11B1,	G6PD,	NOS2,	NOS3,	HMGCR,	NOS1,	GAPDH	214	42	18811	14.6503	0.0053318	0.000137717	0.000120715
GOTERM_MF_DIRECT		GO:0043560~insulin	receptor	substrate	binding	5	2.33645	7.36755e-06	PIK3CA,	INSR,	PIK3CB,	PIK3R1,	JAK2	214	12	18811	36.6258	0.00535657	0.000137717	0.000120715
KEGG_PATHWAY		hsa04152:AMPK	signaling	pathway	14	6.54206	7.65319e-06	INSR,	PIK3CB,	PIK3R1,	HMGCR,	SIRT1,	PRKAB1,	MTOR,	GYS1,	PIK3CA,	RPS6KB1,	SCD,	AKT1,	PPARG,	CFTR	203	120	8156	4.68736	0.00209478	2.66408e-05	1.24001e-05
GOTERM_BP_DIRECT		GO:0042307~positive	regulation	of	protein	import	into	nucleus	7	3.27103	8.26154e-06	SHH,	HSP90AA1,	CDK1,	MAPK1,	PIK3R1,	JAK2,	PTGS2	213	44	19256	14.3824	0.026332	0.000236075	0.000210852
KEGG_PATHWAY		hsa04024:cAMP	signaling	pathway	19	8.8785	8.37075e-06	CHRM2,	CHRM1,	PDE4D,	PTGER3,	BRAF,	PIK3CB,	PIK3R1,	GRIN2B,	RELA,	NFKB1,	MAPK10,	NFKBIA,	EDNRA,	MAPK8,	PIK3CA,	AKT1,	MAPK1,	PPARA,	CFTR	203	221	8156	3.45416	0.00229097	2.84845e-05	1.32582e-05
KEGG_PATHWAY		hsa04919:Thyroid	hormone	signaling	pathway	14	6.54206	8.38998e-06	STAT1,	HDAC1,	PRKCA,	PIK3CB,	PIK3R1,	HIF1A,	ESR1,	MTOR,	BMP4,	RXRB,	PIK3CA,	MDM2,	AKT1,	MAPK1	203	121	8156	4.64862	0.00229622	2.84845e-05	1.32582e-05
GOTERM_BP_DIRECT		GO:0006006~glucose	metabolic	process	8	3.73832	8.82193e-06	G6PD,	PIK3CA,	FABP5,	AKR1A1,	AKT1,	TNF,	GAPDH,	PPARD	213	67	19256	10.7945	0.0280928	0.000249877	0.000223179
KEGG_PATHWAY		hsa04510:Focal	adhesion	18	8.41121	9.19141e-06	PDGFRB,	PDGFRA,	FLT1,	FLT4,	BRAF,	PRKCA,	PIK3CB,	PIK3R1,	EGFR,	VEGFA,	MAPK10,	MAPK8,	PIK3CA,	ERBB2,	KDR,	BCL2,	AKT1,	MAPK1	203	201	8156	3.59797	0.00251529	3.08248e-05	1.43476e-05
KEGG_PATHWAY		hsa05134:Legionellosis	10	4.6729	9.42733e-06	NFKBIA,	CLK1,	VCP,	CXCL8,	CASP3,	ITGB2,	TNF,	TLR4,	RELA,	NFKB1	203	57	8156	7.04866	0.00257977	3.09764e-05	1.44181e-05
GOTERM_BP_DIRECT		GO:0031100~animal	organ	regeneration	7	3.27103	9.44562e-06	ACE,	FLT3,	CDK4,	AXL,	CDK1,	PPARG,	NR0B2	213	45	19256	14.0628	0.0300488	0.000260683	0.00023283
GOTERM_BP_DIRECT		GO:0030890~positive	regulation	of	B	cell	proliferation	7	3.27103	9.44562e-06	PTPRC,	BCL2,	TLR9,	MIF,	EPHB2,	TLR4,	IL2	213	45	19256	14.0628	0.0300488	0.000260683	0.00023283
GOTERM_BP_DIRECT		GO:0032722~positive	regulation	of	chemokine	production	7	3.27103	9.44562e-06	APP,	ADAM17,	TLR9,	HMOX1,	HIF1A,	TNF,	TLR4	213	45	19256	14.0628	0.0300488	0.000260683	0.00023283
KEGG_PATHWAY		hsa04140:Autophagy	-	animal	15	7.00935	9.46189e-06	PIK3CB,	PIK3R1,	HIF1A,	MTOR,	MAPK10,	MAPK8,	PIK3CA,	RPS6KB1,	BCL2,	AKT1,	MAPK1,	PRKCQ,	CTSD,	CTSB,	BCL2L1	203	141	8156	4.27419	0.00258921	3.09764e-05	1.44181e-05
GOTERM_BP_DIRECT		GO:0050731~positive	regulation	of	peptidyl-tyrosine	phosphorylation	9	4.20561	1.01173e-05	PTPRC,	SYK,	ABL1,	MIF,	HTR2A,	JAK2,	MTOR,	ICAM1,	VEGFA	213	95	19256	8.56457	0.032151	0.000276855	0.000247275
KEGG_PATHWAY		hsa04630:JAK-STAT	signaling	pathway	16	7.47664	1.06365e-05	PDGFRB,	PDGFRA,	STAT1,	STAT3,	PIK3CB,	PIK3R1,	EGFR,	IL2,	MTOR,	PIK3CA,	BCL2,	AKT1,	PTPN6,	JAK2,	PTPN2,	BCL2L1	203	162	8156	3.96813	0.00291017	3.44122e-05	1.60173e-05
GOTERM_BP_DIRECT		GO:0022617~extracellular	matrix	disassembly	7	3.27103	1.07634e-05	MMP14,	MMP1,	MMP2,	MMP3,	CTSG,	MMP9,	CTSS	213	46	19256	13.7571	0.0341687	0.00029206	0.000260855
KEGG_PATHWAY		hsa04211:Longevity	regulating	pathway	12	5.60748	1.10451e-05	RPS6KB1,	PIK3CA,	INSR,	AKT1,	PPARG,	PIK3CB,	PIK3R1,	SIRT1,	PRKAB1,	RELA,	NFKB1,	MTOR	203	89	8156	5.41717	0.00302181	3.53188e-05	1.64393e-05
KEGG_PATHWAY		hsa05132:Salmonella	infection	20	9.34579	1.20044e-05	HSP90AA1,	CXCL8,	PIK3CB,	TNF,	PIK3CG,	RELA,	NFKB1,	MAPK10,	NFKBIA,	IKBKB,	MAPK8,	PTPRC,	PIK3CA,	CASP3,	BCL2,	TLR9,	AKT1,	MAPK1,	GAPDH,	TLR4	203	249	8156	3.2271	0.00328383	3.79451e-05	1.76617e-05
GOTERM_BP_DIRECT		GO:1904646~cellular	response	to	beta-amyloid	7	3.27103	1.22261e-05	BACE1,	APP,	PARP1,	EPHB2,	TNF,	TLR4,	ICAM1	213	47	19256	13.4644	0.0387209	0.000328983	0.000293833
GOTERM_BP_DIRECT		GO:0000165~MAPK	cascade	10	4.6729	1.2328e-05	P2RX7,	RET,	AR,	PTPRC,	IGFBP3,	PTPN6,	BRAF,	TNF,	EGFR,	FGFR1	213	128	19256	7.06279	0.0390372	0.000328983	0.000293833
KEGG_PATHWAY		hsa04370:VEGF	signaling	pathway	10	4.6729	1.26154e-05	PIK3CA,	NOS3,	KDR,	MAPK1,	AKT1,	PRKCA,	PIK3CB,	PIK3R1,	PTGS2,	VEGFA	203	59	8156	6.80972	0.00345068	3.94232e-05	1.83497e-05
GOTERM_BP_DIRECT		GO:0031622~positive	regulation	of	fever	generation	4	1.86916	1.29452e-05	CNR1,	PTGER3,	PTGS2,	TNF	213	5	19256	72.323	0.0409511	0.000336422	0.000300477
GOTERM_BP_DIRECT		GO:0060326~cell	chemotaxis	8	3.73832	1.29982e-05	PDGFRB,	PDGFRA,	CXCR1,	KIT,	CXCR2,	CXCR4,	PRKCQ,	CCR4	213	71	19256	10.1863	0.0411154	0.000336422	0.000300477
GOTERM_BP_DIRECT		GO:0032922~circadian	regulation	of	gene	expression	8	3.73832	1.29982e-05	HDAC1,	RORC,	RORA,	AHR,	TOP1,	PPARA,	SIRT1,	NR0B2	213	71	19256	10.1863	0.0411154	0.000336422	0.000300477
KEGG_PATHWAY		hsa04650:Natural	killer	cell	mediated	cytotoxicity	14	6.54206	1.30943e-05	SYK,	ITGB2,	BRAF,	PRKCA,	PIK3CB,	PIK3R1,	ITGAL,	TNF,	ICAM1,	PIK3CA,	LCK,	CASP3,	MAPK1,	PTPN6	203	126	8156	4.46415	0.00358142	4.04598e-05	1.88322e-05
GOTERM_BP_DIRECT		GO:1904996~positive	regulation	of	leukocyte	adhesion	to	vascular	endothelial	cell	5	2.33645	1.31112e-05	FUT7,	ITGB2,	TNF,	RELA,	ICAM1	213	14	19256	32.2871	0.0414653	0.000336422	0.000300477
GOTERM_BP_DIRECT		GO:0050728~negative	regulation	of	inflammatory	response	10	4.6729	1.31276e-05	CNR2,	ALOX5,	PLA2G10,	PPARG,	RORA,	PPARA,	NFKB1,	IL2,	PTPN2,	PPARD	213	129	19256	7.00804	0.0415162	0.000336422	0.000300477
GOTERM_BP_DIRECT		GO:0048015~phosphatidylinositol-mediated	signaling	7	3.27103	1.38453e-05	PDGFRB,	PDGFRA,	RPS6KB1,	PIK3CA,	PIK3CB,	PIK3CG,	FGFR1	213	48	19256	13.1839	0.0437355	0.00034927	0.000311952
GOTERM_BP_DIRECT		GO:0031623~receptor	internalization	7	3.27103	1.38453e-05	ACHE,	CXCL8,	SYK,	CXCR1,	ITGB2,	CXCR2,	SNCA	213	48	19256	13.1839	0.0437355	0.00034927	0.000311952
GOTERM_BP_DIRECT		GO:0042981~regulation	of	apoptotic	process	13	6.07477	1.48838e-05	VCP,	HSP90AA1,	FLT3,	STAT1,	ESR1,	SIRT1,	APEX1,	ABL1,	AKT1,	PTPN6,	JAK2,	CTSB,	BCL2L1	213	240	19256	4.89687	0.0469377	0.000372556	0.000332751
KEGG_PATHWAY		hsa04658:Th1	and	Th2	cell	differentiation	12	5.60748	1.5236e-05	MAPK10,	NFKBIA,	IKBKB,	MAPK8,	STAT1,	LCK,	MAPK1,	PRKCQ,	JAK2,	RELA,	NFKB1,	IL2	203	92	8156	5.24052	0.00416599	4.65544e-05	2.1669e-05
GOTERM_CC_DIRECT		GO:0000785~chromatin	28	13.0841	1.52607e-05	HDAC1,	NR1I3,	RORC,	RORA,	AHR,	NR3C1,	HIF1A,	RELA,	NR3C2,	RXRB,	BRD3,	BRD2,	KDM4C,	STAT1,	VDR,	NR1H2,	PLK1,	STAT3,	NR0B2,	ESR1,	SIRT1,	ESR2,	NFKB1,	AR,	CDK4,	PPARG,	PPARA,	PPARD	214	1057	20472	2.53413	0.00537259	0.00019952	0.000168433
GOTERM_MF_DIRECT		GO:0005178~integrin	binding	11	5.14019	1.53825e-05	APP,	MMP14,	ADAM17,	SYK,	ITGB2,	KDR,	PRKCA,	ITGAL,	EGFR,	PTPN2,	ICAM1	214	161	18811	6.00572	0.0111513	0.000280347	0.000245736
GOTERM_BP_DIRECT		GO:0046718~viral	entry	into	host	cell	9	4.20561	1.58994e-05	AXL,	ANPEP,	INSR,	CDK1,	CXCR4,	HTR2A,	EGFR,	CTSB,	ICAM1	213	101	19256	8.05578	0.0500591	0.000394917	0.000352722
KEGG_PATHWAY		hsa05133:Pertussis	11	5.14019	1.59773e-05	MAPK10,	MAPK8,	CXCL8,	NOS2,	CASP3,	ITGB2,	MAPK1,	TNF,	TLR4,	RELA,	NFKB1	203	76	8156	5.81514	0.00436825	4.82831e-05	2.24736e-05
KEGG_PATHWAY		hsa00140:Steroid	hormone	biosynthesis	10	4.6729	1.66807e-05	HSD11B1,	STS,	SRD5A1,	CYP1A2,	CYP1A1,	CYP1B1,	CYP3A4,	CYP19A1,	UGT2B7,	CYP17A1	203	61	8156	6.58645	0.00456013	4.98609e-05	2.3208e-05
GOTERM_BP_DIRECT		GO:0008630~intrinsic	apoptotic	signaling	pathway	in	response	to	DNA	damage	7	3.27103	1.76034e-05	BCL2,	ABL1,	HMOX1,	PIK3R1,	SIRT1,	TNF,	BCL2L1	213	50	19256	12.6565	0.0552733	0.000430329	0.000384351
GOTERM_BP_DIRECT		GO:0050966~detection	of	mechanical	stimulus	involved	in	sensory	perception	of	pain	5	2.33645	1.77249e-05	NTRK1,	BACE1,	CXCR4,	HTR2A,	TNF	213	15	19256	30.1346	0.0556439	0.000430329	0.000384351
GOTERM_BP_DIRECT		GO:0048266~behavioral	response	to	pain	5	2.33645	1.77249e-05	TSPO,	AKT1,	TRPV1,	TACR1,	MTOR	213	15	19256	30.1346	0.0556439	0.000430329	0.000384351
KEGG_PATHWAY		hsa05226:Gastric	cancer	15	7.00935	1.78617e-05	ABCB1,	BRAF,	PIK3CB,	PIK3R1,	EGFR,	TGFBR1,	MTOR,	RXRB,	SHH,	PIK3CA,	RPS6KB1,	ERBB2,	BCL2,	AKT1,	MAPK1	203	149	8156	4.0447	0.0048822	5.28169e-05	2.45839e-05
GOTERM_BP_DIRECT		GO:0042060~wound	healing	9	4.20561	1.83573e-05	PDGFRB,	PDGFRA,	CASP3,	ERBB2,	PPARA,	EGFR,	TGFBR1,	MTOR,	PPARD	213	103	19256	7.89936	0.0575709	0.000442356	0.000395093
GOTERM_BP_DIRECT		GO:0002244~hematopoietic	progenitor	cell	differentiation	8	3.73832	1.86917e-05	BMP4,	PDGFRA,	FLT1,	PTPRC,	FLT4,	KIT,	KDR,	PTPN6	213	75	19256	9.64307	0.0585882	0.000447077	0.000399309
KEGG_PATHWAY		hsa04213:Longevity	regulating	pathway	-	multiple	species	10	4.6729	1.91001e-05	RPS6KB1,	PIK3CA,	HDAC1,	INSR,	AKT1,	PIK3CB,	PIK3R1,	SIRT1,	PRKAB1,	MTOR	203	62	8156	6.48022	0.00521981	5.5878e-05	2.60087e-05
GOTERM_CC_DIRECT		GO:0005788~endoplasmic	reticulum	lumen	14	6.54206	2.05803e-05	BCHE,	APP,	FLT3,	IGFBP3,	F2,	PTGS2,	BACE1,	BMP4,	SHH,	ADAM17,	STS,	ALB,	MAPK1,	CTSC	214	306	20472	4.37676	0.00723861	0.000259459	0.000219034
GOTERM_BP_DIRECT		GO:0043278~response	to	morphine	6	2.80374	2.07638e-05	CNR1,	MDM2,	CXCR4,	TACR1,	RELA,	MTOR	213	31	19256	17.4975	0.0648681	0.000492987	0.000440314
GOTERM_BP_DIRECT		GO:0046677~response	to	antibiotic	6	2.80374	2.43897e-05	HSP90AA1,	CASP3,	MDM2,	CYP1A1,	JAK2,	CCR4	213	32	19256	16.9507	0.0757564	0.000574791	0.000513378
GOTERM_BP_DIRECT		GO:0009408~response	to	heat	7	3.27103	2.47433e-05	HSP90AA1,	RPS6KB1,	NOS3,	AKT1,	TACR1,	NOS1,	MTOR	213	53	19256	11.9401	0.0768114	0.000574791	0.000513378
GOTERM_BP_DIRECT		GO:0042542~response	to	hydrogen	peroxide	7	3.27103	2.47433e-05	PDGFRB,	STAT1,	CASP3,	MMP2,	BCL2,	HMOX1,	SIRT1	213	53	19256	11.9401	0.0768114	0.000574791	0.000513378
GOTERM_BP_DIRECT		GO:0042737~drug	catabolic	process	4	1.86916	2.56798e-05	CYP2C9,	CYP2D6,	CYP1A2,	CYP3A4	213	6	19256	60.2692	0.0795999	0.00057986	0.000517906
GOTERM_BP_DIRECT		GO:0006706~steroid	catabolic	process	4	1.86916	2.56798e-05	HSD11B1,	STS,	CYP1A2,	CYP3A4	213	6	19256	60.2692	0.0795999	0.00057986	0.000517906
GOTERM_BP_DIRECT		GO:0046483~heterocycle	metabolic	process	4	1.86916	2.56798e-05	CYP2D6,	CYP1A2,	CYP2C19,	CYP3A4	213	6	19256	60.2692	0.0795999	0.00057986	0.000517906
GOTERM_BP_DIRECT		GO:0002320~lymphoid	progenitor	cell	differentiation	4	1.86916	2.56798e-05	BMP4,	SHH,	KIT,	BCL2	213	6	19256	60.2692	0.0795999	0.00057986	0.000517906
GOTERM_BP_DIRECT		GO:0032729~positive	regulation	of	interferon-gamma	production	8	3.73832	2.63027e-05	APP,	PDE4D,	ABL1,	TLR9,	JAK2,	TNF,	TLR4,	IL2	213	79	19256	9.15481	0.0814499	0.000589801	0.000526784
GOTERM_BP_DIRECT		GO:0032869~cellular	response	to	insulin	stimulus	9	4.20561	2.77256e-05	RPS6KB1,	PARP1,	STAT1,	SRD5A1,	CDK4,	INSR,	AKT1,	PPARG,	PIK3R1	213	109	19256	7.46453	0.0856619	0.00061742	0.000551452
KEGG_PATHWAY		hsa04750:Inflammatory	mediator	regulation	of	TRP	channels	12	5.60748	2.78964e-05	NTRK1,	MAPK10,	MAPK8,	PIK3CA,	HTR2C,	PRKCQ,	PRKCA,	TRPV1,	PIK3CB,	HTR2A,	PIK3R1,	TRPM8	203	98	8156	4.91967	0.00761459	8.07529e-05	3.75868e-05
KEGG_PATHWAY		hsa04662:B	cell	receptor	signaling	pathway	11	5.14019	3.14709e-05	NFKBIA,	IKBKB,	SYK,	PIK3CA,	MAPK1,	AKT1,	PTPN6,	PIK3CB,	PIK3R1,	RELA,	NFKB1	203	82	8156	5.38964	0.0085861	9.01512e-05	4.19613e-05
KEGG_PATHWAY		hsa04910:Insulin	signaling	pathway	14	6.54206	3.22756e-05	INSR,	BRAF,	PIK3CB,	PIK3R1,	PRKAB1,	MTOR,	MAPK10,	IKBKB,	GYS1,	MAPK8,	PIK3CA,	RPS6KB1,	AKT1,	MAPK1	203	137	8156	4.10571	0.00880466	9.1503e-05	4.25905e-05
GOTERM_BP_DIRECT		GO:0035924~cellular	response	to	vascular	endothelial	growth	factor	stimulus	6	2.80374	3.31034e-05	FLT1,	FLT4,	KDR,	AKT1,	RELA,	VEGFA	213	34	19256	15.9536	0.101408	0.000727149	0.000649457
GOTERM_BP_DIRECT		GO:0043542~endothelial	cell	migration	6	2.80374	3.31034e-05	PIK3CA,	NOS3,	ITGB2,	ABL1,	CYP1B1,	TGFBR1	213	34	19256	15.9536	0.101408	0.000727149	0.000649457
GOTERM_BP_DIRECT		GO:0050852~T	cell	receptor	signaling	pathway	9	4.20561	3.37378e-05	IKBKB,	PTPRC,	PIK3CA,	LCK,	PDE4D,	ABL1,	MAPK1,	PTPN6,	BRAF	213	112	19256	7.26459	0.103247	0.000736076	0.00065743
GOTERM_BP_DIRECT		GO:0014823~response	to	activity	7	3.27103	3.4047e-05	PIK3CA,	MMP2,	CDK1,	CXCR4,	TNF,	MTOR,	PPARD	213	56	19256	11.3005	0.104142	0.000737837	0.000659004
KEGG_PATHWAY		hsa04915:Estrogen	signaling	pathway	14	6.54206	3.48665e-05	HSP90AA1,	NOS3,	MMP2,	PIK3CB,	PIK3R1,	ESR1,	MMP9,	EGFR,	ESR2,	PIK3CA,	BCL2,	AKT1,	MAPK1,	CTSD	203	138	8156	4.07596	0.00950809	9.78396e-05	4.55399e-05
KEGG_PATHWAY		hsa04935:Growth	hormone	synthesis,	secretion	and	action	13	6.07477	3.56994e-05	STAT1,	IGFBP3,	STAT3,	PRKCA,	PIK3CB,	PIK3R1,	MTOR,	MAPK10,	MAPK8,	PIK3CA,	AKT1,	MAPK1,	JAK2	203	119	8156	4.38912	0.00973414	9.91651e-05	4.61569e-05
GOTERM_BP_DIRECT		GO:0048146~positive	regulation	of	fibroblast	proliferation	7	3.27103	3.77062e-05	PDGFRB,	PDGFRA,	CDK4,	ABL1,	MIF,	ESR1,	EGFR	213	57	19256	11.1022	0.114669	0.000811689	0.000724965
GOTERM_BP_DIRECT		GO:0019369~arachidonic	acid	metabolic	process	6	2.80374	3.82768e-05	CYP2D6,	ALOX5,	EPHX1,	PLA2G10,	CYP1B1,	FADS1	213	35	19256	15.4978	0.116299	0.000818515	0.000731061
GOTERM_BP_DIRECT		GO:0051770~positive	regulation	of	nitric-oxide	synthase	biosynthetic	process	5	2.33645	3.87175e-05	STAT1,	TLR9,	KDR,	JAK2,	TLR4	213	18	19256	25.1122	0.117556	0.000822492	0.000734613
GOTERM_CC_DIRECT		GO:0016324~apical	plasma	membrane	15	7.00935	3.97648e-05	PDGFRB,	HSP90AA1,	ABCB1,	PDE4D,	PSEN2,	AKR1A1,	EGFR,	ATP4A,	ADAM17,	ERBB2,	CA4,	TLR9,	CFTR,	CTSB,	ABCG2	214	374	20472	3.83677	0.0139392	0.000484034	0.000408618
GOTERM_BP_DIRECT		GO:0035556~intracellular	signal	transduction	17	7.94393	4.10181e-05	CXCL8,	SYK,	PSEN2,	BRAF,	PRKCA,	TGFBR1,	MAPK10,	MAPK8,	LCK,	KIT,	ERBB2,	AKT1,	HMOX1,	MAPK1,	PTPN6,	PRKCQ,	JAK2	213	450	19256	3.41525	0.124089	0.00086567	0.000773178
GOTERM_BP_DIRECT		GO:0071363~cellular	response	to	growth	factor	stimulus	7	3.27103	4.16743e-05	RPS6KB1,	SRD5A1,	INSR,	ERBB2,	MDM2,	NOS1,	TGFBR1	213	58	19256	10.9108	0.125944	0.000873807	0.000780445
GOTERM_MF_DIRECT		GO:0030594~neurotransmitter	receptor	activity	8	3.73832	4.33206e-05	CHRM2,	CHRM3,	HTR7,	CHRM1,	HRH2,	CHRM4,	HTR2C,	HTR2A	214	83	18811	8.47247	0.0310879	0.000758854	0.000665169
GOTERM_MF_DIRECT		GO:0051721~protein	phosphatase	2A	binding	6	2.80374	4.372e-05	RPS6KB1,	STAT1,	BCL2,	AKT1,	HMGCR,	MAPT	214	35	18811	15.0689	0.03137	0.000758854	0.000665169
GOTERM_BP_DIRECT		GO:0006915~apoptotic	process	20	9.34579	4.45169e-05	PARP1,	IGFBP3,	ITGB2,	CXCR4,	AHR,	NR3C1,	MMP9,	TGFBR1,	NFKB1,	NFKBIA,	RPS6KB1,	CASP3,	MDM2,	BCL2,	CDK1,	MAPK1,	JAK2,	CTSC,	BCL2L1,	PPARD	213	607	19256	2.97871	0.133933	0.000916754	0.000818805
GOTERM_BP_DIRECT		GO:0006346~methylation-dependent	chromatin	silencing	4	1.86916	4.45743e-05	DNMT1,	HDAC1,	DNMT3A,	SIRT1	213	7	19256	51.6593	0.134093	0.000916754	0.000818805
GOTERM_BP_DIRECT		GO:0006527~arginine	catabolic	process	4	1.86916	4.45743e-05	NOS2,	NOS3,	ARG1,	NOS1	213	7	19256	51.6593	0.134093	0.000916754	0.000818805
GOTERM_BP_DIRECT		GO:0030183~B	cell	differentiation	8	3.73832	4.56882e-05	NTRK1,	ADAM17,	PTPRC,	SYK,	FLT3,	KIT,	PIK3R1,	PTPN2	213	86	19256	8.40965	0.137203	0.000933716	0.000833954
GOTERM_CC_DIRECT		GO:0070161~anchoring	junction	17	7.94393	4.66771e-05	CHRM2,	ACHE,	CHRM3,	CHRM1,	CHRM4,	CXCR4,	TRPV1,	HTR2A,	GRIN2B,	MAPK8,	RPS6KB1,	FABP5,	CNR1,	KDR,	NOS1,	BCL2L1,	SNCA	214	481	20472	3.38104	0.0163424	0.000549234	0.000463659
KEGG_PATHWAY		hsa04621:NOD-like	receptor	signaling	pathway	16	7.47664	4.82432e-05	HSP90AA1,	CXCL8,	STAT1,	TNF,	RELA,	NFKB1,	MAPK10,	P2RX7,	NFKBIA,	IKBKB,	MAPK8,	BCL2,	MAPK1,	TLR4,	CTSB,	BCL2L1	203	184	8156	3.49368	0.013132	0.000132669	6.17513e-05
GOTERM_MF_DIRECT		GO:0016907~G-protein	coupled	acetylcholine	receptor	activity	4	1.86916	4.8451e-05	CHRM2,	CHRM3,	CHRM1,	CHRM4	214	7	18811	50.2296	0.0347051	0.000821413	0.000720004
GOTERM_BP_DIRECT		GO:0060391~positive	regulation	of	SMAD	protein	import	into	nucleus	5	2.33645	4.86202e-05	BMP4,	PARP1,	PPARG,	JAK2,	TGFBR1	213	19	19256	23.7905	0.145336	0.000987388	0.000881891
GOTERM_MF_DIRECT		GO:0019825~oxygen	binding	6	2.80374	5.03069e-05	ALB,	CYP1A1,	CYP2C19,	CYP3A4,	CYP19A1,	CYP17A1	214	36	18811	14.6503	0.0360103	0.000833493	0.000730593
GOTERM_BP_DIRECT		GO:0008285~negative	regulation	of	cell	proliferation	17	7.94393	5.19357e-05	NTRK1,	BCHE,	APP,	CXCL8,	NOS3,	HDAC1,	VDR,	IGFBP3,	STAT3,	PTGS2,	BMP4,	AR,	CYP1B1,	PTPN6,	JAK2,	PTPN2,	PTGES	213	459	19256	3.34829	0.15444	0.00104813	0.00093614
GOTERM_CC_DIRECT		GO:0005783~endoplasmic	reticulum	28	13.0841	5.82645e-05	APP,	VCP,	FLT3,	PSEN2,	HMGCR,	PTGS2,	CYP19A1,	AGPAT2,	CYP17A1,	SHH,	STS,	CNR2,	CYP2D6,	KDR,	ABL1,	TSPO,	HMOX1,	PRKCA,	BACE1,	ALDH3A1,	SCD,	APEX1,	TBXAS1,	ALB,	BCL2,	TLR9,	PTPN2,	BCL2L1	214	1142	20472	2.34552	0.0203579	0.000663463	0.000560091
GOTERM_BP_DIRECT		GO:0019221~cytokine-mediated	signaling	pathway	10	4.6729	5.91464e-05	FLT3,	STAT1,	STAT3,	KIT,	AKT1,	PTPN6,	CTSG,	JAK2,	F3,	RELA	213	156	19256	5.79511	0.173908	0.00118624	0.00105949
GOTERM_BP_DIRECT		GO:0042310~vasoconstriction	5	2.33645	6.02525e-05	EDNRA,	HTR7,	ACE,	EDNRB,	SLC6A4	213	20	19256	22.6009	0.176854	0.00119359	0.00106606
GOTERM_BP_DIRECT		GO:0055093~response	to	hyperoxia	5	2.33645	6.02525e-05	PDGFRB,	HDAC1,	CDK4,	MMP2,	CYP1A1	213	20	19256	22.6009	0.176854	0.00119359	0.00106606
GOTERM_BP_DIRECT		GO:0031663~lipopolysaccharide-mediated	signaling	pathway	6	2.80374	6.55024e-05	NFKBIA,	NOS3,	MAPK1,	AKT1,	TNF,	TLR4	213	39	19256	13.9083	0.190695	0.00128968	0.00115188
GOTERM_MF_DIRECT		GO:0004222~metalloendopeptidase	activity	9	4.20561	6.72259e-05	MMP14,	ADAM17,	ACE,	MME,	MMP1,	MMP2,	MMP3,	ECE1,	MMP9	214	120	18811	6.59264	0.0478278	0.00108906	0.000954608
KEGG_PATHWAY		hsa04613:Neutrophil	extracellular	trap	formation	16	7.47664	6.99241e-05	SYK,	HDAC1,	ITGB2,	PRKCA,	PIK3CB,	PIK3R1,	ITGAL,	MPO,	MTOR,	RELA,	NFKB1,	PIK3CA,	AKT1,	MAPK1,	CTSG,	TLR4	203	190	8156	3.38335	0.0189775	0.000190387	8.86167e-05
GOTERM_BP_DIRECT		GO:0071312~cellular	response	to	alkaloid	4	1.86916	7.07394e-05	MDM2,	TRPV1,	BCL2L1,	ICAM1	213	8	19256	45.2019	0.204271	0.00136777	0.00122163
GOTERM_BP_DIRECT		GO:0060336~negative	regulation	of	interferon-gamma-mediated	signaling	pathway	4	1.86916	7.07394e-05	ARG1,	NR1H2,	PPARG,	PTPN2	213	8	19256	45.2019	0.204271	0.00136777	0.00122163
GOTERM_BP_DIRECT		GO:0007197~adenylate	cyclase-inhibiting	G-protein	coupled	acetylcholine	receptor	signaling	pathway	4	1.86916	7.07394e-05	CHRM2,	CHRM3,	CHRM1,	CHRM4	213	8	19256	45.2019	0.204271	0.00136777	0.00122163
KEGG_PATHWAY		hsa01524:Platinum	drug	resistance	10	4.6729	7.2247e-05	PIK3CA,	CASP3,	ERBB2,	MDM2,	BCL2,	MAPK1,	AKT1,	PIK3CB,	PIK3R1,	BCL2L1	203	73	8156	5.50375	0.0196017	0.000194784	9.06629e-05
GOTERM_CC_DIRECT		GO:0010008~endosome	membrane	12	5.60748	7.30583e-05	NTRK1,	BACE1,	RET,	FLT3,	INSR,	ERBB2,	TLR9,	CTSD,	TLR4,	EGFR,	CFTR,	SLC6A4	214	253	20472	4.5374	0.0254608	0.000805924	0.000680355
GOTERM_BP_DIRECT		GO:0010288~response	to	lead	ion	5	2.33645	7.37896e-05	BACE1,	APP,	CDK4,	DNMT3A,	MAPT	213	21	19256	21.5247	0.212073	0.00140986	0.00125923
GOTERM_BP_DIRECT		GO:0032930~positive	regulation	of	superoxide	anion	generation	5	2.33645	7.37896e-05	APP,	SYK,	ITGB2,	MAPT,	EGFR	213	21	19256	21.5247	0.212073	0.00140986	0.00125923
GOTERM_MF_DIRECT		GO:0101020~estrogen	16-alpha-hydroxylase	activity	4	1.86916	7.68737e-05	CYP1A2,	CYP1A1,	CYP1B1,	CYP3A4	214	8	18811	43.9509	0.0545016	0.00121828	0.00106788
GOTERM_BP_DIRECT		GO:0007200~phospholipase	C-activating	G-protein	coupled	receptor	signaling	pathway	7	3.27103	7.97778e-05	EDNRB,	PTGER3,	CXCR2,	HTR2C,	TACR1,	HTR2A,	ESR1	213	65	19256	9.73579	0.227167	0.00151531	0.00135341
GOTERM_BP_DIRECT		GO:0042311~vasodilation	6	2.80374	8.37476e-05	EDNRB,	NOS3,	NOS1,	TNF,	EGFR,	PPARD	213	41	19256	13.2298	0.237014	0.00158141	0.00141245
KEGG_PATHWAY		hsa04080:Neuroactive	ligand-receptor	interaction	23	10.7477	8.42278e-05	CHRM2,	PTGFR,	CHRM3,	CHRM1,	CHRM4,	PTGER3,	HTR2C,	TRPV1,	TACR1,	HTR2A,	F2,	ADRA2C,	NR3C1,	GRIN2B,	P2RX7,	EDNRA,	HTR7,	EDNRB,	CNR2,	HRH2,	CNR1,	TSPO,	CTSG	203	362	8156	2.5527	0.0228151	0.00022488	0.000104671
GOTERM_BP_DIRECT		GO:0042127~regulation	of	cell	proliferation	10	4.6729	8.70276e-05	NFKBIA,	SHH,	NOS2,	STAT1,	STAT3,	KIT,	TSPO,	BRAF,	SIRT1,	PTGS1	213	164	19256	5.51242	0.245056	0.00163379	0.00145923
GOTERM_CC_DIRECT		GO:0005943~phosphatidylinositol	3-kinase	complex,	class	IA	4	1.86916	8.90751e-05	PIK3CA,	PIK3CB,	PIK3R1,	PIK3CG	214	9	20472	42.5171	0.0309557	0.000952834	0.000804375
GOTERM_BP_DIRECT		GO:0030217~T	cell	differentiation	6	2.80374	9.42199e-05	PTPRC,	LCK,	KIT,	PIK3R1,	IL2,	PTPN2	213	42	19256	12.9148	0.262393	0.00174848	0.00156167
GOTERM_BP_DIRECT		GO:1990090~cellular	response	to	nerve	growth	factor	stimulus	6	2.80374	9.42199e-05	NTRK1,	APP,	AKT1,	BRAF,	TRPV1,	MAPT	213	42	19256	12.9148	0.262393	0.00174848	0.00156167
KEGG_PATHWAY		hsa04810:Regulation	of	actin	cytoskeleton	17	7.94393	9.46924e-05	PDGFRB,	CHRM2,	PDGFRA,	CHRM3,	CHRM1,	CHRM4,	ITGB2,	CXCR4,	BRAF,	PIK3CB,	PIK3R1,	ITGAL,	F2,	EGFR,	PIK3CA,	MAPK1,	FGFR1	203	218	8156	3.1331	0.0256132	0.000250389	0.000116544
GOTERM_MF_DIRECT		GO:0042169~SH2	domain	binding	6	2.80374	9.5511e-05	SYK,	LCK,	KIT,	ABL1,	PTPN6,	JAK2	214	41	18811	12.8637	0.0672619	0.00148144	0.00129854
GOTERM_CC_DIRECT		GO:0005769~early	endosome	13	6.07477	9.82038e-05	NTRK1,	RET,	APP,	MME,	PSEN2,	CXCR4,	ECE1,	BACE1,	ERBB2,	KDR,	MAPK1,	TLR4,	CFTR	214	308	20472	4.03775	0.0340736	0.00101959	0.000860727
GOTERM_BP_DIRECT		GO:0030163~protein	catabolic	process	7	3.27103	0.00010286	P2RX7,	MME,	CASP3,	MMP2,	AKT1,	RELA,	MTOR	213	68	19256	9.30627	0.282695	0.00189791	0.00169513
GOTERM_BP_DIRECT		GO:0034405~response	to	fluid	shear	stress	4	1.86916	0.000105247	P2RX7,	PDGFRB,	NOS3,	AKT1	213	9	19256	40.1794	0.288206	0.0019169	0.00171209
GOTERM_BP_DIRECT		GO:0071316~cellular	response	to	nicotine	4	1.86916	0.000105247	NTRK1,	TNF,	RELA,	NFKB1	213	9	19256	40.1794	0.288206	0.0019169	0.00171209
GOTERM_BP_DIRECT		GO:0051209~release	of	sequestered	calcium	ion	into	cytosol	6	2.80374	0.00010567	P2RX7,	PTPRC,	LCK,	HTR2C,	TRPV1,	HTR2A	213	43	19256	12.6145	0.289177	0.0019169	0.00171209
GOTERM_BP_DIRECT		GO:0006509~membrane	protein	ectodomain	proteolysis	5	2.33645	0.000107306	P2RX7,	BACE1,	ADAM17,	PSEN2,	PRKCQ	213	23	19256	19.653	0.292923	0.00192495	0.00171928
GOTERM_BP_DIRECT		GO:0038095~Fc-epsilon	receptor	signaling	pathway	5	2.33645	0.000107306	MAPK10,	IKBKB,	MAPK8,	SYK,	PRKCQ	213	23	19256	19.653	0.292923	0.00192495	0.00171928
GOTERM_BP_DIRECT		GO:0006629~lipid	metabolic	process	11	5.14019	0.000111413	ALDH3A1,	G6PD,	FABP5,	NR1H2,	AKR1A1,	PPARG,	TRPV1,	CYP3A4,	UGT2B7,	FADS1,	PPARD	213	209	19256	4.75809	0.302242	0.00198758	0.00177522
GOTERM_MF_DIRECT		GO:0030235~nitric-oxide	synthase	regulator	activity	4	1.86916	0.000114348	HSP90AA1,	AKT1,	ESR1,	EGFR	214	9	18811	39.0675	0.0799839	0.00173665	0.00152225
GOTERM_BP_DIRECT		GO:0006955~immune	response	17	7.94393	0.0001167	CXCL8,	CXCR4,	PIK3R1,	TNF,	IL2,	PIK3CG,	CTSS,	CNR2,	CXCR1,	HRH2,	CXCR2,	TLR9,	CTSG,	JAK2,	CCR4,	TLR4,	CTSC	213	492	19256	3.12371	0.314057	0.00207045	0.00184924
KEGG_PATHWAY		hsa00590:Arachidonic	acid	metabolism	9	4.20561	0.000117634	CYP2C9,	ALOX5,	EPHX2,	TBXAS1,	PLA2G10,	CYP2C19,	PTGS2,	PTGES,	PTGS1	203	61	8156	5.9278	0.0317196	0.000308088	0.000143401
GOTERM_BP_DIRECT		GO:0007268~chemical	synaptic	transmission	12	5.60748	0.000119114	CHRM2,	CHRM3,	HTR7,	CHRM1,	HRH2,	CHRM4,	CACNA1B,	MAPK1,	HTR2C,	HTR2A,	GRIN2B,	SNCA	213	253	19256	4.28793	0.319387	0.00210175	0.00187719
GOTERM_BP_DIRECT		GO:1901224~positive	regulation	of	NIK/NF-kappaB	signaling	7	3.27103	0.00012099	APP,	TLR9,	TNF,	TLR4,	RELA,	EGFR,	NR3C2	213	70	19256	9.04038	0.323499	0.00212324	0.00189638
GOTERM_CC_DIRECT		GO:0005641~nuclear	envelope	lumen	4	1.86916	0.000126274	BCHE,	APP,	ALOX5,	PTGES	214	10	20472	38.2654	0.0435985	0.00127356	0.00107513
GOTERM_BP_DIRECT		GO:0014911~positive	regulation	of	smooth	muscle	cell	migration	5	2.33645	0.000127661	PDGFRB,	RPS6KB1,	BCL2,	CYP1B1,	TLR4	213	24	19256	18.8341	0.337921	0.00222207	0.00198466
GOTERM_BP_DIRECT		GO:0010468~regulation	of	gene	expression	12	5.60748	0.000127998	BRD2,	APP,	SHH,	PTPRC,	PIK3CA,	CDK4,	CYP1A2,	DNMT3A,	BCL2,	AHR,	HIF1A,	TGFBR1	213	255	19256	4.25429	0.338642	0.00222207	0.00198466
GOTERM_MF_DIRECT		GO:0097110~scaffold	protein	binding	7	3.27103	0.000130004	IKBKB,	HSP90AA1,	SYK,	NOS3,	PDE4D,	BRAF,	NOS1	214	69	18811	8.91758	0.0904261	0.00193414	0.00169536
GOTERM_MF_DIRECT		GO:0051879~Hsp90	protein	binding	6	2.80374	0.000134652	CYP1A1,	KDR,	AHR,	MAPT,	NR3C1,	HIF1A	214	44	18811	11.9866	0.0935034	0.00196323	0.00172085
GOTERM_BP_DIRECT		GO:0032755~positive	regulation	of	interleukin-6	production	8	3.73832	0.000143916	P2RX7,	APP,	SYK,	NOS2,	STAT3,	TLR9,	TNF,	TLR4	213	103	19256	7.02165	0.37179	0.00248505	0.00221954
GOTERM_BP_DIRECT		GO:0010888~negative	regulation	of	lipid	storage	4	1.86916	0.000149133	NFKBIA,	PPARG,	TNF,	PTPN2	213	10	19256	36.1615	0.38229	0.00253396	0.00226322
GOTERM_BP_DIRECT		GO:0051901~positive	regulation	of	mitochondrial	depolarization	4	1.86916	0.000149133	P2RX7,	PARP1,	KDR,	TSPO	213	10	19256	36.1615	0.38229	0.00253396	0.00226322
GOTERM_BP_DIRECT		GO:0007569~cell	aging	5	2.33645	0.000150672	BCL2,	CDK1,	SIRT1,	MTOR,	ICAM1	213	25	19256	18.0808	0.385353	0.00253396	0.00226322
GOTERM_BP_DIRECT		GO:0030325~adrenal	gland	development	5	2.33645	0.000150672	PDGFRA,	INSR,	TSPO,	CYP1B1,	NR3C1	213	25	19256	18.0808	0.385353	0.00253396	0.00226322
GOTERM_BP_DIRECT		GO:0030225~macrophage	differentiation	5	2.33645	0.000150672	BMP4,	PARP1,	SIRT1,	MMP9,	VEGFA	213	25	19256	18.0808	0.385353	0.00253396	0.00226322
GOTERM_CC_DIRECT		GO:0005901~caveola	7	3.27103	0.000151568	NOS3,	INSR,	HMOX1,	MAPK1,	HTR2A,	JAK2,	PTGS2	214	77	20472	8.69669	0.0521013	0.00146164	0.0012339
GOTERM_MF_DIRECT		GO:0008237~metallopeptidase	activity	7	3.27103	0.000152431	ADAM17,	ACE,	MME,	ANPEP,	MMP2,	MMP3,	MMP9	214	71	18811	8.66638	0.105178	0.00217886	0.00190987
GOTERM_CC_DIRECT		GO:0098978~glutamatergic	synapse	14	6.54206	0.000153203	CHRM2,	CHRM3,	VCP,	CHRM1,	STAT3,	TNNI3K,	HTR2A,	ADRA2C,	MTOR,	RELA,	MAPK10,	CNR1,	EPHB2,	JAK2	214	373	20472	3.59059	0.0526481	0.00146164	0.0012339
GOTERM_BP_DIRECT		GO:0051000~positive	regulation	of	nitric-oxide	synthase	activity	5	2.33645	0.000176539	AKT1,	PIK3CB,	HIF1A,	ESR1,	TNF	213	26	19256	17.3853	0.434627	0.00293837	0.00262442
GOTERM_BP_DIRECT		GO:0048714~positive	regulation	of	oligodendrocyte	differentiation	5	2.33645	0.000176539	SHH,	HDAC1,	CXCR4,	PPARG,	MTOR	213	26	19256	17.3853	0.434627	0.00293837	0.00262442
GOTERM_BP_DIRECT		GO:0048538~thymus	development	6	2.80374	0.00017977	SHH,	BCL2,	ABL1,	MAPK1,	BRAF,	TGFBR1	213	48	19256	11.3005	0.440499	0.00297681	0.00265875
GOTERM_MF_DIRECT		GO:0001784~phosphotyrosine	binding	6	2.80374	0.000185027	SYK,	LCK,	ABL1,	MAPK1,	PTPN6,	PIK3R1	214	47	18811	11.2215	0.126194	0.00259394	0.0022737
KEGG_PATHWAY		hsa05321:Inflammatory	bowel	disease	9	4.20561	0.000185254	STAT1,	STAT3,	RORC,	RORA,	TNF,	TLR4,	RELA,	NFKB1,	IL2	203	65	8156	5.56302	0.0494974	0.000480613	0.000223703
GOTERM_BP_DIRECT		GO:0016477~cell	migration	12	5.60748	0.000198049	PDGFRB,	FLT1,	RPS6KB1,	PIK3CA,	AXL,	MMP2,	ITGB2,	CDK1,	KDR,	PIK3CB,	PIK3CG,	FGFR1	213	268	19256	4.04793	0.472581	0.00325231	0.00290482
GOTERM_BP_DIRECT		GO:0007173~epidermal	growth	factor	receptor	signaling	pathway	6	2.80374	0.000198422	ADAM17,	PIK3CA,	ABL1,	AKT1,	BRAF,	EGFR	213	49	19256	11.0698	0.473217	0.00325231	0.00290482
GOTERM_BP_DIRECT		GO:0010887~negative	regulation	of	cholesterol	storage	4	1.86916	0.000203394	NR1H2,	PPARG,	PPARA,	PPARD	213	11	19256	32.8741	0.481612	0.00330031	0.00294769
GOTERM_BP_DIRECT		GO:0043030~regulation	of	macrophage	activation	4	1.86916	0.000203394	PLA2G10,	RORA,	MIF,	SNCA	213	11	19256	32.8741	0.481612	0.00330031	0.00294769
KEGG_PATHWAY		hsa04914:Progesterone-mediated	oocyte	maturation	11	5.14019	0.000203912	MAPK10,	HSP90AA1,	MAPK8,	PIK3CA,	PLK1,	CDK1,	MAPK1,	AKT1,	BRAF,	PIK3CB,	PIK3R1	203	102	8156	4.33285	0.054345	0.000524072	0.000243932
GOTERM_CC_DIRECT		GO:0005739~mitochondrion	31	14.486	0.00020515	APP,	NR3C1,	MAPK8,	CYP2D6,	ABL1,	TSPO,	CYP1B1,	AKT1,	MAPK1,	NOS1,	CAPN1,	FADS1,	SNCA,	HSP90AA1,	PARP1,	MMP2,	PRKCA,	BRAF,	TRPV1,	SIRT1,	ESR2,	NFKB1,	DHODH,	MAPK10,	P2RX7,	RPS6KB1,	APEX1,	BCL2,	CDK1,	MAPT,	BCL2L1	214	1437	20472	2.06372	0.0698649	0.00190574	0.00160881
GOTERM_BP_DIRECT		GO:0046697~decidualization	5	2.33645	0.000205463	VDR,	MAPK1,	PTGS2,	CTSB,	PPARD	213	27	19256	16.7414	0.485064	0.00330069	0.00294803
GOTERM_BP_DIRECT		GO:0002639~positive	regulation	of	immunoglobulin	production	5	2.33645	0.000205463	RBP4,	PTPRC,	TLR9,	EPHB2,	IL2	213	27	19256	16.7414	0.485064	0.00330069	0.00294803
GOTERM_MF_DIRECT		GO:0019904~protein	domain	specific	binding	12	5.60748	0.000212359	VCP,	INSR,	MDM2,	ABL1,	TOP1,	PPARA,	GUSB,	HIF1A,	SIRT1,	NR0B2,	MTOR,	SNCA	214	263	18811	4.01073	0.143436	0.00292093	0.00256032
GOTERM_BP_DIRECT		GO:0008542~visual	learning	6	2.80374	0.000218513	APP,	KIT,	BRAF,	HMGCR,	HIF1A,	MTOR	213	50	19256	10.8485	0.506323	0.00349296	0.00311976
GOTERM_MF_DIRECT		GO:0001618~virus	receptor	activity	7	3.27103	0.000222026	AXL,	ANPEP,	CDK1,	CXCR4,	HTR2A,	EGFR,	ICAM1	214	76	18811	8.09622	0.149452	0.00299735	0.0026273
GOTERM_BP_DIRECT		GO:2001243~negative	regulation	of	intrinsic	apoptotic	signaling	pathway	5	2.33645	0.00023765	HDAC1,	BCL2,	AKT1,	MMP9,	BCL2L1	213	28	19256	16.1435	0.535922	0.00378016	0.00337627
KEGG_PATHWAY		hsa05225:Hepatocellular	carcinoma	14	6.54206	0.000260976	BRAF,	PRKCA,	PIK3CB,	PIK3R1,	EGFR,	TGFBR1,	MTOR,	PIK3CA,	RPS6KB1,	CDK4,	AKT1,	HMOX1,	MAPK1,	BCL2L1	203	168	8156	3.34811	0.0690193	0.000661995	0.000308128
KEGG_PATHWAY		hsa04960:Aldosterone-regulated	sodium	reabsorption	7	3.27103	0.000262391	PIK3CA,	INSR,	MAPK1,	PRKCA,	PIK3CB,	PIK3R1,	NR3C2	203	37	8156	7.60112	0.0693802	0.000661995	0.000308128
GOTERM_BP_DIRECT		GO:0050927~positive	regulation	of	positive	chemotaxis	4	1.86916	0.000268994	KDR,	CCR4,	F3,	VEGFA	213	12	19256	30.1346	0.580615	0.00425775	0.00380283
GOTERM_BP_DIRECT		GO:0045776~negative	regulation	of	blood	pressure	5	2.33645	0.00027331	NOS2,	CNR1,	NOS3,	NOS1,	PPARA	213	29	19256	15.5869	0.586424	0.00428407	0.00382635
GOTERM_BP_DIRECT		GO:0071280~cellular	response	to	copper	ion	5	2.33645	0.00027331	BACE1,	APP,	CYP1A2,	CYP1A1,	SNCA	213	29	19256	15.5869	0.586424	0.00428407	0.00382635
GOTERM_BP_DIRECT		GO:0043491~protein	kinase	B	signaling	6	2.80374	0.000288154	RPS6KB1,	PIK3CA,	AXL,	KDR,	AKT1,	TNF	213	53	19256	10.2344	0.60579	0.00445191	0.00397625
GOTERM_BP_DIRECT		GO:0043124~negative	regulation	of	I-kappaB	kinase/NF-kappaB	signaling	6	2.80374	0.000288154	STAT1,	HDAC1,	ABL1,	RORA,	ESR1,	SIRT1	213	53	19256	10.2344	0.60579	0.00445191	0.00397625
GOTERM_BP_DIRECT		GO:0034605~cellular	response	to	heat	6	2.80374	0.000288154	VCP,	HSP90AA1,	HMOX1,	TRPV1,	MAPT,	PTGS2	213	53	19256	10.2344	0.60579	0.00445191	0.00397625
GOTERM_BP_DIRECT		GO:0008203~cholesterol	metabolic	process	7	3.27103	0.000289653	CYP2C9,	APP,	CYP2D6,	CYP1A2,	CYP3A4,	NR0B2,	PPARD	213	82	19256	7.71739	0.607694	0.00445376	0.0039779
GOTERM_MF_DIRECT		GO:0008353~RNA	polymerase	II	carboxy-terminal	domain	kinase	activity	4	1.86916	0.000292048	CDK7,	CDK4,	CDK1,	MAPK1	214	12	18811	29.3006	0.191791	0.00387096	0.00339307
KEGG_PATHWAY		hsa05202:Transcriptional	misregulation	in	cancer	15	7.00935	0.000297424	NTRK1,	FLT1,	CXCL8,	FLT3,	HDAC1,	IGFBP3,	MMP3,	MPO,	MMP9,	RELA,	NFKB1,	RXRB,	MDM2,	PPARG,	BCL2L1	203	193	8156	3.12259	0.0782731	0.00074356	0.000346093
GOTERM_MF_DIRECT		GO:0061629~RNA	polymerase	II	sequence-specific	DNA	binding	transcription	factor	binding	10	4.6729	0.00029993	AR,	PARP1,	HDAC1,	STAT3,	DNMT3A,	PPARG,	AHR,	PPARA,	HIF1A,	PPARD	214	188	18811	4.67563	0.196423	0.00390445	0.00342242
GOTERM_BP_DIRECT		GO:0048010~vascular	endothelial	growth	factor	receptor	signaling	pathway	5	2.33645	0.000312655	FLT1,	AXL,	FLT4,	KDR,	VEGFA	213	30	19256	15.0673	0.635793	0.00476209	0.00425329
GOTERM_BP_DIRECT		GO:0010575~positive	regulation	of	vascular	endothelial	growth	factor	production	5	2.33645	0.000312655	FLT4,	CYP1B1,	RORA,	PTGS2,	HIF1A	213	30	19256	15.0673	0.635793	0.00476209	0.00425329
GOTERM_BP_DIRECT		GO:0070371~ERK1	and	ERK2	cascade	6	2.80374	0.00034315	CDK1,	ABL1,	KDR,	MAPK1,	BRAF,	TLR4	213	55	19256	9.86223	0.669967	0.00509093	0.00454699
GOTERM_BP_DIRECT		GO:0033209~tumor	necrosis	factor-mediated	signaling	pathway	6	2.80374	0.00034315	NFKBIA,	IKBKB,	STAT1,	JAK2,	TNF,	RELA	213	55	19256	9.86223	0.669967	0.00509093	0.00454699
GOTERM_BP_DIRECT		GO:0031334~positive	regulation	of	protein	complex	assembly	6	2.80374	0.00034315	VCP,	SYK,	MMP1,	MMP3,	TNF,	VEGFA	213	55	19256	9.86223	0.669967	0.00509093	0.00454699
GOTERM_BP_DIRECT		GO:0031667~response	to	nutrient	levels	6	2.80374	0.00034315	NTRK1,	ACE,	RPS6KB1,	NR1H2,	TNF,	MTOR	213	55	19256	9.86223	0.669967	0.00509093	0.00454699
GOTERM_BP_DIRECT		GO:1904707~positive	regulation	of	vascular	smooth	muscle	cell	proliferation	6	2.80374	0.00034315	DNMT1,	MMP2,	MDM2,	JAK2,	TNF,	MMP9	213	55	19256	9.86223	0.669967	0.00509093	0.00454699
GOTERM_BP_DIRECT		GO:2000343~positive	regulation	of	chemokine	(C-X-C	motif)	ligand	2	production	4	1.86916	0.000346858	HDAC1,	MIF,	TNF,	TLR4	213	13	19256	27.8165	0.673898	0.00509093	0.00454699
GOTERM_BP_DIRECT		GO:0050435~beta-amyloid	metabolic	process	4	1.86916	0.000346858	BACE1,	ACE,	MME,	PSEN2	213	13	19256	27.8165	0.673898	0.00509093	0.00454699
GOTERM_BP_DIRECT		GO:0010745~negative	regulation	of	macrophage	derived	foam	cell	differentiation	4	1.86916	0.000346858	NFKBIA,	NR1H2,	PPARG,	PPARA	213	13	19256	27.8165	0.673898	0.00509093	0.00454699
GOTERM_BP_DIRECT		GO:0001822~kidney	development	8	3.73832	0.000350925	BMP4,	ACE,	MME,	CA2,	ODC1,	TGFBR1,	GLI2,	VEGFA	213	119	19256	6.07756	0.678155	0.00510421	0.00455886
GOTERM_BP_DIRECT		GO:0051091~positive	regulation	of	sequence-specific	DNA	binding	transcription	factor	activity	8	3.73832	0.000350925	APP,	KIT,	AKT1,	PPARG,	JAK2,	ESR1,	TNF,	ESR2	213	119	19256	6.07756	0.678155	0.00510421	0.00455886
GOTERM_BP_DIRECT		GO:0043200~response	to	amino	acid	5	2.33645	0.000355898	ARG1,	CASP3,	RELA,	MTOR,	ICAM1	213	31	19256	14.5813	0.683286	0.00510753	0.00456182
GOTERM_BP_DIRECT		GO:0009314~response	to	radiation	5	2.33645	0.000355898	NTRK1,	BACE1,	BCL2,	CCR4,	TNF	213	31	19256	14.5813	0.683286	0.00510753	0.00456182
GOTERM_BP_DIRECT		GO:0042327~positive	regulation	of	phosphorylation	5	2.33645	0.000355898	APP,	AR,	MIF,	EGFR,	VEGFA	213	31	19256	14.5813	0.683286	0.00510753	0.00456182
GOTERM_BP_DIRECT		GO:0010814~substance	P	catabolic	process	3	1.40187	0.000359303	ACE,	MME,	ECE1	213	3	19256	90.4038	0.686751	0.00511096	0.00456489
GOTERM_BP_DIRECT		GO:0038091~positive	regulation	of	cell	proliferation	by	VEGF-activated	platelet	derived	growth	factor	receptor	signaling	pathway	3	1.40187	0.000359303	PDGFRB,	PDGFRA,	VEGFA	213	3	19256	90.4038	0.686751	0.00511096	0.00456489
KEGG_PATHWAY		hsa05130:Pathogenic	Escherichia	coli	infection	15	7.00935	0.000366983	CXCL8,	F2,	TNF,	RELA,	NFKB1,	MAPK10,	NFKBIA,	IKBKB,	MAPK8,	CASP3,	ABL1,	MAPK1,	PTPN6,	GAPDH,	TLR4	203	197	8156	3.05919	0.0956798	0.000909192	0.000423188
GOTERM_MF_DIRECT		GO:0004252~serine-type	endopeptidase	activity	10	4.6729	0.000377483	MMP14,	MMP1,	MMP2,	MMP3,	CTSG,	F2,	F3,	MMP9,	CTSS,	CTSC	214	194	18811	4.53102	0.240608	0.00477612	0.00418648
GOTERM_CC_DIRECT		GO:0016021~integral	component	of	membrane	80	37.3832	0.000378088	RET,	CHRM2,	ACHE,	APP,	FLT3,	ECE1,	ITGAL,	TNF,	SLC6A4,	ICAM1,	STS,	HTR7,	EDNRB,	CYP2D6,	ANPEP,	CA4,	CYP1B1,	TSPO,	EPHB2,	CCR4,	FADS1,	PDGFRB,	MME,	TACR1,	ADRA2C,	F3,	TGFBR1,	BACE1,	ALDH3A1,	AR,	CYP2A6,	ADAM17,	MMP14,	KIT,	TLR9,	TLR4,	CFTR,	UGT2B7,	PTGES,	ABCG2,	PTGFR,
KEGG_PATHWAY		hsa00982:Drug	metabolism	-	cytochrome	P450	9	4.20561	0.000378876	CYP2C9,	ALDH3A1,	CYP2A6,	ADH1C,	CYP2D6,	CYP1A2,	CYP2C19,	CYP3A4,	UGT2B7	203	72	8156	5.02217	0.098623	0.000930275	0.000433001
GOTERM_MF_DIRECT		GO:0004517~nitric-oxide	synthase	activity	3	1.40187	0.000379993	NOS2,	NOS3,	NOS1	214	3	18811	87.9019	0.241997	0.00477612	0.00418648
GOTERM_BP_DIRECT		GO:0007613~memory	7	3.27103	0.000399144	APP,	CNR1,	INSR,	MAPT,	HTR2A,	PTGS2,	SLC6A4	213	87	19256	7.27387	0.724589	0.00563686	0.00503459
GOTERM_BP_DIRECT		GO:0045931~positive	regulation	of	mitotic	cell	cycle	5	2.33645	0.000403256	APP,	RPS6KB1,	MDM2,	ABL1,	PRKCA	213	32	19256	14.1256	0.728225	0.00563686	0.00503459
GOTERM_BP_DIRECT		GO:0043552~positive	regulation	of	phosphatidylinositol	3-kinase	activity	5	2.33645	0.000403256	PDGFRB,	PDGFRA,	FLT1,	FLT3,	KIT	213	32	19256	14.1256	0.728225	0.00563686	0.00503459
GOTERM_BP_DIRECT		GO:0007159~leukocyte	cell-cell	adhesion	5	2.33645	0.000403256	PTPRC,	SYK,	ITGB2,	ITGAL,	ICAM1	213	32	19256	14.1256	0.728225	0.00563686	0.00503459
KEGG_PATHWAY		hsa04923:Regulation	of	lipolysis	in	adipocytes	8	3.73832	0.000426973	PIK3CA,	INSR,	PTGER3,	AKT1,	PIK3CB,	PIK3R1,	PTGS2,	PTGS1	203	56	8156	5.73962	0.110429	0.00103909	0.000483651
GOTERM_BP_DIRECT		GO:0051926~negative	regulation	of	calcium	ion	transport	4	1.86916	0.00043788	NOS3,	NOS1,	PTGS2,	ICAM1	213	14	19256	25.8296	0.756992	0.00609445	0.0054433
GOTERM_BP_DIRECT		GO:1900182~positive	regulation	of	protein	localization	to	nucleus	5	2.33645	0.000454948	PARP1,	PLK1,	CDK1,	AKT1,	F2	213	33	19256	13.6975	0.770033	0.00630484	0.00563121
GOTERM_CC_DIRECT		GO:0043209~myelin	sheath	5	2.33645	0.00046322	HSP90AA1,	CA2,	SRD5A1,	ERBB2,	BCL2	214	35	20472	13.6662	0.15088	0.00408792	0.00345099
KEGG_PATHWAY		hsa05323:Rheumatoid	arthritis	10	4.6729	0.000467266	FLT1,	CXCL8,	MMP1,	ITGB2,	MMP3,	ITGAL,	TNF,	TLR4,	ICAM1,	VEGFA	203	93	8156	4.32014	0.1202	0.00112718	0.000524649
GOTERM_BP_DIRECT		GO:0071347~cellular	response	to	interleukin-1	7	3.27103	0.000478882	CXCL8,	MMP2,	RORA,	HIF1A,	RELA,	NFKB1,	ICAM1	213	90	19256	7.0314	0.787148	0.00658005	0.00587701
GOTERM_BP_DIRECT		GO:0034599~cellular	response	to	oxidative	stress	7	3.27103	0.000478882	EDNRA,	G6PD,	MAPK8,	PARP1,	HDAC1,	ABL1,	SNCA	213	90	19256	7.0314	0.787148	0.00658005	0.00587701
GOTERM_CC_DIRECT		GO:0043202~lysosomal	lumen	7	3.27103	0.0005033	PDGFRB,	HSP90AA1,	FUCA1,	GC,	GUSB,	CTSD,	CTSS	214	96	20472	6.97547	0.162814	0.00433329	0.00365813
GOTERM_MF_DIRECT		GO:0051059~NF-kappaB	binding	5	2.33645	0.000505483	NFKBIA,	HDAC1,	APEX1,	RELA,	PPARD	214	33	18811	13.3185	0.308291	0.00624571	0.00547464
GOTERM_BP_DIRECT		GO:0042475~odontogenesis	of	dentin-containing	tooth	6	2.80374	0.000515298	BMP4,	PDGFRA,	SHH,	CA2,	HDAC1,	GLI2	213	60	19256	9.04038	0.81078	0.00705042	0.00629712
KEGG_PATHWAY		hsa05203:Viral	carcinogenesis	15	7.00935	0.000522625	SYK,	HDAC1,	STAT3,	PIK3CB,	PIK3R1,	RELA,	NFKB1,	NFKBIA,	PIK3CA,	CDK4,	CASP3,	MDM2,	CDK1,	MAPK1,	CCR4	203	204	8156	2.95422	0.133451	0.00124976	0.000581704
KEGG_PATHWAY		hsa05213:Endometrial	cancer	8	3.73832	0.00053092	PIK3CA,	ERBB2,	MAPK1,	AKT1,	BRAF,	PIK3CB,	PIK3R1,	EGFR	203	58	8156	5.5417	0.135419	0.00125803	0.000585555
KEGG_PATHWAY		hsa05165:Human	papillomavirus	infection	20	9.34579	0.000535234	PDGFRB,	STAT1,	HDAC1,	PIK3CB,	PIK3R1,	PTGS2,	TNF,	EGFR,	MTOR,	RELA,	NFKB1,	VEGFA,	IKBKB,	PIK3CA,	RPS6KB1,	CDK4,	CASP3,	MDM2,	AKT1,	MAPK1	203	331	8156	2.42763	0.136441	0.00125803	0.000585555
GOTERM_BP_DIRECT		GO:0007213~G-protein	coupled	acetylcholine	receptor	signaling	pathway	4	1.86916	0.000542918	CHRM2,	CHRM3,	CHRM1,	CHRM4	213	15	19256	24.1077	0.826937	0.00724415	0.00647015
GOTERM_BP_DIRECT		GO:0070989~oxidative	demethylation	4	1.86916	0.000542918	CYP2C9,	CYP2D6,	CYP1A2,	CYP3A4	213	15	19256	24.1077	0.826937	0.00724415	0.00647015
GOTERM_BP_DIRECT		GO:0002523~leukocyte	migration	involved	in	inflammatory	response	4	1.86916	0.000542918	FUT7,	ALOX5,	ITGB2,	TNF	213	15	19256	24.1077	0.826937	0.00724415	0.00647015
GOTERM_BP_DIRECT		GO:0032270~positive	regulation	of	cellular	protein	metabolic	process	4	1.86916	0.000542918	NFKBIA,	NR1H2,	PLA2G10,	AKT1	213	15	19256	24.1077	0.826937	0.00724415	0.00647015
GOTERM_BP_DIRECT		GO:1904645~response	to	beta-amyloid	4	1.86916	0.000542918	MMP2,	MMP3,	CACNA1B,	MMP9	213	15	19256	24.1077	0.826937	0.00724415	0.00647015
GOTERM_BP_DIRECT		GO:0016242~negative	regulation	of	macroautophagy	4	1.86916	0.000542918	PIK3CA,	HMOX1,	AKT1,	MTOR	213	15	19256	24.1077	0.826937	0.00724415	0.00647015
GOTERM_BP_DIRECT		GO:0016310~phosphorylation	8	3.73832	0.000570929	PIK3CA,	STAT3,	AKT1,	PIK3CB,	TOP1,	EPHB2,	MTOR,	PIK3CG	213	129	19256	5.60643	0.841916	0.00751092	0.00670842
GOTERM_BP_DIRECT		GO:2000379~positive	regulation	of	reactive	oxygen	species	metabolic	process	5	2.33645	0.000572216	PDGFRB,	TSPO,	CYP1B1,	F2,	XDH	213	35	19256	12.9148	0.842572	0.00751092	0.00670842
GOTERM_BP_DIRECT		GO:0090050~positive	regulation	of	cell	migration	involved	in	sprouting	angiogenesis	5	2.33645	0.000572216	ABL1,	KDR,	HMOX1,	PTGS2,	VEGFA	213	35	19256	12.9148	0.842572	0.00751092	0.00670842
GOTERM_BP_DIRECT		GO:0002027~regulation	of	heart	rate	5	2.33645	0.000572216	EDNRA,	EDNRB,	PDE4D,	MDM2,	TNNI3K	213	35	19256	12.9148	0.842572	0.00751092	0.00670842
GOTERM_BP_DIRECT		GO:0007166~cell	surface	receptor	signaling	pathway	12	5.60748	0.000590069	P2RX7,	EDNRB,	PTPRC,	CXCR1,	CHRM4,	ERBB2,	CXCR2,	MAPK1,	TRPV1,	MIF,	F2,	EGFR	213	305	19256	3.55687	0.851398	0.0077139	0.00688971
GOTERM_MF_DIRECT		GO:0005102~receptor	binding	14	6.54206	0.000606608	PDGFRB,	APP,	SYK,	STAT3,	F2,	TGFBR1,	P2RX7,	AR,	PTPRC,	LCK,	EPHB2,	JAK2,	GUSB,	TLR4	214	396	18811	3.10764	0.357476	0.00737029	0.00646038
GOTERM_BP_DIRECT		GO:0048662~negative	regulation	of	smooth	muscle	cell	proliferation	5	2.33645	0.000638236	NOS3,	IGFBP3,	HMOX1,	PPARG,	PPARD	213	36	19256	12.5561	0.872821	0.00830994	0.00742207
GOTERM_BP_DIRECT		GO:0043525~positive	regulation	of	neuron	apoptotic	process	6	2.80374	0.000645734	BACE1,	APP,	CASP3,	ABL1,	NR3C1,	TNF	213	63	19256	8.60988	0.875866	0.0083738	0.0074791
GOTERM_CC_DIRECT		GO:0030667~secretory	granule	membrane	7	3.27103	0.000659146	PTPRC,	MME,	CXCR1,	FABP5,	ANPEP,	CA4,	CXCR2	214	101	20472	6.63015	0.207652	0.00553996	0.0046768
GOTERM_MF_DIRECT		GO:0003677~DNA	binding	29	13.5514	0.000661386	APP,	DNMT1,	NR1I3,	RORC,	RORA,	AHR,	PIK3R1,	NR3C1,	RELA,	RXRB,	ABL1,	MAPK1,	PARP1,	STAT1,	VDR,	NR1H2,	STAT3,	DNMT3A,	ESR1,	ESR2,	NFKB1,	AR,	APEX1,	ALB,	PPARG,	MAPT,	TOP1,	PPARA,	PPARD	214	1286	18811	1.98223	0.382644	0.0079041	0.00692829
KEGG_PATHWAY		hsa05022:Pathways	of	neurodegeneration	-	multiple	diseases	25	11.6822	0.000670147	APP,	CHRM3,	VCP,	CHRM1,	CACNA1B,	PSEN2,	PTGS2,	TNF,	RELA,	MAPK8,	CASP3,	MAPK1,	NOS1,	CAPN1,	SNCA,	NOS2,	PRKCA,	BRAF,	GRIN2B,	MTOR,	NFKB1,	MAPK10,	BCL2,	MAPT,	BCL2L1	203	476	8156	2.11015	0.167799	0.00156178	0.000726939
KEGG_PATHWAY		hsa01100:Metabolic	pathways	58	27.1028	0.000689868	PIK3CB,	PIK3CG,	GYS1,	CA1,	STS,	CA2,	ANPEP,	CA4,	CA6,	NOS1,	GUSB,	FADS1,	G6PD,	AMY1A,	ARG1,	PDE4D,	DNMT3A,	AKR1A1,	MIF,	SIRT1,	ALDH3A1,	CYP2A6,	PIK3CA,	PLA2G10,	ALDH1A1,	PDE5A,	HPRT1,	GAPDH,	UGT2B7,	IDO1,	PTGES,	DNMT1,	ADH1C,	ODC1,	HMGCR,	CYP2C19,	CYP3A4,	PTGS2,	CYP19A1,	AGPAT2,	CYP17A1,	PTGS1,	HSD11B1,
GOTERM_BP_DIRECT		GO:1901215~negative	regulation	of	neuron	death	6	2.80374	0.000694264	APP,	STAT3,	AKT1,	PPARA,	SIRT1,	SNCA	213	64	19256	8.47535	0.893887	0.00896712	0.00800903
GOTERM_BP_DIRECT		GO:0046427~positive	regulation	of	JAK-STAT	cascade	5	2.33645	0.000709479	KIT,	CYP1B1,	F2,	JAK2,	TNF	213	37	19256	12.2167	0.898979	0.00906898	0.00810001
GOTERM_BP_DIRECT		GO:2001237~negative	regulation	of	extrinsic	apoptotic	signaling	pathway	5	2.33645	0.000709479	BMP4,	AR,	RPS6KB1,	RELA,	TGFBR1	213	37	19256	12.2167	0.898979	0.00906898	0.00810001
GOTERM_BP_DIRECT		GO:0042447~hormone	catabolic	process	3	1.40187	0.000713385	ACE,	MME,	ECE1	213	4	19256	67.8028	0.900247	0.00906898	0.00810001
GOTERM_BP_DIRECT		GO:0038171~cannabinoid	signaling	pathway	3	1.40187	0.000713385	CNR2,	CNR1,	GPR55	213	4	19256	67.8028	0.900247	0.00906898	0.00810001
GOTERM_MF_DIRECT		GO:0004089~carbonate	dehydratase	activity	4	1.86916	0.000718939	CA1,	CA2,	CA4,	CA6	214	16	18811	21.9755	0.408027	0.00845333	0.00740971
GOTERM_BP_DIRECT		GO:0032731~positive	regulation	of	interleukin-1	beta	production	6	2.80374	0.000745471	P2RX7,	APP,	STAT3,	JAK2,	TNF,	TLR4	213	65	19256	8.34496	0.910074	0.00943971	0.00843113
GOTERM_MF_DIRECT		GO:0004949~cannabinoid	receptor	activity	3	1.40187	0.000754308	CNR2,	CNR1,	GPR55	214	4	18811	65.9264	0.423107	0.00845985	0.00741543
GOTERM_MF_DIRECT		GO:0034875~caffeine	oxidase	activity	3	1.40187	0.000754308	CYP2C9,	CYP1A2,	CYP3A4	214	4	18811	65.9264	0.423107	0.00845985	0.00741543
GOTERM_MF_DIRECT		GO:0034617~tetrahydrobiopterin	binding	3	1.40187	0.000754308	NOS2,	NOS3,	NOS1	214	4	18811	65.9264	0.423107	0.00845985	0.00741543
GOTERM_BP_DIRECT		GO:0001974~blood	vessel	remodeling	5	2.33645	0.000786168	EDNRA,	ACE,	AXL,	NOS3,	MDM2	213	38	19256	11.8952	0.921159	0.00989049	0.00883375
GOTERM_BP_DIRECT		GO:0071346~cellular	response	to	interferon-gamma	7	3.27103	0.000794217	RPS6KB1,	NOS2,	STAT1,	TNF,	GAPDH,	TLR4,	ICAM1	213	99	19256	6.39218	0.923184	0.00989049	0.00883375
GOTERM_BP_DIRECT		GO:0048143~astrocyte	activation	4	1.86916	0.00079832	APP,	MAPT,	TNF,	EGFR	213	17	19256	21.2715	0.924196	0.00989049	0.00883375
GOTERM_BP_DIRECT		GO:0045598~regulation	of	fat	cell	differentiation	4	1.86916	0.00079832	ALOX5,	RORC,	TNF,	PPARD	213	17	19256	21.2715	0.924196	0.00989049	0.00883375
GOTERM_BP_DIRECT		GO:0002407~dendritic	cell	chemotaxis	4	1.86916	0.00079832	CXCR1,	CXCR2,	CXCR4,	PIK3CG	213	17	19256	21.2715	0.924196	0.00989049	0.00883375
GOTERM_BP_DIRECT		GO:0042752~regulation	of	circadian	rhythm	6	2.80374	0.000799448	MAPK10,	MAPK8,	CDK1,	PPARG,	PPARA,	MTOR	213	66	19256	8.21852	0.924472	0.00989049	0.00883375
GOTERM_MF_DIRECT		GO:0010181~FMN	binding	4	1.86916	0.000865737	NOS2,	NOS3,	NOS1,	DHODH	214	17	18811	20.6828	0.468151	0.00956246	0.00838191
GOTERM_BP_DIRECT		GO:0001937~negative	regulation	of	endothelial	cell	proliferation	5	2.33645	0.00086853	STAT1,	ALOX5,	TNF,	XDH,	TGFBR1	213	39	19256	11.5902	0.939588	0.0106634	0.00952411
GOTERM_BP_DIRECT		GO:0042220~response	to	cocaine	5	2.33645	0.00086853	HSP90AA1,	CNR1,	DNMT3A,	MDM2,	MTOR	213	39	19256	11.5902	0.939588	0.0106634	0.00952411
GOTERM_MF_DIRECT		GO:0003682~chromatin	binding	15	7.00935	0.000895557	BRD3,	BRD2,	APP,	DNMT1,	KDM4C,	DNMT3A,	MPO,	ESR1,	EGFR,	RELA,	NFKB1,	AR,	CDK1,	PPARG,	TOP1	214	467	18811	2.8234	0.479598	0.00972685	0.008526
GOTERM_CC_DIRECT		GO:0005741~mitochondrial	outer	membrane	9	4.20561	0.000895815	RPS6KB1,	CNR1,	ARG1,	BCL2,	TSPO,	HMOX1,	MTOR,	BCL2L1,	SNCA	214	191	20472	4.50771	0.271206	0.00735402	0.00620821
GOTERM_MF_DIRECT		GO:0008201~heparin	binding	9	4.20561	0.000907305	BMP4,	APP,	CXCL8,	PTPRC,	CTSG,	F2,	MPO,	FGFR1,	VEGFA	214	176	18811	4.49498	0.48404	0.00972685	0.008526
GOTERM_BP_DIRECT		GO:0051384~response	to	glucocorticoid	6	2.80374	0.000916083	ALDH3A1,	BCHE,	CASP3,	BCL2,	PTGS2,	TNF	213	68	19256	7.9768	0.948197	0.0112047	0.0100075
GOTERM_BP_DIRECT		GO:0050965~detection	of	temperature	stimulus	involved	in	sensory	perception	of	pain	4	1.86916	0.00095024	NTRK1,	CXCR4,	TRPV1,	HTR2A	213	18	19256	20.0897	0.953613	0.0115786	0.0103415
GOTERM_BP_DIRECT		GO:0001975~response	to	amphetamine	5	2.33645	0.00095679	EDNRA,	CNR2,	HDAC1,	HPRT1,	ICAM1	213	40	19256	11.3005	0.954585	0.0116146	0.0103736
KEGG_PATHWAY		hsa04611:Platelet	activation	11	5.14019	0.00097515	SYK,	PIK3CA,	NOS3,	TBXAS1,	MAPK1,	AKT1,	PIK3CB,	PIK3R1,	F2,	PIK3CG,	PTGS1	203	124	8156	3.56412	0.234573	0.00223472	0.00104016
GOTERM_BP_DIRECT		GO:0042531~positive	regulation	of	tyrosine	phosphorylation	of	STAT	protein	6	2.80374	0.00097893	FLT3,	HDAC1,	KIT,	JAK2,	TNF,	IL2	213	69	19256	7.8612	0.957722	0.0117946	0.0105345
GOTERM_BP_DIRECT		GO:0043154~negative	regulation	of	cysteine-type	endopeptidase	activity	involved	in	apoptotic	process	6	2.80374	0.00097893	MDM2,	AKT1,	PTGS2,	TNF,	VEGFA,	SNCA	213	69	19256	7.8612	0.957722	0.0117946	0.0105345
GOTERM_BP_DIRECT		GO:0042632~cholesterol	homeostasis	7	3.27103	0.00102782	NR1H2,	EPHX2,	PLA2G10,	TSPO,	RORA,	HMGCR,	SIRT1	213	104	19256	6.08487	0.963904	0.0123377	0.0110195
GOTERM_MF_DIRECT		GO:0046965~retinoid	X	receptor	binding	4	1.86916	0.00103025	VDR,	NR1H2,	PPARG,	NR0B2	214	18	18811	19.5337	0.528312	0.0108848	0.009541
GOTERM_BP_DIRECT		GO:0006909~phagocytosis	6	2.80374	0.00104493	PIK3CA,	AXL,	ITGB2,	ABL1,	ITGAL,	TLR4	213	70	19256	7.74889	0.965846	0.0124965	0.0111614
GOTERM_BP_DIRECT		GO:0008283~cell	proliferation	9	4.20561	0.00107835	EDNRA,	STAT3,	ODC1,	BCL2,	CYP1A1,	AKT1,	PTGES,	BCL2L1,	PPARD	213	186	19256	4.37438	0.969345	0.0128487	0.0114759
GOTERM_BP_DIRECT		GO:0009791~post-embryonic	development	6	2.80374	0.00111417	BMP4,	CYP1A2,	BCL2,	ABL1,	TGFBR1,	MTOR	213	71	19256	7.63975	0.972697	0.0131425	0.0117383
GOTERM_BP_DIRECT		GO:2000573~positive	regulation	of	DNA	biosynthetic	process	4	1.86916	0.00111929	PDGFRB,	CYP1B1,	TNF,	VEGFA	213	19	19256	19.0324	0.973146	0.0131425	0.0117383
GOTERM_BP_DIRECT		GO:0048514~blood	vessel	morphogenesis	4	1.86916	0.00111929	FLT1,	SYK,	FLT4,	CYP1B1	213	19	19256	19.0324	0.973146	0.0131425	0.0117383
GOTERM_BP_DIRECT		GO:0008209~androgen	metabolic	process	4	1.86916	0.00111929	SHH,	CYP3A4,	ESR1,	UGT2B7	213	19	19256	19.0324	0.973146	0.0131425	0.0117383
GOTERM_BP_DIRECT		GO:0071392~cellular	response	to	estradiol	stimulus	5	2.33645	0.0011519	SRD5A1,	MMP2,	ESR1,	ESR2,	EGFR	213	42	19256	10.7624	0.975834	0.0134764	0.0120366
GOTERM_BP_DIRECT		GO:0014042~positive	regulation	of	neuron	maturation	3	1.40187	0.00118034	RET,	BCL2,	MTOR	213	5	19256	54.2423	0.977957	0.0136607	0.0122011
GOTERM_BP_DIRECT		GO:0045923~positive	regulation	of	fatty	acid	metabolic	process	3	1.40187	0.00118034	PPARG,	PPARA,	PPARD	213	5	19256	54.2423	0.977957	0.0136607	0.0122011
GOTERM_BP_DIRECT		GO:0032310~prostaglandin	secretion	3	1.40187	0.00118034	P2RX7,	NOS2,	PTGS2	213	5	19256	54.2423	0.977957	0.0136607	0.0122011
KEGG_PATHWAY		hsa04928:Parathyroid	hormone	synthesis,	secretion	and	action	10	4.6729	0.00121015	RXRB,	MMP14,	VDR,	PDE4D,	BCL2,	MAPK1,	BRAF,	PRKCA,	EGFR,	FGFR1	203	106	8156	3.79032	0.282355	0.00275033	0.00128015
GOTERM_MF_DIRECT		GO:0101021~estrogen	2-hydroxylase	activity	3	1.40187	0.00124779	CYP1A2,	CYP1A1,	CYP3A4	214	5	18811	52.7411	0.59756	0.0128119	0.0112302
GOTERM_MF_DIRECT		GO:0035004~phosphatidylinositol	3-kinase	activity	3	1.40187	0.00124779	PIK3CA,	PIK3CB,	PIK3CG	214	5	18811	52.7411	0.59756	0.0128119	0.0112302
GOTERM_BP_DIRECT		GO:0032735~positive	regulation	of	interleukin-12	production	5	2.33645	0.00125921	SYK,	TLR9,	TLR4,	RELA,	IDO1	213	43	19256	10.5121	0.982919	0.0143675	0.0128324
GOTERM_BP_DIRECT		GO:0030501~positive	regulation	of	bone	mineralization	5	2.33645	0.00125921	RXRB,	P2RX7,	BMP4,	VDR,	ALOX5	213	43	19256	10.5121	0.982919	0.0143675	0.0128324
GOTERM_BP_DIRECT		GO:0007281~germ	cell	development	5	2.33645	0.00125921	BMP4,	RPS6KB1,	AKT1,	MTOR,	BCL2L1	213	43	19256	10.5121	0.982919	0.0143675	0.0128324
GOTERM_BP_DIRECT		GO:0007566~embryo	implantation	5	2.33645	0.00125921	FUT7,	MMP2,	PTGS2,	MMP9,	PPARD	213	43	19256	10.5121	0.982919	0.0143675	0.0128324
GOTERM_BP_DIRECT		GO:0035994~response	to	muscle	stretch	4	1.86916	0.00130618	NFKBIA,	PIK3CA,	RELA,	NFKB1	213	20	19256	18.0808	0.985327	0.0148509	0.0132642
KEGG_PATHWAY		hsa05144:Malaria	7	3.27103	0.00137319	CXCL8,	ITGB2,	TLR9,	ITGAL,	TNF,	TLR4,	ICAM1	203	50	8156	5.62483	0.31375	0.00309531	0.00144073
KEGG_PATHWAY		hsa00830:Retinol	metabolism	8	3.73832	0.00138983	CYP2C9,	CYP2A6,	ADH1C,	CYP1A2,	ALDH1A1,	CYP1A1,	CYP3A4,	UGT2B7	203	68	8156	4.72675	0.316876	0.00310735	0.00144633
GOTERM_BP_DIRECT		GO:0006366~transcription	from	RNA	polymerase	II	promoter	10	4.6729	0.00140566	BMP4,	AR,	CDK7,	PARP1,	CCNH,	PIK3R1,	JAK2,	ESR1,	NFKB1,	IL2	213	240	19256	3.76682	0.989364	0.0159259	0.0142243
GOTERM_BP_DIRECT		GO:0009615~response	to	virus	7	3.27103	0.00143949	CHRM2,	IKBKB,	ODC1,	CYP1A1,	CXCR4,	TNF,	BCL2L1	213	111	19256	5.70114	0.990466	0.0162521	0.0145157
GOTERM_BP_DIRECT		GO:0030154~cell	differentiation	18	8.41121	0.00144797	NTRK1,	SYK,	FLT3,	SRD5A1,	VDR,	NR1H2,	NR1I3,	EGFR,	VEGFA,	RXRB,	LCK,	ANPEP,	AKT1,	PTPN6,	PPARG,	JAK2,	PPARA,	PPARD	213	680	19256	2.39304	0.990724	0.0162909	0.0145503
GOTERM_CC_DIRECT		GO:0005942~phosphatidylinositol	3-kinase	complex	4	1.86916	0.00147789	PIK3CA,	PIK3CB,	PIK3R1,	PIK3CG	214	22	20472	17.3934	0.406715	0.0118567	0.0100093
GOTERM_BP_DIRECT		GO:0043407~negative	regulation	of	MAP	kinase	activity	5	2.33645	0.00149444	BMP4,	PTPN6,	PPARG,	HMGCR,	PIK3CB	213	45	19256	10.0449	0.992019	0.0166682	0.0148873
GOTERM_BP_DIRECT		GO:0061028~establishment	of	endothelial	barrier	4	1.86916	0.00151158	EDNRA,	EDNRB,	PDE4D,	ICAM1	213	21	19256	17.2198	0.992449	0.0166682	0.0148873
GOTERM_BP_DIRECT		GO:0006082~organic	acid	metabolic	process	4	1.86916	0.00151158	CYP2C9,	CYP2A6,	CYP2D6,	CYP2C19	213	21	19256	17.2198	0.992449	0.0166682	0.0148873
GOTERM_BP_DIRECT		GO:1990000~amyloid	fibril	formation	4	1.86916	0.00151158	BACE1,	APP,	MDM2,	MAPT	213	21	19256	17.2198	0.992449	0.0166682	0.0148873
GOTERM_BP_DIRECT		GO:0043401~steroid	hormone	mediated	signaling	pathway	4	1.86916	0.00151158	RXRB,	BMP4,	PPARA,	PPARD	213	21	19256	17.2198	0.992449	0.0166682	0.0148873
GOTERM_BP_DIRECT		GO:0009267~cellular	response	to	starvation	6	2.80374	0.00151247	SRD5A1,	ALB,	PPARA,	SIRT1,	FADS1,	MTOR	213	76	19256	7.13714	0.992471	0.0166682	0.0148873
KEGG_PATHWAY		hsa05211:Renal	cell	carcinoma	8	3.73832	0.00151491	PIK3CA,	MAPK1,	AKT1,	BRAF,	PIK3CB,	PIK3R1,	HIF1A,	VEGFA	203	69	8156	4.65824	0.339924	0.00335442	0.00156133
KEGG_PATHWAY		hsa04913:Ovarian	steroidogenesis	7	3.27103	0.00152474	ALOX5,	INSR,	CYP1A1,	CYP1B1,	PTGS2,	CYP19A1,	CYP17A1	203	51	8156	5.51454	0.341701	0.00335442	0.00156133
KEGG_PATHWAY		hsa04976:Bile	secretion	9	4.20561	0.0015624	ABCB1,	CA2,	EPHX1,	HMGCR,	CYP3A4,	NR0B2,	UGT2B7,	CFTR,	ABCG2	203	89	8156	4.06288	0.34847	0.00341	0.0015872
GOTERM_BP_DIRECT		GO:0048511~rhythmic	process	6	2.80374	0.00160325	MAPK10,	MAPK8,	CDK1,	PPARG,	AHR,	MTOR	213	77	19256	7.04445	0.994387	0.0175488	0.0156738
GOTERM_BP_DIRECT		GO:0032868~response	to	insulin	6	2.80374	0.00160325	PPARA,	SIRT1,	RELA,	FADS1,	MTOR,	ICAM1	213	77	19256	7.04445	0.994387	0.0175488	0.0156738
GOTERM_MF_DIRECT		GO:0016836~hydro-lyase	activity	4	1.86916	0.00163772	CA1,	CA2,	CA4,	CA6	214	21	18811	16.7432	0.697259	0.0165819	0.0145348
KEGG_PATHWAY		hsa04622:RIG-I-like	receptor	signaling	pathway	8	3.73832	0.0016486	MAPK10,	NFKBIA,	IKBKB,	MAPK8,	CXCL8,	TNF,	RELA,	NFKB1	203	70	8156	4.5917	0.363702	0.00356699	0.00166027
KEGG_PATHWAY		hsa04150:mTOR	signaling	pathway	12	5.60748	0.00166027	IKBKB,	RPS6KB1,	PIK3CA,	INSR,	MAPK1,	AKT1,	BRAF,	PRKCA,	PIK3CB,	PIK3R1,	TNF,	MTOR	203	156	8156	3.09056	0.365738	0.00356699	0.00166027
GOTERM_CC_DIRECT		GO:0090575~RNA	polymerase	II	transcription	factor	complex	7	3.27103	0.00168429	RXRB,	STAT1,	VDR,	NR1H2,	STAT3,	PPARG,	HIF1A	214	121	20472	5.53426	0.448469	0.0130795	0.0110416
GOTERM_CC_DIRECT		GO:0005925~focal	adhesion	13	6.07477	0.00170441	PDGFRB,	FLT1,	MME,	ITGB2,	EGFR,	SLC6A4,	ICAM1,	MMP14,	ADAM17,	PTPRC,	MAPK1,	CAPN1,	JAK2	214	424	20472	2.93308	0.452378	0.0130795	0.0110416
GOTERM_BP_DIRECT		GO:0045780~positive	regulation	of	bone	resorption	4	1.86916	0.00173614	SYK,	CA2,	PRKCA,	EGFR	213	22	19256	16.437	0.996348	0.0188754	0.0168586
GOTERM_BP_DIRECT		GO:0031929~TOR	signaling	4	1.86916	0.00173614	RPS6KB1,	AKT1,	HIF1A,	MTOR	213	22	19256	16.437	0.996348	0.0188754	0.0168586
GOTERM_BP_DIRECT		GO:0046321~positive	regulation	of	fatty	acid	oxidation	3	1.40187	0.00175768	PPARG,	PPARA,	PPARD	213	6	19256	45.2019	0.996594	0.0189291	0.0169066
GOTERM_BP_DIRECT		GO:1903223~positive	regulation	of	oxidative	stress-induced	neuron	death	3	1.40187	0.00175768	APP,	TNF,	TLR4	213	6	19256	45.2019	0.996594	0.0189291	0.0169066
GOTERM_BP_DIRECT		GO:0007595~lactation	5	2.33645	0.00175866	VDR,	HIF1A,	XDH,	DHODH,	VEGFA	213	47	19256	9.61742	0.996605	0.0189291	0.0169066
GOTERM_MF_DIRECT		GO:0004715~non-membrane	spanning	protein	tyrosine	kinase	activity	5	2.33645	0.00179739	CLK1,	SYK,	LCK,	ABL1,	JAK2	214	46	18811	9.55455	0.730578	0.0179493	0.0157333
GOTERM_BP_DIRECT		GO:0007186~G-protein	coupled	receptor	signaling	pathway	22	10.2804	0.00184001	PDGFRB,	CHRM2,	PTGFR,	CHRM3,	APP,	CHRM1,	CXCL8,	INSR,	PTGER3,	GPR55,	CXCR4,	ECE1,	PIK3CB,	ADRA2C,	PIK3CG,	EDNRA,	CXCR1,	AKT1,	PTPN6,	PPARG,	JAK2,	CCR4	213	947	19256	2.10019	0.997391	0.0197389	0.0176299
GOTERM_CC_DIRECT		GO:0005768~endosome	11	5.14019	0.00185683	BACE1,	APP,	FLT1,	ACE,	STS,	TLR9,	KDR,	ECE1,	ADRA2C,	EGFR,	TGFBR1	214	317	20472	3.31956	0.481113	0.013946	0.0117731
GOTERM_MF_DIRECT		GO:0038085~vascular	endothelial	growth	factor	binding	3	1.40187	0.00185773	PDGFRB,	PDGFRA,	KDR	214	6	18811	43.9509	0.742194	0.0183012	0.0160418
GOTERM_BP_DIRECT		GO:0042130~negative	regulation	of	T	cell	proliferation	5	2.33645	0.0019022	SHH,	ARG1,	PTPN6,	PDE5A,	IDO1	213	48	19256	9.41706	0.997866	0.0203384	0.0181654
GOTERM_BP_DIRECT		GO:0060252~positive	regulation	of	glial	cell	proliferation	4	1.86916	0.00198046	TSPO,	TNF,	EGFR,	MTOR	213	23	19256	15.7224	0.998344	0.0210359	0.0187883
GOTERM_BP_DIRECT		GO:0048754~branching	morphogenesis	of	an	epithelial	tube	4	1.86916	0.00198046	BMP4,	MMP14,	SHH,	GLI2	213	23	19256	15.7224	0.998344	0.0210359	0.0187883
KEGG_PATHWAY		hsa04670:Leukocyte	transendothelial	migration	10	4.6729	0.00201583	PIK3CA,	MMP2,	ITGB2,	CXCR4,	PRKCA,	PIK3CB,	PIK3R1,	ITGAL,	MMP9,	ICAM1	203	114	8156	3.52433	0.424718	0.00429056	0.00201583
KEGG_PATHWAY		hsa05216:Thyroid	cancer	6	2.80374	0.00202827	RXRB,	NTRK1,	RET,	MAPK1,	BRAF,	PPARG	203	37	8156	6.51524	0.426679	0.00429056	0.00202827
GOTERM_BP_DIRECT		GO:0050673~epithelial	cell	proliferation	5	2.33645	0.00205365	AR,	KIT,	KDR,	EGFR,	BCL2L1	213	49	19256	9.22487	0.998693	0.0217417	0.0194188
GOTERM_BP_DIRECT		GO:0030593~neutrophil	chemotaxis	6	2.80374	0.00211829	CXCL8,	SYK,	CXCR1,	ITGB2,	CXCR2,	PIK3CG	213	82	19256	6.61491	0.99894	0.0223528	0.0199646
GOTERM_MF_DIRECT		GO:0016493~C-C	chemokine	receptor	activity	4	1.86916	0.00214474	CXCR1,	CXCR2,	CXCR4,	CCR4	214	23	18811	15.2873	0.790953	0.0208469	0.0182732
GOTERM_BP_DIRECT		GO:0045727~positive	regulation	of	translation	6	2.80374	0.00223425	RPS6KB1,	CDK4,	ERBB2,	CYP1B1,	MAPK1,	MTOR	213	83	19256	6.53521	0.999272	0.0234614	0.0209547
GOTERM_BP_DIRECT		GO:0010906~regulation	of	glucose	metabolic	process	4	1.86916	0.00224515	IGFBP3,	RORC,	RORA,	SIRT1	213	24	19256	15.0673	0.999297	0.0234614	0.0209547
GOTERM_BP_DIRECT		GO:0051090~regulation	of	sequence-specific	DNA	binding	transcription	factor	activity	4	1.86916	0.00224515	MAPK10,	MAPK8,	SYK,	HMOX1	213	24	19256	15.0673	0.999297	0.0234614	0.0209547
GOTERM_BP_DIRECT		GO:0030198~extracellular	matrix	organization	8	3.73832	0.00236266	PDGFRA,	APP,	MMP14,	MMP1,	MMP2,	MMP3,	TNF,	MMP9	213	165	19256	4.38321	0.999519	0.0245646	0.02194
GOTERM_BP_DIRECT		GO:1900087~positive	regulation	of	G1/S	transition	of	mitotic	cell	cycle	5	2.33645	0.00238115	ADAM17,	APEX1,	CYP1A1,	AKT1,	EGFR	213	51	19256	8.86311	0.999547	0.0245646	0.02194
GOTERM_BP_DIRECT		GO:0034097~response	to	cytokine	5	2.33645	0.00238115	STAT1,	BCL2,	RELA,	PTGES,	BCL2L1	213	51	19256	8.86311	0.999547	0.0245646	0.02194
GOTERM_BP_DIRECT		GO:0030218~erythrocyte	differentiation	5	2.33645	0.00238115	BMP4,	CASP3,	KIT,	JAK2,	PTPN2	213	51	19256	8.86311	0.999547	0.0245646	0.02194
GOTERM_MF_DIRECT		GO:0019957~C-C	chemokine	binding	4	1.86916	0.00243083	CXCR1,	CXCR2,	CXCR4,	CCR4	214	24	18811	14.6503	0.830386	0.0233167	0.0204381
GOTERM_BP_DIRECT		GO:0002318~myeloid	progenitor	cell	differentiation	3	1.40187	0.00244292	FLT3,	KIT,	BRAF	213	7	19256	38.7445	0.999629	0.0246506	0.0220168
GOTERM_BP_DIRECT		GO:0040012~regulation	of	locomotion	3	1.40187	0.00244292	CHRM1,	CHRM4,	SNCA	213	7	19256	38.7445	0.999629	0.0246506	0.0220168
GOTERM_BP_DIRECT		GO:0010815~bradykinin	catabolic	process	3	1.40187	0.00244292	ACE,	MME,	ECE1	213	7	19256	38.7445	0.999629	0.0246506	0.0220168
GOTERM_BP_DIRECT		GO:0009804~coumarin	metabolic	process	3	1.40187	0.00244292	CYP2A6,	CYP2D6,	CYP1A1	213	7	19256	38.7445	0.999629	0.0246506	0.0220168
GOTERM_BP_DIRECT		GO:0090330~regulation	of	platelet	aggregation	3	1.40187	0.00244292	SYK,	PRKCQ,	PRKCA	213	7	19256	38.7445	0.999629	0.0246506	0.0220168
GOTERM_BP_DIRECT		GO:0060056~mammary	gland	involution	3	1.40187	0.00244292	ARG1,	CAPN1,	NFKB1	213	7	19256	38.7445	0.999629	0.0246506	0.0220168
GOTERM_BP_DIRECT		GO:0048864~stem	cell	development	3	1.40187	0.00244292	SHH,	PTPRC,	BCL2	213	7	19256	38.7445	0.999629	0.0246506	0.0220168
GOTERM_BP_DIRECT		GO:0032094~response	to	food	4	1.86916	0.00253076	G6PD,	CYP1A1,	AKT1,	MPO	213	25	19256	14.4646	0.999721	0.0253783	0.0226668
GOTERM_BP_DIRECT		GO:0040014~regulation	of	multicellular	organism	growth	4	1.86916	0.00253076	APP,	PIK3CA,	CDK4,	STAT3	213	25	19256	14.4646	0.999721	0.0253783	0.0226668
GOTERM_BP_DIRECT		GO:0032526~response	to	retinoic	acid	5	2.33645	0.00255764	RXRB,	PDGFRB,	RBP4,	MMP2,	PTGES	213	52	19256	8.69267	0.999744	0.0255684	0.0228366
GOTERM_MF_DIRECT		GO:0035005~1-phosphatidylinositol-4-phosphate	3-kinase	activity	3	1.40187	0.00258144	PIK3CA,	PIK3CB,	PIK3CG	214	7	18811	37.6722	0.848066	0.0240577	0.0210876
GOTERM_MF_DIRECT		GO:0046934~phosphatidylinositol-4,5-bisphosphate	3-kinase	activity	3	1.40187	0.00258144	PIK3CA,	PIK3CB,	PIK3CG	214	7	18811	37.6722	0.848066	0.0240577	0.0210876
GOTERM_MF_DIRECT		GO:0008022~protein	C-terminus	binding	9	4.20561	0.00260707	CDK7,	LCK,	ERBB2,	CACNA1B,	ABL1,	PPARG,	TNNI3K,	JAK2,	SIRT1	214	208	18811	3.80345	0.850885	0.0240577	0.0210876
GOTERM_BP_DIRECT		GO:0070373~negative	regulation	of	ERK1	and	ERK2	cascade	6	2.80374	0.00260986	PTPRC,	ABL1,	TLR9,	EPHB2,	TLR4,	PTPN2	213	86	19256	6.30724	0.999784	0.02601	0.023231
KEGG_PATHWAY		hsa04666:Fc	gamma	R-mediated	phagocytosis	9	4.20561	0.00270256	PTPRC,	SYK,	RPS6KB1,	PIK3CA,	MAPK1,	AKT1,	PRKCA,	PIK3CB,	PIK3R1	203	97	8156	3.72779	0.523603	0.00567332	0.00270256
GOTERM_BP_DIRECT		GO:0071260~cellular	response	to	mechanical	stimulus	6	2.80374	0.00274466	MAPK8,	AKT1,	PTGS2,	TLR4,	EGFR,	NFKB1	213	87	19256	6.23474	0.99986	0.0272693	0.0243557
GOTERM_BP_DIRECT		GO:0001935~endothelial	cell	proliferation	4	1.86916	0.00283783	MMP14,	HMOX1,	PIK3CB,	TGFBR1	213	26	19256	13.9083	0.999897	0.0280225	0.0250284
GOTERM_BP_DIRECT		GO:0071542~dopaminergic	neuron	differentiation	4	1.86916	0.00283783	SHH,	HPRT1,	HIF1A,	VEGFA	213	26	19256	13.9083	0.999897	0.0280225	0.0250284
GOTERM_BP_DIRECT		GO:0043280~positive	regulation	of	cysteine-type	endopeptidase	activity	involved	in	apoptotic	process	5	2.33645	0.00293715	APP,	SYK,	SIRT1,	TNF,	CTSD	213	54	19256	8.37072	0.999925	0.0287396	0.0256689
GOTERM_BP_DIRECT		GO:0010507~negative	regulation	of	autophagy	5	2.33645	0.00293715	STAT3,	BCL2,	AKT1,	MTOR,	BCL2L1	213	54	19256	8.37072	0.999925	0.0287396	0.0256689
GOTERM_BP_DIRECT		GO:0045600~positive	regulation	of	fat	cell	differentiation	5	2.33645	0.00293715	HTR2C,	AKT1,	PPARG,	HTR2A,	PPARD	213	54	19256	8.37072	0.999925	0.0287396	0.0256689
GOTERM_BP_DIRECT		GO:0051496~positive	regulation	of	stress	fiber	assembly	5	2.33645	0.0031406	ABL1,	BRAF,	TACR1,	TGFBR1,	MTOR	213	55	19256	8.21852	0.999961	0.0304535	0.0271997
GOTERM_BP_DIRECT		GO:0042733~embryonic	digit	morphogenesis	5	2.33645	0.0031406	BMP4,	SHH,	HDAC1,	ECE1,	GLI2	213	55	19256	8.21852	0.999961	0.0304535	0.0271997
GOTERM_BP_DIRECT		GO:0016241~regulation	of	macroautophagy	5	2.33645	0.0031406	MAPK8,	CASP3,	CAPN1,	GAPDH,	MTOR	213	55	19256	8.21852	0.999961	0.0304535	0.0271997
GOTERM_BP_DIRECT		GO:0010875~positive	regulation	of	cholesterol	efflux	4	1.86916	0.00316687	NFKBIA,	NR1H2,	PPARG,	SIRT1	213	27	19256	13.3931	0.999964	0.0306163	0.0273451
GOTERM_BP_DIRECT		GO:0010544~negative	regulation	of	platelet	activation	3	1.40187	0.00323365	PDGFRA,	NOS3,	F2	213	8	19256	33.9014	0.999971	0.0309835	0.0276731
GOTERM_BP_DIRECT		GO:0061298~retina	vasculature	development	in	camera-type	eye	3	1.40187	0.00323365	PDGFRB,	PDGFRA,	HIF1A	213	8	19256	33.9014	0.999971	0.0309835	0.0276731
GOTERM_BP_DIRECT		GO:0060385~axonogenesis	involved	in	innervation	3	1.40187	0.00323365	NTRK1,	EDNRA,	ECE1	213	8	19256	33.9014	0.999971	0.0309835	0.0276731
GOTERM_BP_DIRECT		GO:0050853~B	cell	receptor	signaling	pathway	7	3.27103	0.00331641	PTPRC,	SYK,	LCK,	BCL2,	ABL1,	MAPK1,	PTPN6	213	131	19256	4.83074	0.999978	0.0316825	0.0282974
GOTERM_BP_DIRECT		GO:1902042~negative	regulation	of	extrinsic	apoptotic	signaling	pathway	via	death	domain	receptors	4	1.86916	0.00351838	NOS3,	HMOX1,	BCL2L1,	ICAM1	213	28	19256	12.9148	0.999989	0.0334143	0.0298442
GOTERM_BP_DIRECT		GO:0030878~thyroid	gland	development	4	1.86916	0.00351838	SHH,	EDNRA,	MAPK1,	BRAF	213	28	19256	12.9148	0.999989	0.0334143	0.0298442
GOTERM_BP_DIRECT		GO:1903078~positive	regulation	of	protein	localization	to	plasma	membrane	5	2.33645	0.00357593	AKT1,	PIK3R1,	EPHB2,	TNF,	EGFR	213	57	19256	7.93015	0.999991	0.0338612	0.0302434
GOTERM_BP_DIRECT		GO:1900017~positive	regulation	of	cytokine	production	involved	in	inflammatory	response	4	1.86916	0.00389281	STAT3,	HIF1A,	TNF,	TLR4	213	29	19256	12.4695	0.999997	0.0366469	0.0327314
GOTERM_BP_DIRECT		GO:0070372~regulation	of	ERK1	and	ERK2	cascade	4	1.86916	0.00389281	SYK,	ERBB2,	PTPN6,	EGFR	213	29	19256	12.4695	0.999997	0.0366469	0.0327314
GOTERM_BP_DIRECT		GO:0045666~positive	regulation	of	neuron	differentiation	6	2.80374	0.00401072	BMP4,	APP,	KDM4C,	ADRA2C,	GLI2,	FGFR1	213	95	19256	5.70971	0.999998	0.0376471	0.0336248
GOTERM_BP_DIRECT		GO:0045785~positive	regulation	of	cell	adhesion	5	2.33645	0.00405052	FUT7,	ERBB2,	PRKCA,	TNF,	VEGFA	213	59	19256	7.66134	0.999998	0.0377553	0.0337213
GOTERM_MF_DIRECT		GO:0051117~ATPase	binding	6	2.80374	0.00412169	AR,	LCK,	NR1H2,	PDE4D,	ESR1,	EGFR	214	93	18811	5.67109	0.950754	0.0375589	0.032922
GOTERM_BP_DIRECT		GO:0019371~cyclooxygenase	pathway	3	1.40187	0.00412747	TBXAS1,	PTGS2,	PTGS1	213	9	19256	30.1346	0.999998	0.0377553	0.0337213
GOTERM_BP_DIRECT		GO:0001945~lymph	vessel	development	3	1.40187	0.00412747	SYK,	FLT4,	KDR	213	9	19256	30.1346	0.999998	0.0377553	0.0337213
GOTERM_BP_DIRECT		GO:0045822~negative	regulation	of	heart	contraction	3	1.40187	0.00412747	PDE4D,	JAK2,	IL2	213	9	19256	30.1346	0.999998	0.0377553	0.0337213
GOTERM_BP_DIRECT		GO:0001542~ovulation	from	ovarian	follicle	3	1.40187	0.00412747	NOS3,	MMP2,	SIRT1	213	9	19256	30.1346	0.999998	0.0377553	0.0337213
GOTERM_BP_DIRECT		GO:0010042~response	to	manganese	ion	3	1.40187	0.00412747	ARG1,	TSPO,	PTGS2	213	9	19256	30.1346	0.999998	0.0377553	0.0337213
GOTERM_BP_DIRECT		GO:0051248~negative	regulation	of	protein	metabolic	process	3	1.40187	0.00412747	EDNRB,	MIF,	NFKB1	213	9	19256	30.1346	0.999998	0.0377553	0.0337213
GOTERM_BP_DIRECT		GO:2000669~negative	regulation	of	dendritic	cell	apoptotic	process	3	1.40187	0.00412747	AXL,	BCL2,	BCL2L1	213	9	19256	30.1346	0.999998	0.0377553	0.0337213
GOTERM_BP_DIRECT		GO:0070431~nucleotide-binding	oligomerization	domain	containing	2	signaling	pathway	3	1.40187	0.00412747	NFKBIA,	TLR4,	RELA	213	9	19256	30.1346	0.999998	0.0377553	0.0337213
GOTERM_BP_DIRECT		GO:0007565~female	pregnancy	6	2.80374	0.00419399	ACE,	STS,	BCL2,	ADRA2C,	IDO1,	DHODH	213	96	19256	5.65023	0.999999	0.0382553	0.034168
GOTERM_CC_DIRECT		GO:0000791~euchromatin	5	2.33645	0.00420207	DNMT3A,	JAK2,	HIF1A,	ESR1,	SIRT1	214	63	20472	7.59235	0.773827	0.0309027	0.0260879
GOTERM_BP_DIRECT		GO:0051602~response	to	electrical	stimulus	4	1.86916	0.00429061	NTRK1,	P2RX7,	MMP2,	TACR1	213	30	19256	12.0538	0.999999	0.0386994	0.0345646
GOTERM_BP_DIRECT		GO:0007202~activation	of	phospholipase	C	activity	4	1.86916	0.00429061	EDNRA,	GPR55,	HTR2A,	EGFR	213	30	19256	12.0538	0.999999	0.0386994	0.0345646
GOTERM_BP_DIRECT		GO:0010592~positive	regulation	of	lamellipodium	assembly	4	1.86916	0.00429061	HSP90AA1,	PIK3CA,	PIK3R1,	MTOR	213	30	19256	12.0538	0.999999	0.0386994	0.0345646
GOTERM_BP_DIRECT		GO:0006694~steroid	biosynthetic	process	4	1.86916	0.00429061	SRD5A1,	CYP1A1,	CYP19A1,	CYP17A1	213	30	19256	12.0538	0.999999	0.0386994	0.0345646
GOTERM_BP_DIRECT		GO:0007254~JNK	cascade	5	2.33645	0.00430303	MAPK10,	MAPK8,	TNF,	TLR4,	NFKB1	213	60	19256	7.53365	0.999999	0.0387033	0.0345681
GOTERM_MF_DIRECT		GO:0052812~phosphatidylinositol-3,4-bisphosphate	5-kinase	activity	3	1.40187	0.00435972	PIK3CA,	PIK3CB,	PIK3CG	214	9	18811	29.3006	0.958629	0.038759	0.0339739
GOTERM_MF_DIRECT		GO:0034618~arginine	binding	3	1.40187	0.00435972	NOS2,	NOS3,	NOS1	214	9	18811	29.3006	0.958629	0.038759	0.0339739
GOTERM_CC_DIRECT		GO:0005770~late	endosome	7	3.27103	0.0045839	NTRK1,	BACE1,	INSR,	MAPK1,	CXCR4,	GRIN2B,	CTSS	214	148	20472	4.52463	0.802465	0.0330228	0.0278776
GOTERM_BP_DIRECT		GO:0035987~endodermal	cell	differentiation	4	1.86916	0.00471218	MMP14,	MMP2,	ITGB2,	MMP9	213	31	19256	11.665	1	0.0419164	0.0374378
GOTERM_BP_DIRECT		GO:0048701~embryonic	cranial	skeleton	morphogenesis	4	1.86916	0.00471218	BMP4,	PDGFRA,	MMP14,	TGFBR1	213	31	19256	11.665	1	0.0419164	0.0374378
GOTERM_BP_DIRECT		GO:0051968~positive	regulation	of	synaptic	transmission,	glutamatergic	4	1.86916	0.00471218	NTRK1,	PTGS2,	GRIN2B,	EGFR	213	31	19256	11.665	1	0.0419164	0.0374378
GOTERM_BP_DIRECT		GO:0031069~hair	follicle	morphogenesis	4	1.86916	0.00471218	SHH,	PLA2G10,	BCL2,	GLI2	213	31	19256	11.665	1	0.0419164	0.0374378
GOTERM_BP_DIRECT		GO:0007612~learning	5	2.33645	0.00483949	BCHE,	APP,	INSR,	EPHB2,	PTGS2	213	62	19256	7.29063	1	0.0429305	0.0383436
KEGG_PATHWAY		hsa04929:GnRH	secretion	7	3.27103	0.00486782	PIK3CA,	MAPK1,	AKT1,	PRKCA,	PIK3CB,	PIK3R1,	ESR2	203	64	8156	4.3944	0.737378	0.0101413	0.00486782
GOTERM_BP_DIRECT		GO:0043267~negative	regulation	of	potassium	ion	transport	3	1.40187	0.00512206	NOS3,	NOS1,	HTR2A	213	10	19256	27.1211	1	0.0442223	0.0394974
GOTERM_BP_DIRECT		GO:0060068~vagina	development	3	1.40187	0.00512206	RBP4,	AXL,	ESR1	213	10	19256	27.1211	1	0.0442223	0.0394974
GOTERM_BP_DIRECT		GO:0070244~negative	regulation	of	thymocyte	apoptotic	process	3	1.40187	0.00512206	BMP4,	RORC,	HIF1A	213	10	19256	27.1211	1	0.0442223	0.0394974
GOTERM_BP_DIRECT		GO:0097152~mesenchymal	cell	apoptotic	process	3	1.40187	0.00512206	SHH,	EDNRA,	HIF1A	213	10	19256	27.1211	1	0.0442223	0.0394974
GOTERM_BP_DIRECT		GO:0070234~positive	regulation	of	T	cell	apoptotic	process	3	1.40187	0.00512206	P2RX7,	IDO1,	ICAM1	213	10	19256	27.1211	1	0.0442223	0.0394974
GOTERM_BP_DIRECT		GO:0002003~angiotensin	maturation	3	1.40187	0.00512206	ACE,	MME,	CTSG	213	10	19256	27.1211	1	0.0442223	0.0394974
GOTERM_BP_DIRECT		GO:0051272~positive	regulation	of	cellular	component	movement	3	1.40187	0.00512206	ADAM17,	TGFBR1,	VEGFA	213	10	19256	27.1211	1	0.0442223	0.0394974
GOTERM_BP_DIRECT		GO:0042359~vitamin	D	metabolic	process	3	1.40187	0.00512206	CYP1A1,	CYP3A4,	GC	213	10	19256	27.1211	1	0.0442223	0.0394974
GOTERM_BP_DIRECT		GO:0070233~negative	regulation	of	T	cell	apoptotic	process	3	1.40187	0.00512206	BCL2,	PRKCQ,	IDO1	213	10	19256	27.1211	1	0.0442223	0.0394974
GOTERM_BP_DIRECT		GO:0031000~response	to	caffeine	3	1.40187	0.00512206	HDAC1,	PPARG,	DHODH	213	10	19256	27.1211	1	0.0442223	0.0394974
GOTERM_BP_DIRECT		GO:0016239~positive	regulation	of	macroautophagy	4	1.86916	0.00515794	KDR,	HMOX1,	HIF1A,	SIRT1	213	32	19256	11.3005	1	0.0442951	0.0395625
GOTERM_BP_DIRECT		GO:0001569~branching	involved	in	blood	vessel	morphogenesis	4	1.86916	0.00515794	SHH,	EDNRA,	KDR,	VEGFA	213	32	19256	11.3005	1	0.0442951	0.0395625
GOTERM_MF_DIRECT		GO:0000978~RNA	polymerase	II	core	promoter	proximal	region	sequence-specific	DNA	binding	25	11.6822	0.00518405	APP,	HDAC1,	NR1I3,	RORC,	RORA,	NR3C1,	HIF1A,	RELA,	NR3C2,	GLI2,	RXRB,	STAT1,	VDR,	NR1H2,	STAT3,	DNMT3A,	ESR1,	SIRT1,	ESR2,	NFKB1,	AR,	PPARG,	TOP1,	PPARA,	PPARD	214	1207	18811	1.82067	0.977382	0.0455322	0.039911
GOTERM_CC_DIRECT		GO:0043679~axon	terminus	5	2.33645	0.00523592	CHRM2,	CHRM3,	CHRM1,	ADRA2C,	SNCA	214	67	20472	7.13907	0.843255	0.0369656	0.0312061
KEGG_PATHWAY		hsa00591:Linoleic	acid	metabolism	5	2.33645	0.00533859	CYP2C9,	CYP1A2,	PLA2G10,	CYP2C19,	CYP3A4	203	29	8156	6.92713	0.769312	0.0110384	0.00533859
GOTERM_MF_DIRECT		GO:0016303~1-phosphatidylinositol-3-kinase	activity	3	1.40187	0.00540915	PIK3CA,	PIK3CB,	PIK3CG	214	10	18811	26.3706	0.980822	0.0469437	0.0411482
GOTERM_BP_DIRECT		GO:0060079~excitatory	postsynaptic	potential	5	2.33645	0.00541911	P2RX7,	AKT1,	TRPV1,	GRIN2B,	SNCA	213	64	19256	7.06279	1	0.0464146	0.0414555
GOTERM_BP_DIRECT		GO:0043123~positive	regulation	of	I-kappaB	kinase/NF-kappaB	signaling	8	3.73832	0.00547395	IKBKB,	ABL1,	TLR9,	HMOX1,	TNF,	GAPDH,	TLR4,	RELA	213	192	19256	3.76682	1	0.0467603	0.0417642
GOTERM_MF_DIRECT		GO:0001968~fibronectin	binding	4	1.86916	0.00557432	MMP2,	IGFBP3,	CTSS,	VEGFA	214	32	18811	10.9877	0.983009	0.047808	0.0419058
GOTERM_BP_DIRECT		GO:0006606~protein	import	into	nucleus	6	2.80374	0.00564785	NFKBIA,	SHH,	SYK,	STAT3,	AKT1,	PIK3R1	213	103	19256	5.26624	1	0.0481185	0.0429773
GOTERM_BP_DIRECT		GO:0045892~negative	regulation	of	transcription,	DNA-templated	15	7.00935	0.00591407	HDAC1,	VDR,	NR1H2,	DNMT3A,	AHR,	NR3C1,	NR0B2,	SIRT1,	TNF,	RELA,	BMP4,	APEX1,	MDM2,	PPARG,	PPARD	213	590	19256	2.2984	1	0.050254	0.0448847
KEGG_PATHWAY		hsa04540:Gap	junction	8	3.73832	0.00601231	PDGFRB,	PDGFRA,	CDK1,	MAPK1,	HTR2C,	PRKCA,	HTR2A,	EGFR	203	88	8156	3.65249	0.8084	0.0122183	0.00601231
KEGG_PATHWAY		hsa04217:Necroptosis	11	5.14019	0.00604246	MAPK10,	HSP90AA1,	MAPK8,	PARP1,	STAT1,	STAT3,	BCL2,	CAPN1,	JAK2,	TNF,	TLR4	203	159	8156	2.77956	0.809986	0.0122183	0.00604246
KEGG_PATHWAY		hsa01523:Antifolate	resistance	5	2.33645	0.00604252	IKBKB,	TNF,	RELA,	NFKB1,	ABCG2	203	30	8156	6.69622	0.809989	0.0122183	0.00604252
GOTERM_BP_DIRECT		GO:0001819~positive	regulation	of	cytokine	production	5	2.33645	0.0060434	MIF,	TNF,	GAPDH,	AGPAT2,	PIK3CG	213	66	19256	6.84877	1	0.0512182	0.0457458
GOTERM_BP_DIRECT		GO:0060612~adipose	tissue	development	4	1.86916	0.00612343	PIK3CA,	CDK4,	RORC,	PPARD	213	34	19256	10.6357	1	0.0516255	0.0461096
GOTERM_BP_DIRECT		GO:0048008~platelet-derived	growth	factor	receptor	signaling	pathway	4	1.86916	0.00612343	PDGFRB,	PDGFRA,	ABL1,	JAK2	213	34	19256	10.6357	1	0.0516255	0.0461096
GOTERM_BP_DIRECT		GO:1903715~regulation	of	aerobic	respiration	3	1.40187	0.00621509	VCP,	AKT1,	HIF1A	213	11	19256	24.6556	1	0.051723	0.0461967
GOTERM_BP_DIRECT		GO:0060020~Bergmann	glial	cell	differentiation	3	1.40187	0.00621509	SHH,	ABL1,	MAPK1	213	11	19256	24.6556	1	0.051723	0.0461967
GOTERM_BP_DIRECT		GO:0099527~postsynapse	to	nucleus	signaling	pathway	3	1.40187	0.00621509	STAT3,	JAK2,	RELA	213	11	19256	24.6556	1	0.051723	0.0461967
GOTERM_BP_DIRECT		GO:0006081~cellular	aldehyde	metabolic	process	3	1.40187	0.00621509	ALDH3A1,	ALDH1A1,	AKR1A1	213	11	19256	24.6556	1	0.051723	0.0461967
GOTERM_BP_DIRECT		GO:0032308~positive	regulation	of	prostaglandin	secretion	3	1.40187	0.00621509	P2RX7,	PLA2G10,	PTGES	213	11	19256	24.6556	1	0.051723	0.0461967
GOTERM_BP_DIRECT		GO:0007399~nervous	system	development	12	5.60748	0.00635392	NTRK1,	CHRM2,	ACHE,	CHRM3,	APP,	EDNRB,	CHRM1,	AXL,	STAT3,	EPHB2,	TGFBR1,	VEGFA	213	414	19256	2.6204	1	0.0527245	0.0470912
GOTERM_BP_DIRECT		GO:0050727~regulation	of	inflammatory	response	6	2.80374	0.00636808	ALOX5,	JAK2,	PTGS2,	ESR1,	RELA,	PTGES	213	106	19256	5.11719	1	0.0527245	0.0470912
GOTERM_CC_DIRECT		GO:0043005~neuron	projection	11	5.14019	0.00654736	MAPK10,	RPS6KB1,	HDAC1,	ARG1,	BRAF,	MAPT,	EPHB2,	PTGS2,	GRIN2B,	SLC6A4,	PTGS1	214	379	20472	2.77651	0.90161	0.045318	0.0382571
GOTERM_BP_DIRECT		GO:0034612~response	to	tumor	necrosis	factor	4	1.86916	0.00664386	RPS6KB1,	CASP3,	JAK2,	PTGS2	213	35	19256	10.3319	1	0.0548671	0.0490048
GOTERM_MF_DIRECT		GO:1990841~promoter-specific	chromatin	binding	5	2.33645	0.00666145	DNMT1,	STAT1,	HDAC1,	SIRT1,	GLI2	214	66	18811	6.65923	0.992345	0.0564674	0.0494961
GOTERM_BP_DIRECT		GO:0006730~one-carbon	metabolic	process	4	1.86916	0.00718982	CA1,	CA2,	CA4,	CA6	213	36	19256	10.0449	1	0.0589237	0.052628
GOTERM_BP_DIRECT		GO:0032743~positive	regulation	of	interleukin-2	production	4	1.86916	0.00718982	PTPRC,	PDE4D,	ABL1,	PRKCQ	213	36	19256	10.0449	1	0.0589237	0.052628
GOTERM_BP_DIRECT		GO:2000352~negative	regulation	of	endothelial	cell	apoptotic	process	4	1.86916	0.00718982	ABL1,	KDR,	BRAF,	ICAM1	213	36	19256	10.0449	1	0.0589237	0.052628
GOTERM_MF_DIRECT		GO:0042277~peptide	binding	5	2.33645	0.00739688	RPS6KB1,	MME,	ANPEP,	PPARG,	RELA	214	68	18811	6.46337	0.995539	0.0619807	0.0543288
GOTERM_BP_DIRECT		GO:0007252~I-kappaB	phosphorylation	3	1.40187	0.00740431	IKBKB,	TLR9,	TLR4	213	12	19256	22.6009	1	0.059474	0.0531195
GOTERM_BP_DIRECT		GO:0043117~positive	regulation	of	vascular	permeability	3	1.40187	0.00740431	CXCR2,	TACR1,	VEGFA	213	12	19256	22.6009	1	0.059474	0.0531195
GOTERM_BP_DIRECT		GO:0031284~positive	regulation	of	guanylate	cyclase	activity	3	1.40187	0.00740431	NOS2,	NOS3,	NOS1	213	12	19256	22.6009	1	0.059474	0.0531195
GOTERM_BP_DIRECT		GO:0042136~neurotransmitter	biosynthetic	process	3	1.40187	0.00740431	ACHE,	NOS1,	SLC6A4	213	12	19256	22.6009	1	0.059474	0.0531195
GOTERM_BP_DIRECT		GO:0043276~anoikis	3	1.40187	0.00740431	PIK3CA,	AKT1,	MTOR	213	12	19256	22.6009	1	0.059474	0.0531195
GOTERM_BP_DIRECT		GO:0046425~regulation	of	JAK-STAT	cascade	3	1.40187	0.00740431	PTPRC,	EPHB2,	JAK2	213	12	19256	22.6009	1	0.059474	0.0531195
GOTERM_BP_DIRECT		GO:0045793~positive	regulation	of	cell	size	3	1.40187	0.00740431	RET,	HSP90AA1,	CDK4	213	12	19256	22.6009	1	0.059474	0.0531195
GOTERM_BP_DIRECT		GO:2000273~positive	regulation	of	receptor	activity	3	1.40187	0.00740431	HDAC1,	JAK2,	HIF1A	213	12	19256	22.6009	1	0.059474	0.0531195
GOTERM_BP_DIRECT		GO:0006874~cellular	calcium	ion	homeostasis	6	2.80374	0.00742555	EDNRA,	VDR,	HTR2C,	PIK3CB,	HTR2A,	TRPM8	213	110	19256	4.93111	1	0.0594965	0.0531397
KEGG_PATHWAY		hsa04371:Apelin	signaling	pathway	10	4.6729	0.00751399	RPS6KB1,	NOS2,	NOS3,	MAPK1,	AKT1,	NOS1,	PRKAB1,	TGFBR1,	MTOR,	PIK3CG	203	139	8156	2.89046	0.873385	0.0150828	0.00751399
GOTERM_CC_DIRECT		GO:0098794~postsynapse	6	2.80374	0.00760854	P2RX7,	ABL1,	AKT1,	EPHB2,	JAK2,	SNCA	214	117	20472	4.90582	0.932531	0.0513156	0.0433202
KEGG_PATHWAY		hsa04215:Apoptosis	-	multiple	species	5	2.33645	0.00762989	MAPK10,	MAPK8,	CASP3,	BCL2,	BCL2L1	203	32	8156	6.27771	0.877373	0.0152045	0.00762989
GOTERM_CC_DIRECT		GO:0031226~intrinsic	component	of	plasma	membrane	4	1.86916	0.00770461	PDGFRB,	PDGFRA,	TRPV1,	TLR4	214	39	20472	9.81165	0.934798	0.0513156	0.0433202
GOTERM_BP_DIRECT		GO:0048709~oligodendrocyte	differentiation	4	1.86916	0.00776162	SHH,	HDAC1,	ERBB2,	MTOR	213	37	19256	9.77338	1	0.0620353	0.0554072
GOTERM_MF_DIRECT		GO:0042056~chemoattractant	activity	4	1.86916	0.0077632	BMP4,	APP,	MIF,	VEGFA	214	36	18811	9.76687	0.996591	0.0633105	0.0554944
GOTERM_MF_DIRECT		GO:0051378~serotonin	binding	3	1.40187	0.00781611	HTR2C,	HTR2A,	SLC6A4	214	12	18811	21.9755	0.996721	0.0633105	0.0554944
GOTERM_MF_DIRECT		GO:0052742~phosphatidylinositol	kinase	activity	3	1.40187	0.00781611	PIK3CA,	PIK3CB,	PIK3CG	214	12	18811	21.9755	0.996721	0.0633105	0.0554944
KEGG_PATHWAY		hsa00910:Nitrogen	metabolism	4	1.86916	0.00787663	CA1,	CA2,	CA4,	CA6	203	17	8156	9.45349	0.88545	0.0155833	0.00787663
GOTERM_MF_DIRECT		GO:0002020~protease	binding	6	2.80374	0.00801765	CASP3,	KIT,	BCL2,	MIF,	TNF,	F3	214	109	18811	4.83863	0.997173	0.0641512	0.0562313
KEGG_PATHWAY		hsa04520:Adherens	junction	7	3.27103	0.00806567	INSR,	ERBB2,	MAPK1,	PTPN6,	EGFR,	TGFBR1,	FGFR1	203	71	8156	3.96115	0.891277	0.0158433	0.00806567
GOTERM_MF_DIRECT		GO:0031625~ubiquitin	protein	ligase	binding	10	4.6729	0.00815472	NFKBIA,	VCP,	HSP90AA1,	ABCB1,	MDM2,	BCL2,	CXCR4,	HIF1A,	RELA,	EGFR	214	305	18811	2.88203	0.997444	0.0641512	0.0562313
GOTERM_MF_DIRECT		GO:0009055~electron	carrier	activity	5	2.33645	0.0081839	SRD5A1,	CYP1A2,	AKR1A1,	CYP19A1,	IDO1	214	70	18811	6.2787	0.997498	0.0641512	0.0562313
GOTERM_BP_DIRECT		GO:0050679~positive	regulation	of	epithelial	cell	proliferation	5	2.33645	0.00819834	BMP4,	ERBB2,	TACR1,	EGFR,	VEGFA	213	72	19256	6.27804	1	0.0653641	0.0583803
GOTERM_BP_DIRECT		GO:0046627~negative	regulation	of	insulin	receptor	signaling	pathway	4	1.86916	0.00835951	RPS6KB1,	PRKCQ,	RELA,	PTPN2	213	38	19256	9.51618	1	0.0663216	0.0592355
GOTERM_BP_DIRECT		GO:2001240~negative	regulation	of	extrinsic	apoptotic	signaling	pathway	in	absence	of	ligand	4	1.86916	0.00835951	BCL2,	AKT1,	TNF,	BCL2L1	213	38	19256	9.51618	1	0.0663216	0.0592355
GOTERM_BP_DIRECT		GO:0051726~regulation	of	cell	cycle	10	4.6729	0.00855282	CDK7,	CXCL8,	PTPRC,	CDK4,	PLK1,	STAT3,	MDM2,	ABL1,	MIF,	TGFBR1	213	316	19256	2.86088	1	0.0674325	0.0602277
KEGG_PATHWAY		hsa00232:Caffeine	metabolism	3	1.40187	0.00857399	CYP2A6,	CYP1A2,	XDH	203	6	8156	20.0887	0.905523	0.0167223	0.00857399
GOTERM_BP_DIRECT		GO:0000187~activation	of	MAPK	activity	5	2.33645	0.0086004	RET,	PTPRC,	KIT,	CXCR4,	PIK3CB	213	73	19256	6.19204	1	0.0674325	0.0602277
GOTERM_BP_DIRECT		GO:0001913~T	cell	mediated	cytotoxicity	3	1.40187	0.00868749	P2RX7,	HPRT1,	CTSC	213	13	19256	20.8624	1	0.0674325	0.0602277
GOTERM_BP_DIRECT		GO:0046902~regulation	of	mitochondrial	membrane	permeability	3	1.40187	0.00868749	STAT3,	BCL2,	BCL2L1	213	13	19256	20.8624	1	0.0674325	0.0602277
GOTERM_BP_DIRECT		GO:0033993~response	to	lipid	3	1.40187	0.00868749	PPARG,	PPARA,	PPARD	213	13	19256	20.8624	1	0.0674325	0.0602277
GOTERM_BP_DIRECT		GO:0060396~growth	hormone	receptor	signaling	pathway	3	1.40187	0.00868749	STAT3,	PIK3R1,	JAK2	213	13	19256	20.8624	1	0.0674325	0.0602277
GOTERM_BP_DIRECT		GO:0097242~beta-amyloid	clearance	3	1.40187	0.00868749	MME,	INSR,	ITGB2	213	13	19256	20.8624	1	0.0674325	0.0602277
GOTERM_BP_DIRECT		GO:0071872~cellular	response	to	epinephrine	stimulus	3	1.40187	0.00868749	SRD5A1,	PDE4D,	SNCA	213	13	19256	20.8624	1	0.0674325	0.0602277
GOTERM_BP_DIRECT		GO:0048546~digestive	tract	morphogenesis	3	1.40187	0.00868749	BCL2,	HIF1A,	EGFR	213	13	19256	20.8624	1	0.0674325	0.0602277
GOTERM_BP_DIRECT		GO:0033077~T	cell	differentiation	in	thymus	4	1.86916	0.00898376	ADAM17,	SHH,	BCL2,	BRAF	213	39	19256	9.27218	1	0.0693985	0.0619837
GOTERM_BP_DIRECT		GO:1900016~negative	regulation	of	cytokine	production	involved	in	inflammatory	response	4	1.86916	0.00898376	PLA2G10,	EPHB2,	F2,	PPARA	213	39	19256	9.27218	1	0.0693985	0.0619837
KEGG_PATHWAY		hsa05017:Spinocerebellar	ataxia	10	4.6729	0.00898391	MAPK10,	MAPK8,	PIK3CA,	AKT1,	PRKCA,	RORA,	PIK3CB,	PIK3R1,	GRIN2B,	MTOR	203	143	8156	2.8096	0.915644	0.0173984	0.00898391
GOTERM_MF_DIRECT		GO:0016702~oxidoreductase	activity,	acting	on	single	donors	with	incorporation	of	molecular	oxygen,	incorporation	of	two	atoms	of	oxygen	3	1.40187	0.00916877	ALOX5,	PTGS2,	PTGS1	214	13	18811	20.285	0.998787	0.0711067	0.0623281
KEGG_PATHWAY		hsa04115:p53	signaling	pathway	7	3.27103	0.00920584	CDK4,	CASP3,	IGFBP3,	MDM2,	BCL2,	CDK1,	BCL2L1	203	73	8156	3.85262	0.920666	0.0177035	0.00920584
GOTERM_BP_DIRECT		GO:0001701~in	utero	embryonic	development	8	3.73832	0.00935093	PDGFRA,	AR,	EDNRA,	NOS3,	TGFBR1,	GLI2,	BCL2L1,	VEGFA	213	213	19256	3.39545	1	0.0720624	0.0643629
GOTERM_BP_DIRECT		GO:0033627~cell	adhesion	mediated	by	integrin	4	1.86916	0.0096346	ADAM17,	ITGB2,	ITGAL,	ICAM1	213	40	19256	9.04038	1	0.0737207	0.065844
GOTERM_BP_DIRECT		GO:0070555~response	to	interleukin-1	4	1.86916	0.0096346	APP,	PRKCA,	RELA,	SNCA	213	40	19256	9.04038	1	0.0737207	0.065844
GOTERM_BP_DIRECT		GO:0048286~lung	alveolus	development	4	1.86916	0.0096346	BMP4,	ACE,	FLT4,	KDR	213	40	19256	9.04038	1	0.0737207	0.065844
GOTERM_MF_DIRECT		GO:0004190~aspartic-type	endopeptidase	activity	4	1.86916	0.00969364	BACE1,	CASP3,	PSEN2,	CTSD	214	39	18811	9.01558	0.999176	0.0743859	0.0652025
GOTERM_BP_DIRECT		GO:0097190~apoptotic	signaling	pathway	5	2.33645	0.00988331	P2RX7,	SHH,	CASP3,	PRKCA,	PPARD	213	76	19256	5.94762	1	0.0754449	0.0673841
GOTERM_MF_DIRECT		GO:0043621~protein	self-association	5	2.33645	0.0099183	ACHE,	FLT3,	ABL1,	PPARG,	CTSC	214	74	18811	5.93932	0.999301	0.0753171	0.0660187
GOTERM_BP_DIRECT		GO:0042987~amyloid	precursor	protein	catabolic	process	3	1.40187	0.0100624	BACE1,	ADAM17,	PSEN2	213	14	19256	19.3722	1	0.0764507	0.0682824
GOTERM_BP_DIRECT		GO:0097284~hepatocyte	apoptotic	process	3	1.40187	0.0100624	DNMT3A,	PIK3CG,	BCL2L1	213	14	19256	19.3722	1	0.0764507	0.0682824
GOTERM_BP_DIRECT		GO:0045184~establishment	of	protein	localization	4	1.86916	0.0103122	VCP,	PLK1,	MDM2,	ABL1	213	41	19256	8.81988	1	0.0777996	0.0694871
GOTERM_BP_DIRECT		GO:0031295~T	cell	costimulation	4	1.86916	0.0103122	PIK3CA,	LCK,	AKT1,	PTPN6	213	41	19256	8.81988	1	0.0777996	0.0694871
GOTERM_BP_DIRECT		GO:0032733~positive	regulation	of	interleukin-10	production	4	1.86916	0.0103122	SYK,	STAT3,	TLR9,	TLR4	213	41	19256	8.81988	1	0.0777996	0.0694871
KEGG_PATHWAY		hsa03320:PPAR	signaling	pathway	7	3.27103	0.0104569	RXRB,	FABP5,	MMP1,	SCD,	PPARG,	PPARA,	PPARD	203	75	8156	3.74989	0.943881	0.0199698	0.0104569
GOTERM_MF_DIRECT		GO:0031404~chloride	ion	binding	3	1.40187	0.0106177	ACE,	AMY1A,	CTSC	214	14	18811	18.8361	0.999583	0.0795879	0.0697622
GOTERM_MF_DIRECT		GO:0003690~double-stranded	DNA	binding	6	2.80374	0.0106991	STAT1,	MAPK1,	PPARG,	MAPT,	TOP1,	EGFR	214	117	18811	4.50779	0.999607	0.0795879	0.0697622
GOTERM_CC_DIRECT		GO:0005667~transcription	factor	complex	8	3.73832	0.0107484	PARP1,	CDK4,	APEX1,	STAT3,	AHR,	HIF1A,	ESR1,	RELA	214	231	20472	3.31302	0.977956	0.0702625	0.0593151
GOTERM_BP_DIRECT		GO:0048484~enteric	nervous	system	development	3	1.40187	0.011527	RET,	EDNRA,	EDNRB	213	15	19256	18.0808	1	0.0845922	0.075554
GOTERM_BP_DIRECT		GO:0071498~cellular	response	to	fluid	shear	stress	3	1.40187	0.011527	CA2,	MMP2,	PTGS2	213	15	19256	18.0808	1	0.0845922	0.075554
GOTERM_BP_DIRECT		GO:0045348~positive	regulation	of	MHC	class	II	biosynthetic	process	3	1.40187	0.011527	JAK2,	SIRT1,	TLR4	213	15	19256	18.0808	1	0.0845922	0.075554
GOTERM_BP_DIRECT		GO:1900034~regulation	of	cellular	response	to	heat	3	1.40187	0.011527	MAPT,	SIRT1,	MTOR	213	15	19256	18.0808	1	0.0845922	0.075554
GOTERM_BP_DIRECT		GO:0014912~negative	regulation	of	smooth	muscle	cell	migration	3	1.40187	0.011527	APEX1,	IGFBP3,	PPARD	213	15	19256	18.0808	1	0.0845922	0.075554
GOTERM_BP_DIRECT		GO:2001171~positive	regulation	of	ATP	biosynthetic	process	3	1.40187	0.011527	VCP,	STAT3,	PPARA	213	15	19256	18.0808	1	0.0845922	0.075554
GOTERM_BP_DIRECT		GO:0046626~regulation	of	insulin	receptor	signaling	pathway	3	1.40187	0.011527	FUT7,	CDK4,	PIK3R1	213	15	19256	18.0808	1	0.0845922	0.075554
GOTERM_BP_DIRECT		GO:0014075~response	to	amine	3	1.40187	0.011527	ARG1,	CDK1,	JAK2	213	15	19256	18.0808	1	0.0845922	0.075554
GOTERM_BP_DIRECT		GO:0010884~positive	regulation	of	lipid	storage	3	1.40187	0.011527	NR1H2,	PLA2G10,	NFKB1	213	15	19256	18.0808	1	0.0845922	0.075554
GOTERM_BP_DIRECT		GO:0043518~negative	regulation	of	DNA	damage	response,	signal	transduction	by	p53	class	mediator	3	1.40187	0.011527	MDM2,	MIF,	SIRT1	213	15	19256	18.0808	1	0.0845922	0.075554
GOTERM_BP_DIRECT		GO:0002687~positive	regulation	of	leukocyte	migration	3	1.40187	0.011527	TACR1,	PIK3R1,	VEGFA	213	15	19256	18.0808	1	0.0845922	0.075554
GOTERM_BP_DIRECT		GO:0003376~sphingosine-1-phosphate	signaling	pathway	3	1.40187	0.011527	AKT1,	PIK3CB,	PIK3CG	213	15	19256	18.0808	1	0.0845922	0.075554
GOTERM_BP_DIRECT		GO:0006974~cellular	response	to	DNA	damage	stimulus	9	4.20561	0.0116268	VCP,	PARP1,	CASP3,	BCL2,	ABL1,	MAPK1,	AKT1,	SIRT1,	MTOR	213	276	19256	2.94795	1	0.085131	0.0760353
GOTERM_BP_DIRECT		GO:0006935~chemotaxis	6	2.80374	0.0116988	CXCL8,	CXCR2,	MAPK1,	CXCR4,	PIK3CB,	CCR4	213	123	19256	4.40994	1	0.0854648	0.0763334
GOTERM_BP_DIRECT		GO:0045454~cell	redox	homeostasis	4	1.86916	0.0117487	NOS2,	NOS3,	APEX1,	NOS1	213	43	19256	8.40965	1	0.0856356	0.0764859
GOTERM_BP_DIRECT		GO:0001933~negative	regulation	of	protein	phosphorylation	5	2.33645	0.0117783	IGFBP3,	EPHB2,	XDH,	IL2,	MTOR	213	80	19256	5.65023	1	0.085658	0.0765059
GOTERM_MF_DIRECT		GO:0005161~platelet-derived	growth	factor	receptor	binding	3	1.40187	0.0121606	PDGFRB,	PDGFRA,	VEGFA	214	15	18811	17.5804	0.999866	0.089546	0.0784909
KEGG_PATHWAY		hsa05143:African	trypanosomiasis	5	2.33645	0.0127332	TLR9,	PRKCA,	TNF,	IDO1,	ICAM1	203	37	8156	5.42937	0.970142	0.0241493	0.0127332
GOTERM_BP_DIRECT		GO:0032516~positive	regulation	of	phosphoprotein	phosphatase	activity	3	1.40187	0.013079	PDGFRB,	JAK2,	MTOR	213	16	19256	16.9507	1	0.093849	0.0838218
GOTERM_BP_DIRECT		GO:0048566~embryonic	digestive	tract	development	3	1.40187	0.013079	CXCL8,	TNF,	GLI2	213	16	19256	16.9507	1	0.093849	0.0838218
GOTERM_BP_DIRECT		GO:0048265~response	to	pain	3	1.40187	0.013079	RET,	EDNRB,	TACR1	213	16	19256	16.9507	1	0.093849	0.0838218
GOTERM_BP_DIRECT		GO:1904019~epithelial	cell	apoptotic	process	3	1.40187	0.013079	CASP3,	BCL2,	HMOX1	213	16	19256	16.9507	1	0.093849	0.0838218
GOTERM_BP_DIRECT		GO:0033630~positive	regulation	of	cell	adhesion	mediated	by	integrin	3	1.40187	0.013079	RET,	SYK,	PTPN6	213	16	19256	16.9507	1	0.093849	0.0838218
GOTERM_BP_DIRECT		GO:1902166~negative	regulation	of	intrinsic	apoptotic	signaling	pathway	in	response	to	DNA	damage	by	p53	class	mediator	3	1.40187	0.013079	BCL2,	MIF,	SIRT1	213	16	19256	16.9507	1	0.093849	0.0838218
GOTERM_BP_DIRECT		GO:0042177~negative	regulation	of	protein	catabolic	process	4	1.86916	0.0132946	NOS2,	HMGCR,	RELA,	EGFR	213	45	19256	8.03589	1	0.0949737	0.0848263
GOTERM_BP_DIRECT		GO:0070527~platelet	aggregation	4	1.86916	0.0132946	PDGFRA,	PTPN6,	PIK3CB,	PIK3CG	213	45	19256	8.03589	1	0.0949737	0.0848263
GOTERM_CC_DIRECT		GO:0031965~nuclear	membrane	8	3.73832	0.0133435	EDNRB,	CDK4,	ALOX5,	BCL2,	ABL1,	GAPDH,	EGFR,	BCL2L1	214	241	20472	3.17555	0.991278	0.0856407	0.0722973
GOTERM_MF_DIRECT		GO:0004707~MAP	kinase	activity	3	1.40187	0.0137951	MAPK10,	MAPK8,	MAPK1	214	16	18811	16.4816	0.99996	0.0995705	0.0872778
GOTERM_MF_DIRECT		GO:0016709~oxidoreductase	activity,	acting	on	paired	donors,	with	incorporation	or	reduction	of	molecular	oxygen,	NAD(P)H	as	one	donor,	and	incorporation	of	one	atom	of	oxygen	3	1.40187	0.0137951	NOS2,	NOS3,	NOS1	214	16	18811	16.4816	0.99996	0.0995705	0.0872778
GOTERM_BP_DIRECT		GO:0008544~epidermis	development	5	2.33645	0.0138921	STS,	FABP5,	INSR,	PPARA,	AGPAT2	213	84	19256	5.38118	1	0.0990232	0.0884431
GOTERM_BP_DIRECT		GO:0007267~cell-cell	signaling	8	3.73832	0.013952	AR,	SHH,	ITGB2,	MAPT,	ADRA2C,	ESR2,	IL2,	FADS1	213	230	19256	3.14448	1	0.0992314	0.0886291
KEGG_PATHWAY		hsa00983:Drug	metabolism	-	other	enzymes	7	3.27103	0.0141047	CYP2A6,	HPRT1,	CYP3A4,	GUSB,	MPO,	XDH,	UGT2B7	203	80	8156	3.51552	0.979599	0.026567	0.0141047
GOTERM_MF_DIRECT		GO:0001222~transcription	corepressor	binding	4	1.86916	0.0143257	STAT1,	HDAC1,	RORA,	ESR1	214	45	18811	7.8135	0.999973	0.102387	0.0897466
GOTERM_BP_DIRECT		GO:0044267~cellular	protein	metabolic	process	3	1.40187	0.0147164	MMP1,	MMP2,	CTSG	213	17	19256	15.9536	1	0.102633	0.0916676
GOTERM_BP_DIRECT		GO:0071548~response	to	dexamethasone	3	1.40187	0.0147164	ACE,	PIK3CA,	CYP1B1	213	17	19256	15.9536	1	0.102633	0.0916676
GOTERM_BP_DIRECT		GO:0048009~insulin-like	growth	factor	receptor	signaling	pathway	3	1.40187	0.0147164	AR,	AKT1,	PIK3R1	213	17	19256	15.9536	1	0.102633	0.0916676
GOTERM_BP_DIRECT		GO:0008631~intrinsic	apoptotic	signaling	pathway	in	response	to	oxidative	stress	3	1.40187	0.0147164	BCL2,	CYP1B1,	JAK2	213	17	19256	15.9536	1	0.102633	0.0916676
GOTERM_BP_DIRECT		GO:0050872~white	fat	cell	differentiation	3	1.40187	0.0147164	PDGFRA,	PPARG,	SIRT1	213	17	19256	15.9536	1	0.102633	0.0916676
GOTERM_BP_DIRECT		GO:0060065~uterus	development	3	1.40187	0.0147164	RBP4,	ESR1,	CYP19A1	213	17	19256	15.9536	1	0.102633	0.0916676
GOTERM_BP_DIRECT		GO:0097067~cellular	response	to	thyroid	hormone	stimulus	3	1.40187	0.0147164	KIT,	CTSS,	CTSB	213	17	19256	15.9536	1	0.102633	0.0916676
GOTERM_BP_DIRECT		GO:0042119~neutrophil	activation	3	1.40187	0.0147164	CXCL8,	CXCR2,	CTSG	213	17	19256	15.9536	1	0.102633	0.0916676
GOTERM_BP_DIRECT		GO:0051403~stress-activated	MAPK	cascade	3	1.40187	0.0147164	IKBKB,	MAPK8,	MAPK1	213	17	19256	15.9536	1	0.102633	0.0916676
GOTERM_BP_DIRECT		GO:0001755~neural	crest	cell	migration	4	1.86916	0.0149509	RET,	SHH,	EDNRB,	HIF1A	213	47	19256	7.69394	1	0.103598	0.0925289
GOTERM_BP_DIRECT		GO:0050796~regulation	of	insulin	secretion	4	1.86916	0.0149509	NOS2,	CNR1,	ALOX5,	TNF	213	47	19256	7.69394	1	0.103598	0.0925289
GOTERM_BP_DIRECT		GO:2000272~negative	regulation	of	receptor	activity	4	1.86916	0.0149509	PPARG,	PPARA,	TNF,	ESR2	213	47	19256	7.69394	1	0.103598	0.0925289
GOTERM_BP_DIRECT		GO:0098586~cellular	response	to	virus	5	2.33645	0.0150335	HSP90AA1,	JAK2,	HIF1A,	NFKB1,	GLI2	213	86	19256	5.25603	1	0.103947	0.0928406
GOTERM_CC_DIRECT		GO:0005911~cell-cell	junction	7	3.27103	0.0154071	P2RX7,	APP,	ADAM17,	KIT,	AKT1,	PTPN6,	PIK3R1	214	192	20472	3.48773	0.995835	0.0971198	0.0819878
GOTERM_MF_DIRECT		GO:0008392~arachidonic	acid	epoxygenase	activity	3	1.40187	0.015519	CYP2C9,	CYP2A6,	CYP2C19	214	17	18811	15.5121	0.999989	0.109838	0.096278
GOTERM_BP_DIRECT		GO:0051591~response	to	cAMP	4	1.86916	0.0158208	ALDH3A1,	STAT1,	BRAF,	RELA	213	48	19256	7.53365	1	0.109157	0.0974942
GOTERM_BP_DIRECT		GO:0007411~axon	guidance	7	3.27103	0.0159616	NTRK1,	RET,	SHH,	PLA2G10,	PRKCQ,	EPHB2,	GLI2	213	183	19256	3.45807	1	0.109893	0.0981518
GOTERM_CC_DIRECT		GO:0099055~integral	component	of	postsynaptic	membrane	4	1.86916	0.0160331	CHRM2,	HTR2A,	EPHB2,	SLC6A4	214	51	20472	7.50302	0.996673	0.0975806	0.0823768
GOTERM_CC_DIRECT		GO:0009925~basal	plasma	membrane	4	1.86916	0.0160331	CHRM3,	ACE,	ERBB2,	EGFR	214	51	20472	7.50302	0.996673	0.0975806	0.0823768
KEGG_PATHWAY		hsa00220:Arginine	biosynthesis	4	1.86916	0.0162931	NOS2,	NOS3,	ARG1,	NOS1	203	22	8156	7.30497	0.988903	0.0304802	0.0162931
GOTERM_BP_DIRECT		GO:0048384~retinoic	acid	receptor	signaling	pathway	3	1.40187	0.0164372	RXRB,	NR1H2,	PPARG	213	18	19256	15.0673	1	0.111974	0.10001
GOTERM_BP_DIRECT		GO:0071318~cellular	response	to	ATP	3	1.40187	0.0164372	P2RX7,	TRPV1,	PTGS2	213	18	19256	15.0673	1	0.111974	0.10001
GOTERM_BP_DIRECT		GO:0045722~positive	regulation	of	gluconeogenesis	3	1.40187	0.0164372	PPARA,	SIRT1,	PTPN2	213	18	19256	15.0673	1	0.111974	0.10001
GOTERM_BP_DIRECT		GO:0060749~mammary	gland	alveolus	development	3	1.40187	0.0164372	AR,	ESR1,	VEGFA	213	18	19256	15.0673	1	0.111974	0.10001
GOTERM_BP_DIRECT		GO:0035162~embryonic	hemopoiesis	3	1.40187	0.0164372	KIT,	KDR,	HIF1A	213	18	19256	15.0673	1	0.111974	0.10001
GOTERM_BP_DIRECT		GO:0051603~proteolysis	involved	in	cellular	protein	catabolic	process	4	1.86916	0.0167187	MDM2,	CTSS,	CTSC,	CTSB	213	49	19256	7.3799	1	0.113652	0.101509
GOTERM_CC_DIRECT		GO:0098793~presynapse	6	2.80374	0.0170108	P2RX7,	MME,	CNR1,	BRAF,	HTR2A,	SLC6A4	214	143	20472	4.01386	0.997657	0.101777	0.0859191
GOTERM_MF_DIRECT		GO:0042826~histone	deacetylase	binding	6	2.80374	0.0172635	HSP90AA1,	MAPK8,	PARP1,	HDAC1,	HIF1A,	RELA	214	132	18811	3.99554	0.999997	0.12032	0.105466
GOTERM_MF_DIRECT		GO:0004708~MAP	kinase	kinase	activity	3	1.40187	0.0173301	MAPK10,	MAPK1,	BRAF	214	18	18811	14.6503	0.999997	0.12032	0.105466
GOTERM_BP_DIRECT		GO:0001501~skeletal	system	development	6	2.80374	0.0173988	MMP14,	VDR,	MMP9,	TGFBR1,	GLI2,	FGFR1	213	136	19256	3.9884	1	0.118027	0.105416
GOTERM_MF_DIRECT		GO:0070888~E-box	binding	4	1.86916	0.0179994	HDAC1,	PPARG,	AHR,	HIF1A	214	49	18811	7.17566	0.999998	0.123788	0.108506
GOTERM_BP_DIRECT		GO:0043433~negative	regulation	of	sequence-specific	DNA	binding	transcription	factor	activity	5	2.33645	0.0181406	PLA2G10,	HMOX1,	ESR1,	SIRT1,	NR0B2	213	91	19256	4.96724	1	0.121182	0.108235
GOTERM_BP_DIRECT		GO:0007413~axonal	fasciculation	3	1.40187	0.0182393	CNR1,	CASP3,	EPHB2	213	19	19256	14.2743	1	0.121182	0.108235
GOTERM_BP_DIRECT		GO:2000811~negative	regulation	of	anoikis	3	1.40187	0.0182393	PIK3CA,	BCL2,	BCL2L1	213	19	19256	14.2743	1	0.121182	0.108235
GOTERM_BP_DIRECT		GO:0002526~acute	inflammatory	response	3	1.40187	0.0182393	TACR1,	TNF,	PTGES	213	19	19256	14.2743	1	0.121182	0.108235
GOTERM_BP_DIRECT		GO:0002028~regulation	of	sodium	ion	transport	3	1.40187	0.0182393	P2RX7,	NOS3,	NOS1	213	19	19256	14.2743	1	0.121182	0.108235
GOTERM_BP_DIRECT		GO:0030224~monocyte	differentiation	3	1.40187	0.0182393	BMP4,	PPARG,	VEGFA	213	19	19256	14.2743	1	0.121182	0.108235
GOTERM_BP_DIRECT		GO:0031668~cellular	response	to	extracellular	stimulus	3	1.40187	0.0182393	P2RX7,	PTPRC,	AXL	213	19	19256	14.2743	1	0.121182	0.108235
GOTERM_BP_DIRECT		GO:0010039~response	to	iron	ion	3	1.40187	0.0182393	MDM2,	BCL2,	HIF1A	213	19	19256	14.2743	1	0.121182	0.108235
GOTERM_BP_DIRECT		GO:0071391~cellular	response	to	estrogen	stimulus	3	1.40187	0.0182393	AR,	MDM2,	ESR1	213	19	19256	14.2743	1	0.121182	0.108235
GOTERM_BP_DIRECT		GO:0002076~osteoblast	development	3	1.40187	0.0182393	ACHE,	SHH,	GLI2	213	19	19256	14.2743	1	0.121182	0.108235
KEGG_PATHWAY		hsa04614:Renin-angiotensin	system	4	1.86916	0.0184018	ACE,	MME,	ANPEP,	CTSG	203	23	8156	6.98736	0.993836	0.0341926	0.0184018
GOTERM_BP_DIRECT		GO:0031648~protein	destabilization	4	1.86916	0.0185985	PLK1,	MDM2,	SIRT1,	SNCA	213	51	19256	7.09049	1	0.123063	0.109914
GOTERM_BP_DIRECT		GO:0048013~ephrin	receptor	signaling	pathway	4	1.86916	0.0185985	NTRK1,	MMP2,	EPHB2,	MMP9	213	51	19256	7.09049	1	0.123063	0.109914
GOTERM_MF_DIRECT		GO:0000976~transcription	regulatory	region	sequence-specific	DNA	binding	8	3.73832	0.0189845	AR,	STAT3,	PPARG,	AHR,	TNF,	RELA,	NFKB1,	SNCA	214	238	18811	2.95468	0.999999	0.127813	0.112034
GOTERM_MF_DIRECT		GO:0004950~chemokine	receptor	activity	3	1.40187	0.0192262	CXCR1,	CXCR4,	CCR4	214	19	18811	13.8792	0.999999	0.127813	0.112034
GOTERM_MF_DIRECT		GO:0016620~oxidoreductase	activity,	acting	on	the	aldehyde	or	oxo	group	of	donors,	NAD	or	NADP	as	acceptor	3	1.40187	0.0192262	ALDH3A1,	ALDH1A1,	GAPDH	214	19	18811	13.8792	0.999999	0.127813	0.112034
GOTERM_MF_DIRECT		GO:0001228~transcriptional	activator	activity,	RNA	polymerase	II	transcription	regulatory	region	sequence-specific	binding	12	5.60748	0.019286	RXRB,	AR,	NR1H2,	NR1I3,	STAT3,	PPARA,	NR3C1,	HIF1A,	ESR1,	RELA,	NFKB1,	GLI2	214	473	18811	2.23007	0.999999	0.127813	0.112034
GOTERM_BP_DIRECT		GO:0097191~extrinsic	apoptotic	signaling	pathway	4	1.86916	0.0195806	P2RX7,	PTPRC,	JAK2,	TNF	213	52	19256	6.95414	1	0.129296	0.115482
GOTERM_CC_DIRECT		GO:1904724~tertiary	granule	lumen	4	1.86916	0.0195988	PTPN6,	CTSD,	MMP9,	CTSS	214	55	20472	6.95735	0.999076	0.115129	0.0971911
GOTERM_CC_DIRECT		GO:0030426~growth	cone	6	2.80374	0.0198948	APP,	CNR1,	PSEN2,	ABL1,	MAPT,	SNCA	214	149	20472	3.85222	0.99917	0.115129	0.0971911
GOTERM_MF_DIRECT		GO:0019902~phosphatase	binding	4	1.86916	0.0200144	SYK,	MAPK1,	PPARA,	CTSC	214	51	18811	6.89426	1	0.131446	0.115218
GOTERM_BP_DIRECT		GO:0050730~regulation	of	peptidyl-tyrosine	phosphorylation	3	1.40187	0.0201207	APP,	ITGB2,	EGFR	213	20	19256	13.5606	1	0.131252	0.117229
GOTERM_BP_DIRECT		GO:0007263~nitric	oxide	mediated	signal	transduction	3	1.40187	0.0201207	NOS2,	NOS3,	NOS1	213	20	19256	13.5606	1	0.131252	0.117229
GOTERM_BP_DIRECT		GO:0030539~male	genitalia	development	3	1.40187	0.0201207	PDGFRA,	SHH,	SRD5A1	213	20	19256	13.5606	1	0.131252	0.117229
GOTERM_BP_DIRECT		GO:0046889~positive	regulation	of	lipid	biosynthetic	process	3	1.40187	0.0201207	AKT1,	PPARA,	MTOR	213	20	19256	13.5606	1	0.131252	0.117229
GOTERM_BP_DIRECT		GO:0019229~regulation	of	vasoconstriction	3	1.40187	0.0201207	ACE,	ECE1,	ADRA2C	213	20	19256	13.5606	1	0.131252	0.117229
GOTERM_BP_DIRECT		GO:0048663~neuron	fate	commitment	3	1.40187	0.0201207	BMP4,	SHH,	TGFBR1	213	20	19256	13.5606	1	0.131252	0.117229
GOTERM_BP_DIRECT		GO:0050829~defense	response	to	Gram-negative	bacterium	5	2.33645	0.0201827	APP,	NOS2,	TLR9,	CTSG,	TLR4	213	94	19256	4.80871	1	0.131391	0.117353
GOTERM_CC_DIRECT		GO:0034687~integrin	alphaL-beta2	complex	2	0.934579	0.0207012	ITGB2,	ITGAL	214	2	20472	95.6636	0.999379	0.115992	0.0979198
GOTERM_CC_DIRECT		GO:0033256~I-kappaB/NF-kappaB	complex	2	0.934579	0.0207012	NFKBIA,	NFKB1	214	2	20472	95.6636	0.999379	0.115992	0.0979198
GOTERM_BP_DIRECT		GO:0006631~fatty	acid	metabolic	process	5	2.33645	0.0208935	CYP1A1,	PPARG,	PPARA,	PPARD,	SNCA	213	95	19256	4.75809	1	0.135745	0.121241
GOTERM_MF_DIRECT		GO:0000979~RNA	polymerase	II	core	promoter	sequence-specific	DNA	binding	3	1.40187	0.0212052	STAT1,	HDAC1,	RELA	214	20	18811	13.1853	1	0.134558	0.117946
GOTERM_BP_DIRECT		GO:0090398~cellular	senescence	4	1.86916	0.0216294	MAPK10,	MAPK8,	ABL1,	MIF	213	54	19256	6.69657	1	0.13737	0.122693
GOTERM_BP_DIRECT		GO:0009820~alkaloid	metabolic	process	2	0.934579	0.0218985	CYP2D6,	CYP1A2	213	2	19256	90.4038	1	0.13737	0.122693
GOTERM_BP_DIRECT		GO:0006581~acetylcholine	catabolic	process	2	0.934579	0.0218985	ACHE,	BCHE	213	2	19256	90.4038	1	0.13737	0.122693
GOTERM_BP_DIRECT		GO:0007497~posterior	midgut	development	2	0.934579	0.0218985	RET,	EDNRB	213	2	19256	90.4038	1	0.13737	0.122693
GOTERM_BP_DIRECT		GO:1902728~positive	regulation	of	growth	factor	dependent	skeletal	muscle	satellite	cell	proliferation	2	0.934579	0.0218985	STAT3,	JAK2	213	2	19256	90.4038	1	0.13737	0.122693
GOTERM_BP_DIRECT		GO:0038112~interleukin-8-mediated	signaling	pathway	2	0.934579	0.0218985	CXCR1,	CXCR2	213	2	19256	90.4038	1	0.13737	0.122693
GOTERM_BP_DIRECT		GO:0031620~regulation	of	fever	generation	2	0.934579	0.0218985	EDNRB,	PTGES	213	2	19256	90.4038	1	0.13737	0.122693
GOTERM_BP_DIRECT		GO:0014806~smooth	muscle	hyperplasia	2	0.934579	0.0218985	NOS3,	HMOX1	213	2	19256	90.4038	1	0.13737	0.122693
GOTERM_BP_DIRECT		GO:0043369~CD4-positive	or	CD8-positive,	alpha-beta	T	cell	lineage	commitment	2	0.934579	0.0218985	SHH,	BRAF	213	2	19256	90.4038	1	0.13737	0.122693
GOTERM_BP_DIRECT		GO:1990268~response	to	gold	nanoparticle	2	0.934579	0.0218985	MPO,	TNF	213	2	19256	90.4038	1	0.13737	0.122693
GOTERM_BP_DIRECT		GO:1903210~glomerular	visceral	epithelial	cell	apoptotic	process	2	0.934579	0.0218985	EDNRA,	ABL1	213	2	19256	90.4038	1	0.13737	0.122693
GOTERM_BP_DIRECT		GO:0097048~dendritic	cell	apoptotic	process	2	0.934579	0.0218985	BCL2,	BCL2L1	213	2	19256	90.4038	1	0.13737	0.122693
GOTERM_BP_DIRECT		GO:0032227~negative	regulation	of	synaptic	transmission,	dopaminergic	2	0.934579	0.0218985	PTGS2,	SLC6A4	213	2	19256	90.4038	1	0.13737	0.122693
GOTERM_BP_DIRECT		GO:0097018~renal	albumin	absorption	2	0.934579	0.0218985	EDNRA,	EDNRB	213	2	19256	90.4038	1	0.13737	0.122693
GOTERM_BP_DIRECT		GO:0002246~wound	healing	involved	in	inflammatory	response	2	0.934579	0.0218985	HMOX1,	TLR4	213	2	19256	90.4038	1	0.13737	0.122693
GOTERM_BP_DIRECT		GO:0036092~phosphatidylinositol-3-phosphate	biosynthetic	process	3	1.40187	0.0220796	PIK3CA,	PIK3CB,	PIK3CG	213	21	19256	12.9148	1	0.13737	0.122693
GOTERM_BP_DIRECT		GO:0060324~face	development	3	1.40187	0.0220796	EDNRA,	MAPK1,	BRAF	213	21	19256	12.9148	1	0.13737	0.122693
GOTERM_BP_DIRECT		GO:0031669~cellular	response	to	nutrient	levels	3	1.40187	0.0220796	PRKAB1,	MTOR,	ICAM1	213	21	19256	12.9148	1	0.13737	0.122693
GOTERM_BP_DIRECT		GO:0043303~mast	cell	degranulation	3	1.40187	0.0220796	SYK,	KIT,	PIK3CG	213	21	19256	12.9148	1	0.13737	0.122693
GOTERM_BP_DIRECT		GO:1902004~positive	regulation	of	beta-amyloid	formation	3	1.40187	0.0220796	CASP3,	TNF,	RELA	213	21	19256	12.9148	1	0.13737	0.122693
GOTERM_BP_DIRECT		GO:0071404~cellular	response	to	low-density	lipoprotein	particle	stimulus	3	1.40187	0.0220796	SYK,	ITGB2,	PPARG	213	21	19256	12.9148	1	0.13737	0.122693
GOTERM_BP_DIRECT		GO:0002042~cell	migration	involved	in	sprouting	angiogenesis	3	1.40187	0.0220796	KDR,	AKT1,	VEGFA	213	21	19256	12.9148	1	0.13737	0.122693
GOTERM_BP_DIRECT		GO:0030512~negative	regulation	of	transforming	growth	factor	beta	receptor	signaling	pathway	5	2.33645	0.022361	ADAM17,	HDAC1,	PPARG,	PPARA,	SIRT1	213	97	19256	4.65999	1	0.138853	0.124017
GOTERM_MF_DIRECT		GO:0003990~acetylcholinesterase	activity	2	0.934579	0.0225187	ACHE,	BCHE	214	2	18811	87.9019	1	0.134558	0.117946
GOTERM_MF_DIRECT		GO:0018676~(S)-limonene	7-monooxygenase	activity	2	0.934579	0.0225187	CYP2C9,	CYP2C19	214	2	18811	87.9019	1	0.134558	0.117946
GOTERM_MF_DIRECT		GO:0052741~(R)-limonene	6-monooxygenase	activity	2	0.934579	0.0225187	CYP2C9,	CYP2C19	214	2	18811	87.9019	1	0.134558	0.117946
GOTERM_MF_DIRECT		GO:0018820~cyanamide	hydratase	activity	2	0.934579	0.0225187	CA1,	CA2	214	2	18811	87.9019	1	0.134558	0.117946
GOTERM_MF_DIRECT		GO:0004918~interleukin-8	receptor	activity	2	0.934579	0.0225187	CXCR1,	CXCR2	214	2	18811	87.9019	1	0.134558	0.117946
GOTERM_MF_DIRECT		GO:0071886~1-(4-iodo-2,5-dimethoxyphenyl)propan-2-amine	binding	2	0.934579	0.0225187	HTR2C,	HTR2A	214	2	18811	87.9019	1	0.134558	0.117946
GOTERM_MF_DIRECT		GO:0070576~vitamin	D	24-hydroxylase	activity	2	0.934579	0.0225187	CYP1A1,	CYP3A4	214	2	18811	87.9019	1	0.134558	0.117946
GOTERM_MF_DIRECT		GO:0004666~prostaglandin-endoperoxide	synthase	activity	2	0.934579	0.0225187	PTGS2,	PTGS1	214	2	18811	87.9019	1	0.134558	0.117946
GOTERM_MF_DIRECT		GO:0018675~(S)-limonene	6-monooxygenase	activity	2	0.934579	0.0225187	CYP2C9,	CYP2C19	214	2	18811	87.9019	1	0.134558	0.117946
GOTERM_MF_DIRECT		GO:0098531~transcription	factor	activity,	direct	ligand	regulated	sequence-specific	DNA	binding	2	0.934579	0.0225187	RORC,	RORA	214	2	18811	87.9019	1	0.134558	0.117946
GOTERM_BP_DIRECT		GO:0006325~chromatin	organization	8	3.73832	0.0227029	BRD3,	BRD2,	DNMT1,	HDAC1,	JAK2,	NR3C1,	SIRT1,	RELA	213	254	19256	2.84736	1	0.140706	0.125672
GOTERM_BP_DIRECT		GO:0046330~positive	regulation	of	JNK	cascade	5	2.33645	0.0231177	APP,	FLT4,	TLR9,	TNF,	TLR4	213	98	19256	4.61244	1	0.143002	0.127723
GOTERM_BP_DIRECT		GO:0046854~phosphatidylinositol	phosphorylation	4	1.86916	0.0237909	PIK3CA,	PIK3CB,	PIK3R1,	PIK3CG	213	56	19256	6.45741	1	0.146604	0.130941
GOTERM_BP_DIRECT		GO:0043434~response	to	peptide	hormone	4	1.86916	0.0237909	STAT1,	STAT3,	BRAF,	TRPV1	213	56	19256	6.45741	1	0.146604	0.130941
GOTERM_BP_DIRECT		GO:0030520~intracellular	estrogen	receptor	signaling	pathway	3	1.40187	0.0241139	AR,	ESR1,	ESR2	213	22	19256	12.3278	1	0.146913	0.131216
GOTERM_BP_DIRECT		GO:0016079~synaptic	vesicle	exocytosis	3	1.40187	0.0241139	P2RX7,	BRAF,	SNCA	213	22	19256	12.3278	1	0.146913	0.131216
GOTERM_BP_DIRECT		GO:0071354~cellular	response	to	interleukin-6	3	1.40187	0.0241139	RELA,	NFKB1,	ICAM1	213	22	19256	12.3278	1	0.146913	0.131216
GOTERM_BP_DIRECT		GO:0010613~positive	regulation	of	cardiac	muscle	hypertrophy	3	1.40187	0.0241139	PARP1,	PRKCA,	PDE5A	213	22	19256	12.3278	1	0.146913	0.131216
GOTERM_BP_DIRECT		GO:0006939~smooth	muscle	contraction	3	1.40187	0.0241139	CHRM3,	EDNRA,	HTR7	213	22	19256	12.3278	1	0.146913	0.131216
GOTERM_BP_DIRECT		GO:1903076~regulation	of	protein	localization	to	plasma	membrane	3	1.40187	0.0241139	AR,	MMP14,	PIK3R1	213	22	19256	12.3278	1	0.146913	0.131216
GOTERM_MF_DIRECT		GO:0004197~cysteine-type	endopeptidase	activity	5	2.33645	0.0244691	CASP3,	CTSD,	CTSS,	CTSC,	CTSB	214	97	18811	4.53102	1	0.145024	0.12712
GOTERM_CC_DIRECT		GO:0045211~postsynaptic	membrane	6	2.80374	0.0249211	CHRM2,	CHRM3,	CHRM1,	CHRM4,	TRPV1,	GRIN2B	214	158	20472	3.63279	0.999865	0.137455	0.116039
GOTERM_CC_DIRECT		GO:0005794~Golgi	apparatus	20	9.34579	0.02536	PDGFRB,	PDGFRA,	ACHE,	APP,	NOS3,	PSEN2,	ESR1,	PTGS1,	BACE1,	SHH,	FUT7,	STS,	ALB,	CA4,	KDR,	MAPK1,	EPHB2,	TLR4,	CTSC,	SNCA	214	1122	20472	1.70523	0.999885	0.137464	0.116046
KEGG_PATHWAY		hsa04550:Signaling	pathways	regulating	pluripotency	of	stem	cells	9	4.20561	0.0254809	BMP4,	PIK3CA,	STAT3,	MAPK1,	AKT1,	PIK3CB,	PIK3R1,	JAK2,	FGFR1	203	143	8156	2.52864	0.999152	0.0470286	0.0254809
GOTERM_CC_DIRECT		GO:0009898~cytoplasmic	side	of	plasma	membrane	4	1.86916	0.0257014	IKBKB,	G6PD,	PTPRC,	KIT	214	61	20472	6.27302	0.999898	0.137464	0.116046
GOTERM_MF_DIRECT		GO:0046982~protein	heterodimerization	activity	10	4.6729	0.0257613	IKBKB,	APP,	ERBB2,	BCL2,	AHR,	PIK3R1,	ADRA2C,	HIF1A,	TLR4,	BCL2L1	214	371	18811	2.36932	1	0.151451	0.132754
GOTERM_BP_DIRECT		GO:0034446~substrate	adhesion-dependent	cell	spreading	4	1.86916	0.0260651	AXL,	ABL1,	BRAF,	PIK3R1	213	58	19256	6.23474	1	0.158204	0.141301
GOTERM_BP_DIRECT		GO:0051898~negative	regulation	of	protein	kinase	B	signaling	4	1.86916	0.0260651	PIK3CB,	PPARA,	SIRT1,	XDH	213	58	19256	6.23474	1	0.158204	0.141301
GOTERM_BP_DIRECT		GO:0030318~melanocyte	differentiation	3	1.40187	0.0262219	EDNRB,	KIT,	BCL2	213	23	19256	11.7918	1	0.158559	0.141618
GOTERM_BP_DIRECT		GO:0035584~calcium-mediated	signaling	using	intracellular	calcium	source	3	1.40187	0.0262219	PTGFR,	PTPRC,	KDR	213	23	19256	11.7918	1	0.158559	0.141618
GOTERM_CC_DIRECT		GO:0035580~specific	granule	lumen	4	1.86916	0.0268066	ARG1,	PTPN6,	CTSD,	NFKB1	214	62	20472	6.17184	0.999932	0.139158	0.117476
GOTERM_CC_DIRECT		GO:0031526~brush	border	membrane	4	1.86916	0.0268066	HSP90AA1,	ACE,	CA4,	ABCG2	214	62	20472	6.17184	0.999932	0.139158	0.117476
KEGG_PATHWAY		hsa04912:GnRH	signaling	pathway	7	3.27103	0.0275408	MAPK10,	MMP14,	MAPK8,	MMP2,	MAPK1,	PRKCA,	EGFR	203	93	8156	3.0241	0.999525	0.0504915	0.0275408
GOTERM_BP_DIRECT		GO:0070542~response	to	fatty	acid	3	1.40187	0.0284016	SCD,	TBXAS1,	PTGS2	213	24	19256	11.3005	1	0.169192	0.151115
GOTERM_BP_DIRECT		GO:0032331~negative	regulation	of	chondrocyte	differentiation	3	1.40187	0.0284016	BMP4,	TGFBR1,	GLI2	213	24	19256	11.3005	1	0.169192	0.151115
GOTERM_BP_DIRECT		GO:0045861~negative	regulation	of	proteolysis	3	1.40187	0.0284016	NR1H2,	AKT1,	F2	213	24	19256	11.3005	1	0.169192	0.151115
GOTERM_BP_DIRECT		GO:0002224~toll-like	receptor	signaling	pathway	3	1.40187	0.0284016	TLR9,	TLR4,	CTSS	213	24	19256	11.3005	1	0.169192	0.151115
GOTERM_BP_DIRECT		GO:2000378~negative	regulation	of	reactive	oxygen	species	metabolic	process	3	1.40187	0.0284016	G6PD,	BCL2,	HIF1A	213	24	19256	11.3005	1	0.169192	0.151115
GOTERM_BP_DIRECT		GO:1900273~positive	regulation	of	long-term	synaptic	potentiation	3	1.40187	0.0284016	APP,	MME,	EPHB2	213	24	19256	11.3005	1	0.169192	0.151115
KEGG_PATHWAY		hsa04973:Carbohydrate	digestion	and	absorption	5	2.33645	0.0284293	PIK3CA,	AMY1A,	AKT1,	PIK3CB,	PIK3R1	203	47	8156	4.27419	0.99963	0.0517751	0.0284293
GOTERM_BP_DIRECT		GO:0022900~electron	transport	chain	4	1.86916	0.0284519	SRD5A1,	CYP1A2,	CYP19A1,	IDO1	213	60	19256	6.02692	1	0.169192	0.151115
GOTERM_BP_DIRECT		GO:0000086~G2/M	transition	of	mitotic	cell	cycle	4	1.86916	0.0284519	APP,	ABCB1,	PLK1,	CDK1	213	60	19256	6.02692	1	0.169192	0.151115
GOTERM_BP_DIRECT		GO:0008286~insulin	receptor	signaling	pathway	4	1.86916	0.0284519	INSR,	AKT1,	PIK3R1,	PTPN2	213	60	19256	6.02692	1	0.169192	0.151115
GOTERM_BP_DIRECT		GO:0008360~regulation	of	cell	shape	6	2.80374	0.0286324	KIT,	ITGB2,	KDR,	F2,	ICAM1,	VEGFA	213	155	19256	3.4995	1	0.169953	0.151794
GOTERM_BP_DIRECT		GO:0030155~regulation	of	cell	adhesion	4	1.86916	0.0296874	RET,	CXCL8,	ABL1,	CXCR4	213	61	19256	5.92812	1	0.175891	0.157098
GOTERM_BP_DIRECT		GO:0060907~positive	regulation	of	macrophage	cytokine	production	3	1.40187	0.0306512	P2RX7,	SIRT1,	TLR4	213	25	19256	10.8485	1	0.180607	0.161311
GOTERM_BP_DIRECT		GO:0060135~maternal	process	involved	in	female	pregnancy	3	1.40187	0.0306512	CNR1,	ARG1,	MTOR	213	25	19256	10.8485	1	0.180607	0.161311
GOTERM_BP_DIRECT		GO:0035902~response	to	immobilization	stress	3	1.40187	0.0306512	CYP1A2,	CYP1A1,	PPARG	213	25	19256	10.8485	1	0.180607	0.161311
GOTERM_CC_DIRECT		GO:0019907~cyclin-dependent	protein	kinase	activating	kinase	holoenzyme	complex	2	0.934579	0.0308912	CDK7,	CCNH	214	3	20472	63.7757	0.999985	0.15578	0.131508
GOTERM_CC_DIRECT		GO:0070985~TFIIK	complex	2	0.934579	0.0308912	CDK7,	CCNH	214	3	20472	63.7757	0.999985	0.15578	0.131508
GOTERM_CC_DIRECT		GO:0034774~secretory	granule	lumen	5	2.33645	0.0322209	VCP,	HSP90AA1,	ALOX5,	MIF,	NFKB1	214	115	20472	4.15928	0.99999	0.160197	0.135237
GOTERM_MF_DIRECT		GO:0046872~metal	ion	binding	41	19.1589	0.0322394	HDAC1,	NR1I3,	ITGB2,	ECE1,	ITGAL,	PTGS2,	MPO,	SLC6A4,	PTGS1,	GLI2,	SHH,	STS,	HMOX1,	NOS1,	JAK2,	ACE,	KDM4C,	MME,	NOS2,	AMY1A,	NOS3,	ARG1,	PDE4D,	IGFBP3,	DNMT3A,	TNNI3K,	TRPV1,	ESR1,	SIRT1,	TGFBR1,	ATP4A,	ADAM17,	APEX1,	ALB,	KIT,	MDM2,	PDE5A,	PRKCQ,	PPARG,	HPRT1,	IDO1	214
GOTERM_MF_DIRECT		GO:0043274~phospholipase	binding	3	1.40187	0.0322707	SYK,	LCK,	SNCA	214	25	18811	10.5482	1	0.180042	0.157814
GOTERM_BP_DIRECT		GO:0051612~negative	regulation	of	serotonin	uptake	2	0.934579	0.032668	NOS1,	SNCA	213	3	19256	60.2692	1	0.184093	0.164423
GOTERM_BP_DIRECT		GO:1904999~positive	regulation	of	leukocyte	adhesion	to	arterial	endothelial	cell	2	0.934579	0.032668	ALOX5,	TNF	213	3	19256	60.2692	1	0.184093	0.164423
GOTERM_BP_DIRECT		GO:0060083~smooth	muscle	contraction	involved	in	micturition	2	0.934579	0.032668	TRPV1,	TACR1	213	3	19256	60.2692	1	0.184093	0.164423
GOTERM_BP_DIRECT		GO:0010041~response	to	iron(III)	ion	2	0.934579	0.032668	G6PD,	CYP1A1	213	3	19256	60.2692	1	0.184093	0.164423
GOTERM_BP_DIRECT		GO:0070427~nucleotide-binding	oligomerization	domain	containing	1	signaling	pathway	2	0.934579	0.032668	NFKBIA,	TLR4	213	3	19256	60.2692	1	0.184093	0.164423
GOTERM_BP_DIRECT		GO:0032787~monocarboxylic	acid	metabolic	process	2	0.934579	0.032668	CYP2C9,	CYP1A2	213	3	19256	60.2692	1	0.184093	0.164423
GOTERM_BP_DIRECT		GO:2000630~positive	regulation	of	miRNA	metabolic	process	2	0.934579	0.032668	RELA,	NFKB1	213	3	19256	60.2692	1	0.184093	0.164423
GOTERM_BP_DIRECT		GO:0097176~epoxide	metabolic	process	2	0.934579	0.032668	EPHX2,	EPHX1	213	3	19256	60.2692	1	0.184093	0.164423
GOTERM_BP_DIRECT		GO:0007208~phospholipase	C-activating	serotonin	receptor	signaling	pathway	2	0.934579	0.032668	HTR2C,	HTR2A	213	3	19256	60.2692	1	0.184093	0.164423
GOTERM_BP_DIRECT		GO:0060769~positive	regulation	of	epithelial	cell	proliferation	involved	in	prostate	gland	development	2	0.934579	0.032668	AR,	SHH	213	3	19256	60.2692	1	0.184093	0.164423
GOTERM_BP_DIRECT		GO:0072136~metanephric	mesenchymal	cell	proliferation	involved	in	metanephros	development	2	0.934579	0.032668	SHH,	STAT1	213	3	19256	60.2692	1	0.184093	0.164423
GOTERM_BP_DIRECT		GO:0060251~regulation	of	glial	cell	proliferation	2	0.934579	0.032668	SHH,	CHRM1	213	3	19256	60.2692	1	0.184093	0.164423
GOTERM_BP_DIRECT		GO:0010513~positive	regulation	of	phosphatidylinositol	biosynthetic	process	2	0.934579	0.032668	HTR2C,	HTR2A	213	3	19256	60.2692	1	0.184093	0.164423
GOTERM_BP_DIRECT		GO:0031644~regulation	of	neurological	system	process	2	0.934579	0.032668	NOS3,	HTR2C	213	3	19256	60.2692	1	0.184093	0.164423
GOTERM_BP_DIRECT		GO:0007418~ventral	midline	development	2	0.934579	0.032668	SHH,	GLI2	213	3	19256	60.2692	1	0.184093	0.164423
GOTERM_BP_DIRECT		GO:0002730~regulation	of	dendritic	cell	cytokine	production	2	0.934579	0.032668	TLR9,	TLR4	213	3	19256	60.2692	1	0.184093	0.164423
GOTERM_BP_DIRECT		GO:0072277~metanephric	glomerular	capillary	formation	2	0.934579	0.032668	PDGFRB,	PDGFRA	213	3	19256	60.2692	1	0.184093	0.164423
GOTERM_BP_DIRECT		GO:0021513~spinal	cord	dorsal/ventral	patterning	2	0.934579	0.032668	SHH,	GLI2	213	3	19256	60.2692	1	0.184093	0.164423
GOTERM_BP_DIRECT		GO:0009822~alkaloid	catabolic	process	2	0.934579	0.032668	CYP2D6,	CYP3A4	213	3	19256	60.2692	1	0.184093	0.164423
GOTERM_BP_DIRECT		GO:0046038~GMP	catabolic	process	2	0.934579	0.032668	HPRT1,	XDH	213	3	19256	60.2692	1	0.184093	0.164423
GOTERM_BP_DIRECT		GO:0070141~response	to	UV-A	2	0.934579	0.032668	AKT1,	EGFR	213	3	19256	60.2692	1	0.184093	0.164423
GOTERM_BP_DIRECT		GO:0002679~respiratory	burst	involved	in	defense	response	2	0.934579	0.032668	MPO,	PIK3CG	213	3	19256	60.2692	1	0.184093	0.164423
GOTERM_BP_DIRECT		GO:0036315~cellular	response	to	sterol	2	0.934579	0.032668	RORC,	RORA	213	3	19256	60.2692	1	0.184093	0.164423
GOTERM_BP_DIRECT		GO:0060523~prostate	epithelial	cord	elongation	2	0.934579	0.032668	SHH,	ESR1	213	3	19256	60.2692	1	0.184093	0.164423
GOTERM_BP_DIRECT		GO:0007207~phospholipase	C-activating	G-protein	coupled	acetylcholine	receptor	signaling	pathway	2	0.934579	0.032668	CHRM2,	CHRM1	213	3	19256	60.2692	1	0.184093	0.164423
GOTERM_BP_DIRECT		GO:0032740~positive	regulation	of	interleukin-17	production	3	1.40187	0.032969	PRKCQ,	JAK2,	IL2	213	26	19256	10.4312	1	0.184501	0.164788
GOTERM_BP_DIRECT		GO:0002092~positive	regulation	of	receptor	internalization	3	1.40187	0.032969	SYK,	INSR,	VEGFA	213	26	19256	10.4312	1	0.184501	0.164788
GOTERM_BP_DIRECT		GO:0043393~regulation	of	protein	binding	3	1.40187	0.032969	APP,	PLK1,	TGFBR1	213	26	19256	10.4312	1	0.184501	0.164788
GOTERM_BP_DIRECT		GO:0032727~positive	regulation	of	interferon-alpha	production	3	1.40187	0.032969	STAT1,	TLR9,	TLR4	213	26	19256	10.4312	1	0.184501	0.164788
GOTERM_BP_DIRECT		GO:0002931~response	to	ischemia	4	1.86916	0.0335614	P2RX7,	BCL2,	AKT1,	PIK3CB	213	64	19256	5.65023	1	0.187491	0.167459
GOTERM_MF_DIRECT		GO:0004962~endothelin	receptor	activity	2	0.934579	0.0335881	EDNRA,	EDNRB	214	3	18811	58.6012	1	0.180042	0.157814
GOTERM_MF_DIRECT		GO:0019959~interleukin-8	binding	2	0.934579	0.0335881	CXCR1,	CXCR2	214	3	18811	58.6012	1	0.180042	0.157814
GOTERM_MF_DIRECT		GO:0004705~JUN	kinase	activity	2	0.934579	0.0335881	MAPK10,	MAPK8	214	3	18811	58.6012	1	0.180042	0.157814
GOTERM_MF_DIRECT		GO:0001587~Gq/11-coupled	serotonin	receptor	activity	2	0.934579	0.0335881	HTR2C,	HTR2A	214	3	18811	58.6012	1	0.180042	0.157814
GOTERM_MF_DIRECT		GO:0004104~cholinesterase	activity	2	0.934579	0.0335881	ACHE,	BCHE	214	3	18811	58.6012	1	0.180042	0.157814
GOTERM_MF_DIRECT		GO:0051425~PTB	domain	binding	2	0.934579	0.0335881	APP,	INSR	214	3	18811	58.6012	1	0.180042	0.157814
GOTERM_MF_DIRECT		GO:0030284~estrogen	receptor	activity	2	0.934579	0.0335881	ESR1,	ESR2	214	3	18811	58.6012	1	0.180042	0.157814
GOTERM_MF_DIRECT		GO:0003886~DNA	(cytosine-5-)-methyltransferase	activity	2	0.934579	0.0335881	DNMT1,	DNMT3A	214	3	18811	58.6012	1	0.180042	0.157814
GOTERM_MF_DIRECT		GO:0030369~ICAM-3	receptor	activity	2	0.934579	0.0335881	ITGB2,	ITGAL	214	3	18811	58.6012	1	0.180042	0.157814
GOTERM_MF_DIRECT		GO:0018479~benzaldehyde	dehydrogenase	(NAD+)	activity	2	0.934579	0.0335881	ALDH3A1,	ALDH1A1	214	3	18811	58.6012	1	0.180042	0.157814
GOTERM_CC_DIRECT		GO:0031234~extrinsic	component	of	cytoplasmic	side	of	plasma	membrane	4	1.86916	0.0339625	SYK,	CNR2,	LCK,	AKT1	214	68	20472	5.62727	0.999995	0.166511	0.140567
KEGG_PATHWAY		hsa00330:Arginine	and	proline	metabolism	5	2.33645	0.0346821	NOS2,	NOS3,	ARG1,	ODC1,	NOS1	203	50	8156	4.01773	0.999937	0.0627472	0.0346821
GOTERM_MF_DIRECT		GO:0004435~phosphatidylinositol	phospholipase	C	activity	3	1.40187	0.034704	CHRM3,	EDNRA,	CHRM1	214	26	18811	10.1425	1	0.184666	0.161868
GOTERM_BP_DIRECT		GO:0036120~cellular	response	to	platelet-derived	growth	factor	stimulus	3	1.40187	0.0353532	PDGFRB,	HDAC1,	TLR4	213	27	19256	10.0449	1	0.196481	0.175488
GOTERM_BP_DIRECT		GO:0045662~negative	regulation	of	myoblast	differentiation	3	1.40187	0.0353532	BMP4,	TNF,	PPARD	213	27	19256	10.0449	1	0.196481	0.175488
GOTERM_BP_DIRECT		GO:1905564~positive	regulation	of	vascular	endothelial	cell	proliferation	3	1.40187	0.0353532	ADAM17,	STAT3,	FGFR1	213	27	19256	10.0449	1	0.196481	0.175488
GOTERM_BP_DIRECT		GO:0060021~palate	development	4	1.86916	0.0362828	PDGFRA,	SHH,	EPHB2,	TGFBR1	213	66	19256	5.47902	1	0.200956	0.179485
GOTERM_BP_DIRECT		GO:0071560~cellular	response	to	transforming	growth	factor	beta	stimulus	4	1.86916	0.0362828	ARG1,	ABL1,	NR3C1,	TGFBR1	213	66	19256	5.47902	1	0.200956	0.179485
GOTERM_MF_DIRECT		GO:0051087~chaperone	binding	5	2.33645	0.0364577	APP,	ALB,	MAPT,	CTSC,	CFTR	214	110	18811	3.99554	1	0.192592	0.168815
KEGG_PATHWAY		hsa04110:Cell	cycle	8	3.73832	0.0366975	CDK7,	CCNH,	HDAC1,	CDK4,	PLK1,	MDM2,	CDK1,	ABL1	203	126	8156	2.55094	0.999964	0.0659596	0.0366975
KEGG_PATHWAY		hsa04061:Viral	protein	interaction	with	cytokine	and	cytokine	receptor	7	3.27103	0.0374389	CXCL8,	CXCR1,	CXCR2,	CXCR4,	CCR4,	TNF,	IL2	203	100	8156	2.81241	0.999971	0.0668551	0.0374389
GOTERM_BP_DIRECT		GO:0060291~long-term	synaptic	potentiation	4	1.86916	0.0376849	MAPK1,	BRAF,	GRIN2B,	SNCA	213	67	19256	5.39724	1	0.206886	0.184781
GOTERM_BP_DIRECT		GO:0035690~cellular	response	to	drug	4	1.86916	0.0376849	NOS2,	CXCR4,	BRAF,	EGFR	213	67	19256	5.39724	1	0.206886	0.184781
GOTERM_BP_DIRECT		GO:0048873~homeostasis	of	number	of	cells	within	a	tissue	3	1.40187	0.037802	P2RX7,	NOS3,	BCL2	213	28	19256	9.68612	1	0.206886	0.184781
GOTERM_BP_DIRECT		GO:0001678~cellular	glucose	homeostasis	3	1.40187	0.037802	PIK3R1,	HIF1A,	SIRT1	213	28	19256	9.68612	1	0.206886	0.184781
GOTERM_BP_DIRECT		GO:0051894~positive	regulation	of	focal	adhesion	assembly	3	1.40187	0.037802	ABL1,	KDR,	VEGFA	213	28	19256	9.68612	1	0.206886	0.184781
GOTERM_BP_DIRECT		GO:0046686~response	to	cadmium	ion	3	1.40187	0.037802	ARG1,	KIT,	CDK1	213	28	19256	9.68612	1	0.206886	0.184781
GOTERM_BP_DIRECT		GO:0002052~positive	regulation	of	neuroblast	proliferation	3	1.40187	0.037802	SHH,	HIF1A,	VEGFA	213	28	19256	9.68612	1	0.206886	0.184781
GOTERM_CC_DIRECT		GO:0012506~vesicle	membrane	3	1.40187	0.0387264	NOS2,	NOS3,	NOS1	214	30	20472	9.56636	0.999999	0.187266	0.158089
KEGG_PATHWAY		hsa04971:Gastric	acid	secretion	6	2.80374	0.0397759	CHRM3,	ATP4A,	CA2,	HRH2,	PRKCA,	CFTR	203	76	8156	3.1719	0.999985	0.0705701	0.0397759
GOTERM_BP_DIRECT		GO:0042755~eating	behavior	3	1.40187	0.0403138	ACE,	STAT3,	TACR1	213	29	19256	9.35211	1	0.218412	0.195076
GOTERM_BP_DIRECT		GO:0045671~negative	regulation	of	osteoclast	differentiation	3	1.40187	0.0403138	GPR55,	PIK3R1,	TLR4	213	29	19256	9.35211	1	0.218412	0.195076
GOTERM_BP_DIRECT		GO:0003009~skeletal	muscle	contraction	3	1.40187	0.0403138	HSP90AA1,	RPS6KB1,	TNF	213	29	19256	9.35211	1	0.218412	0.195076
GOTERM_BP_DIRECT		GO:0032967~positive	regulation	of	collagen	biosynthetic	process	3	1.40187	0.0403138	PDGFRB,	BMP4,	F2	213	29	19256	9.35211	1	0.218412	0.195076
GOTERM_BP_DIRECT		GO:0010971~positive	regulation	of	G2/M	transition	of	mitotic	cell	cycle	3	1.40187	0.0403138	APP,	CDK4,	CDK1	213	29	19256	9.35211	1	0.218412	0.195076
GOTERM_BP_DIRECT		GO:0010332~response	to	gamma	radiation	3	1.40187	0.0403138	PTPRC,	PARP1,	BCL2	213	29	19256	9.35211	1	0.218412	0.195076
GOTERM_BP_DIRECT		GO:0070588~calcium	ion	transmembrane	transport	5	2.33645	0.0404796	P2RX7,	EDNRA,	EDNRB,	TRPV1,	TRPM8	213	117	19256	3.86341	1	0.218576	0.195223
GOTERM_BP_DIRECT		GO:0007219~Notch	signaling	pathway	5	2.33645	0.0404796	NFKBIA,	APP,	ADAM17,	PSEN2,	NR0B2	213	117	19256	3.86341	1	0.218576	0.195223
GOTERM_CC_DIRECT		GO:0070516~CAK-ERCC2	complex	2	0.934579	0.0409758	CDK7,	CCNH	214	4	20472	47.8318	1	0.190322	0.160668
GOTERM_CC_DIRECT		GO:0098666~G-protein	coupled	serotonin	receptor	complex	2	0.934579	0.0409758	HTR2C,	HTR2A	214	4	20472	47.8318	1	0.190322	0.160668
GOTERM_CC_DIRECT		GO:0005944~phosphatidylinositol	3-kinase	complex,	class	IB	2	0.934579	0.0409758	PIK3CA,	PIK3CG	214	4	20472	47.8318	1	0.190322	0.160668
GOTERM_MF_DIRECT		GO:0005518~collagen	binding	4	1.86916	0.0419351	ACHE,	MMP9,	CTSS,	CTSB	214	68	18811	5.1707	1	0.217724	0.190845
GOTERM_MF_DIRECT		GO:0050660~flavin	adenine	dinucleotide	binding	4	1.86916	0.0419351	NOS2,	NOS3,	NOS1,	XDH	214	68	18811	5.1707	1	0.217724	0.190845
GOTERM_BP_DIRECT		GO:0070098~chemokine-mediated	signaling	pathway	4	1.86916	0.0420549	CXCL8,	CXCR1,	CXCR2,	CCR4	213	70	19256	5.16593	1	0.222383	0.198623
GOTERM_BP_DIRECT		GO:0009611~response	to	wounding	4	1.86916	0.0420549	EDNRA,	RPS6KB1,	CYP1A1,	F2	213	70	19256	5.16593	1	0.222383	0.198623
GOTERM_MF_DIRECT		GO:0004693~cyclin-dependent	protein	serine/threonine	kinase	activity	3	1.40187	0.0424099	CDK7,	CDK4,	CDK1	214	29	18811	9.0933	1	0.217724	0.190845
GOTERM_MF_DIRECT		GO:0004712~protein	serine/threonine/tyrosine	kinase	activity	3	1.40187	0.0424099	CLK1,	RPS6KB1,	AKT1	214	29	18811	9.0933	1	0.217724	0.190845
GOTERM_BP_DIRECT		GO:0006338~chromatin	remodeling	6	2.80374	0.0427572	BRD3,	BRD2,	KDM4C,	HDAC1,	TOP1,	ESR1	213	173	19256	3.13539	1	0.222383	0.198623
GOTERM_BP_DIRECT		GO:0045840~positive	regulation	of	mitotic	nuclear	division	3	1.40187	0.0428869	PDGFRB,	INSR,	TNF	213	30	19256	9.04038	1	0.222383	0.198623
GOTERM_BP_DIRECT		GO:0006306~DNA	methylation	3	1.40187	0.0428869	DNMT1,	DNMT3A,	CYP1A1	213	30	19256	9.04038	1	0.222383	0.198623
GOTERM_BP_DIRECT		GO:0050900~leukocyte	migration	3	1.40187	0.0428869	LCK,	MMP9,	ICAM1	213	30	19256	9.04038	1	0.222383	0.198623
GOTERM_BP_DIRECT		GO:0010800~positive	regulation	of	peptidyl-threonine	phosphorylation	3	1.40187	0.0428869	APP,	PLK1,	MAPK1	213	30	19256	9.04038	1	0.222383	0.198623
GOTERM_BP_DIRECT		GO:2000773~negative	regulation	of	cellular	senescence	3	1.40187	0.0428869	ABL1,	MIF,	SIRT1	213	30	19256	9.04038	1	0.222383	0.198623
GOTERM_BP_DIRECT		GO:0021983~pituitary	gland	development	3	1.40187	0.0428869	BMP4,	SRD5A1,	GLI2	213	30	19256	9.04038	1	0.222383	0.198623
GOTERM_MF_DIRECT		GO:0047485~protein	N-terminus	binding	5	2.33645	0.0429518	PARP1,	HDAC1,	MDM2,	RELA,	SNCA	214	116	18811	3.78887	1	0.218964	0.191931
GOTERM_BP_DIRECT		GO:0051607~defense	response	to	virus	7	3.27103	0.0430125	PTPRC,	STAT1,	PLA2G10,	BCL2,	TLR9,	RELA,	BCL2L1	213	231	19256	2.73951	1	0.222383	0.198623
GOTERM_BP_DIRECT		GO:0030202~heparin	metabolic	process	2	0.934579	0.0433196	EDNRA,	EDNRB	213	4	19256	45.2019	1	0.222383	0.198623
GOTERM_BP_DIRECT		GO:0007442~hindgut	morphogenesis	2	0.934579	0.0433196	SHH,	GLI2	213	4	19256	45.2019	1	0.222383	0.198623
GOTERM_BP_DIRECT		GO:0071359~cellular	response	to	dsRNA	2	0.934579	0.0433196	P2RX7,	NFKB1	213	4	19256	45.2019	1	0.222383	0.198623
GOTERM_BP_DIRECT		GO:1903926~cellular	response	to	bisphenol	A	2	0.934579	0.0433196	DNMT1,	DNMT3A	213	4	19256	45.2019	1	0.222383	0.198623
GOTERM_BP_DIRECT		GO:0060745~mammary	gland	branching	involved	in	pregnancy	2	0.934579	0.0433196	VDR,	ESR1	213	4	19256	45.2019	1	0.222383	0.198623
GOTERM_BP_DIRECT		GO:2001225~regulation	of	chloride	transport	2	0.934579	0.0433196	ABCB1,	CA2	213	4	19256	45.2019	1	0.222383	0.198623
GOTERM_BP_DIRECT		GO:0010749~regulation	of	nitric	oxide	mediated	signal	transduction	2	0.934579	0.0433196	PDE5A,	VEGFA	213	4	19256	45.2019	1	0.222383	0.198623
GOTERM_BP_DIRECT		GO:0060571~morphogenesis	of	an	epithelial	fold	2	0.934579	0.0433196	AR,	EGFR	213	4	19256	45.2019	1	0.222383	0.198623
GOTERM_BP_DIRECT		GO:0072539~T-helper	17	cell	differentiation	2	0.934579	0.0433196	RORC,	RORA	213	4	19256	45.2019	1	0.222383	0.198623
GOTERM_BP_DIRECT		GO:0097492~sympathetic	neuron	axon	guidance	2	0.934579	0.0433196	EDNRA,	ECE1	213	4	19256	45.2019	1	0.222383	0.198623
GOTERM_BP_DIRECT		GO:0060978~angiogenesis	involved	in	coronary	vascular	morphogenesis	2	0.934579	0.0433196	ACE,	TGFBR1	213	4	19256	45.2019	1	0.222383	0.198623
GOTERM_BP_DIRECT		GO:0016101~diterpenoid	metabolic	process	2	0.934579	0.0433196	SRD5A1,	EGFR	213	4	19256	45.2019	1	0.222383	0.198623
GOTERM_BP_DIRECT		GO:0032765~positive	regulation	of	mast	cell	cytokine	production	2	0.934579	0.0433196	SYK,	KIT	213	4	19256	45.2019	1	0.222383	0.198623
GOTERM_BP_DIRECT		GO:1900221~regulation	of	beta-amyloid	clearance	2	0.934579	0.0433196	APP,	HDAC1	213	4	19256	45.2019	1	0.222383	0.198623
GOTERM_BP_DIRECT		GO:0002366~leukocyte	activation	involved	in	immune	response	2	0.934579	0.0433196	SYK,	IL2	213	4	19256	45.2019	1	0.222383	0.198623
GOTERM_BP_DIRECT		GO:0050955~thermoception	2	0.934579	0.0433196	TRPV1,	TRPM8	213	4	19256	45.2019	1	0.222383	0.198623
GOTERM_BP_DIRECT		GO:0045963~negative	regulation	of	dopamine	metabolic	process	2	0.934579	0.0433196	ITGB2,	SNCA	213	4	19256	45.2019	1	0.222383	0.198623
GOTERM_BP_DIRECT		GO:0002291~T	cell	activation	via	T	cell	receptor	contact	with	antigen	bound	to	MHC	molecule	on	antigen	presenting	cell	2	0.934579	0.0433196	ITGAL,	ICAM1	213	4	19256	45.2019	1	0.222383	0.198623
GOTERM_BP_DIRECT		GO:0019218~regulation	of	steroid	metabolic	process	2	0.934579	0.0433196	RORC,	RORA	213	4	19256	45.2019	1	0.222383	0.198623
GOTERM_BP_DIRECT		GO:0001922~B-1	B	cell	homeostasis	2	0.934579	0.0433196	ABL1,	HIF1A	213	4	19256	45.2019	1	0.222383	0.198623
GOTERM_BP_DIRECT		GO:0033590~response	to	cobalamin	2	0.934579	0.0433196	RELA,	EGFR	213	4	19256	45.2019	1	0.222383	0.198623
GOTERM_BP_DIRECT		GO:0032715~negative	regulation	of	interleukin-6	production	4	1.86916	0.0435657	TLR9,	PTPN6,	TNF,	TLR4	213	71	19256	5.09317	1	0.222938	0.199118
GOTERM_BP_DIRECT		GO:0006469~negative	regulation	of	protein	kinase	activity	4	1.86916	0.0435657	PTPRC,	AKT1,	EPHB2,	SNCA	213	71	19256	5.09317	1	0.222938	0.199118
GOTERM_BP_DIRECT		GO:0001764~neuron	migration	5	2.33645	0.043747	HSP90AA1,	AXL,	CXCR4,	CCR4,	FGFR1	213	120	19256	3.76682	1	0.223511	0.19963
GOTERM_MF_DIRECT		GO:0009008~DNA-methyltransferase	activity	2	0.934579	0.0445326	DNMT1,	DNMT3A	214	4	18811	43.9509	1	0.222358	0.194907
GOTERM_MF_DIRECT		GO:0034056~estrogen	response	element	binding	2	0.934579	0.0445326	ESR1,	ESR2	214	4	18811	43.9509	1	0.222358	0.194907
GOTERM_MF_DIRECT		GO:0008238~exopeptidase	activity	2	0.934579	0.0445326	ACE,	MME	214	4	18811	43.9509	1	0.222358	0.194907
GOTERM_MF_DIRECT		GO:0051019~mitogen-activated	protein	kinase	binding	3	1.40187	0.0451079	ACE,	ABL1,	SIRT1	214	30	18811	8.79019	1	0.223698	0.196081
GOTERM_BP_DIRECT		GO:0032148~activation	of	protein	kinase	B	activity	3	1.40187	0.0455196	INSR,	ADRA2C,	MTOR	213	31	19256	8.74875	1	0.230742	0.206089
GOTERM_BP_DIRECT		GO:0051281~positive	regulation	of	release	of	sequestered	calcium	ion	into	cytosol	3	1.40187	0.0455196	ABL1,	F2,	SNCA	213	31	19256	8.74875	1	0.230742	0.206089
GOTERM_BP_DIRECT		GO:2001235~positive	regulation	of	apoptotic	signaling	pathway	3	1.40187	0.0455196	JAK2,	CTSC,	TGFBR1	213	31	19256	8.74875	1	0.230742	0.206089
GOTERM_BP_DIRECT		GO:0043085~positive	regulation	of	catalytic	activity	3	1.40187	0.0455196	PSEN2,	BCL2,	PIK3CG	213	31	19256	8.74875	1	0.230742	0.206089
GOTERM_BP_DIRECT		GO:0001662~behavioral	fear	response	3	1.40187	0.0455196	RPS6KB1,	BCL2,	HTR2C	213	31	19256	8.74875	1	0.230742	0.206089
GOTERM_MF_DIRECT		GO:0002039~p53	binding	4	1.86916	0.0466772	HDAC1,	MDM2,	HIF1A,	SIRT1	214	71	18811	4.95222	1	0.229917	0.201532
GOTERM_CC_DIRECT		GO:0031594~neuromuscular	junction	4	1.86916	0.0478545	P2RX7,	ACHE,	APP,	PSEN2	214	78	20472	4.90582	1	0.219385	0.185203
GOTERM_MF_DIRECT		GO:0046875~ephrin	receptor	binding	3	1.40187	0.0478674	APP,	ABL1,	PIK3CG	214	31	18811	8.50663	1	0.234197	0.205284
GOTERM_MF_DIRECT		GO:0038023~signaling	receptor	activity	7	3.27103	0.0481916	RET,	CHRM3,	ANPEP,	ITGB2,	GRIN2B,	TLR4,	ICAM1	214	231	18811	2.66369	1	0.234211	0.205296
GOTERM_BP_DIRECT		GO:0048706~embryonic	skeletal	system	development	3	1.40187	0.0482104	SHH,	EDNRA,	RBP4	213	32	19256	8.47535	1	0.241593	0.21578
GOTERM_BP_DIRECT		GO:1900745~positive	regulation	of	p38MAPK	cascade	3	1.40187	0.0482104	BMP4,	XDH,	VEGFA	213	32	19256	8.47535	1	0.241593	0.21578
GOTERM_BP_DIRECT		GO:0043029~T	cell	homeostasis	3	1.40187	0.0482104	P2RX7,	CASP3,	BCL2	213	32	19256	8.47535	1	0.241593	0.21578
GOTERM_BP_DIRECT		GO:0071345~cellular	response	to	cytokine	stimulus	3	1.40187	0.0482104	MME,	FLT3,	CXCR4	213	32	19256	8.47535	1	0.241593	0.21578
GOTERM_BP_DIRECT		GO:0045740~positive	regulation	of	DNA	replication	3	1.40187	0.0482104	CDK1,	EGFR,	GLI2	213	32	19256	8.47535	1	0.241593	0.21578
GOTERM_BP_DIRECT		GO:0002218~activation	of	innate	immune	response	3	1.40187	0.0482104	HSP90AA1,	TLR9,	TLR4	213	32	19256	8.47535	1	0.241593	0.21578
GOTERM_BP_DIRECT		GO:0043392~negative	regulation	of	DNA	binding	3	1.40187	0.0482104	NFKBIA,	HMOX1,	JAK2	213	32	19256	8.47535	1	0.241593	0.21578
GOTERM_BP_DIRECT		GO:0071300~cellular	response	to	retinoic	acid	4	1.86916	0.0482588	RET,	PPARG,	TNF,	SLC6A4	213	74	19256	4.88669	1	0.241593	0.21578
GOTERM_BP_DIRECT		GO:0001649~osteoblast	differentiation	5	2.33645	0.0495127	BMP4,	NR1I3,	IGFBP3,	AKT1,	GLI2	213	125	19256	3.61615	1	0.247487	0.221044
GOTERM_BP_DIRECT		GO:0032091~negative	regulation	of	protein	binding	4	1.86916	0.0498761	MAPK8,	ACE,	AKT1,	PPARA	213	75	19256	4.82153	1	0.248918	0.222323
GOTERM_CC_DIRECT		GO:0036021~endolysosome	lumen	2	0.934579	0.0509558	CTSS,	CTSB	214	5	20472	38.2654	1	0.230608	0.194677
GOTERM_BP_DIRECT		GO:0048705~skeletal	system	morphogenesis	3	1.40187	0.0509577	P2RX7,	TGFBR1,	FGFR1	213	33	19256	8.21852	1	0.253124	0.226079
GOTERM_BP_DIRECT		GO:0043388~positive	regulation	of	DNA	binding	3	1.40187	0.0509577	PPARG,	JAK2,	MMP9	213	33	19256	8.21852	1	0.253124	0.226079
GOTERM_BP_DIRECT		GO:0009749~response	to	glucose	4	1.86916	0.0515197	RPS6KB1,	CASP3,	NR0B2,	PPARD	213	76	19256	4.75809	1	0.253124	0.226079
GOTERM_BP_DIRECT		GO:0030308~negative	regulation	of	cell	growth	5	2.33645	0.0519307	BCL2,	PPARG,	SIRT1,	ESR2,	PPARD	213	127	19256	3.5592	1	0.253124	0.226079
GOTERM_CC_DIRECT		GO:0005635~nuclear	envelope	6	2.80374	0.0524868	PARP1,	ALOX5,	INSR,	PTGER3,	SIRT1,	MTOR	214	194	20472	2.95867	1	0.23453	0.197988
GOTERM_BP_DIRECT		GO:0098869~cellular	oxidant	detoxification	4	1.86916	0.0531892	ALB,	PTGS2,	PTGES,	PTGS1	213	77	19256	4.6963	1	0.253124	0.226079
GOTERM_BP_DIRECT		GO:0032720~negative	regulation	of	tumor	necrosis	factor	production	4	1.86916	0.0531892	AXL,	TSPO,	PTPN6,	TLR4	213	77	19256	4.6963	1	0.253124	0.226079
GOTERM_BP_DIRECT		GO:0051930~regulation	of	sensory	perception	of	pain	3	1.40187	0.0537598	EDNRB,	FABP5,	ADRA2C	213	34	19256	7.9768	1	0.253124	0.226079
GOTERM_BP_DIRECT		GO:0051973~positive	regulation	of	telomerase	activity	3	1.40187	0.0537598	HSP90AA1,	MAPK1,	PRKCQ	213	34	19256	7.9768	1	0.253124	0.226079
GOTERM_BP_DIRECT		GO:0021510~spinal	cord	development	3	1.40187	0.0537598	SRD5A1,	AKT1,	MTOR	213	34	19256	7.9768	1	0.253124	0.226079
GOTERM_BP_DIRECT		GO:0045648~positive	regulation	of	erythrocyte	differentiation	3	1.40187	0.0537598	STAT1,	STAT3,	HIF1A	213	34	19256	7.9768	1	0.253124	0.226079
GOTERM_BP_DIRECT		GO:0018119~peptidyl-cysteine	S-nitrosylation	2	0.934579	0.0538544	NOS2,	NOS1	213	5	19256	36.1615	1	0.253124	0.226079
GOTERM_BP_DIRECT		GO:0006710~androgen	catabolic	process	2	0.934579	0.0538544	SRD5A1,	CYP19A1	213	5	19256	36.1615	1	0.253124	0.226079
GOTERM_BP_DIRECT		GO:0090116~C-5	methylation	of	cytosine	2	0.934579	0.0538544	DNMT1,	DNMT3A	213	5	19256	36.1615	1	0.253124	0.226079
GOTERM_BP_DIRECT		GO:0031999~negative	regulation	of	fatty	acid	beta-oxidation	2	0.934579	0.0538544	CNR1,	AKT1	213	5	19256	36.1615	1	0.253124	0.226079
GOTERM_BP_DIRECT		GO:0036324~vascular	endothelial	growth	factor	receptor-2	signaling	pathway	2	0.934579	0.0538544	KDR,	VEGFA	213	5	19256	36.1615	1	0.253124	0.226079
GOTERM_BP_DIRECT		GO:0090258~negative	regulation	of	mitochondrial	fission	2	0.934579	0.0538544	PPARG,	MAPT	213	5	19256	36.1615	1	0.253124	0.226079
GOTERM_BP_DIRECT		GO:0006778~porphyrin-containing	compound	metabolic	process	2	0.934579	0.0538544	CYP1A2,	CYP1A1	213	5	19256	36.1615	1	0.253124	0.226079
GOTERM_BP_DIRECT		GO:0048645~animal	organ	formation	2	0.934579	0.0538544	AR,	SHH	213	5	19256	36.1615	1	0.253124	0.226079
GOTERM_BP_DIRECT		GO:0045759~negative	regulation	of	action	potential	2	0.934579	0.0538544	CNR2,	CNR1	213	5	19256	36.1615	1	0.253124	0.226079
GOTERM_BP_DIRECT		GO:0046222~aflatoxin	metabolic	process	2	0.934579	0.0538544	CYP1A2,	CYP3A4	213	5	19256	36.1615	1	0.253124	0.226079
GOTERM_BP_DIRECT		GO:0060513~prostatic	bud	formation	2	0.934579	0.0538544	BMP4,	GLI2	213	5	19256	36.1615	1	0.253124	0.226079
GOTERM_BP_DIRECT		GO:0060687~regulation	of	branching	involved	in	prostate	gland	morphogenesis	2	0.934579	0.0538544	BMP4,	ESR1	213	5	19256	36.1615	1	0.253124	0.226079
GOTERM_BP_DIRECT		GO:0033004~negative	regulation	of	mast	cell	activation	2	0.934579	0.0538544	CNR2,	CNR1	213	5	19256	36.1615	1	0.253124	0.226079
GOTERM_BP_DIRECT		GO:0035624~receptor	transactivation	2	0.934579	0.0538544	ADAM17,	ADRA2C	213	5	19256	36.1615	1	0.253124	0.226079
GOTERM_BP_DIRECT		GO:0045123~cellular	extravasation	2	0.934579	0.0538544	ITGB2,	TNF	213	5	19256	36.1615	1	0.253124	0.226079
GOTERM_BP_DIRECT		GO:0038033~positive	regulation	of	endothelial	cell	chemotaxis	by	VEGF-activated	vascular	endothelial	growth	factor	receptor	signaling	pathway	2	0.934579	0.0538544	KDR,	VEGFA	213	5	19256	36.1615	1	0.253124	0.226079
GOTERM_BP_DIRECT		GO:2000757~negative	regulation	of	peptidyl-lysine	acetylation	2	0.934579	0.0538544	HDAC1,	SIRT1	213	5	19256	36.1615	1	0.253124	0.226079
GOTERM_BP_DIRECT		GO:0032269~negative	regulation	of	cellular	protein	metabolic	process	2	0.934579	0.0538544	EDNRB,	NFKB1	213	5	19256	36.1615	1	0.253124	0.226079
GOTERM_BP_DIRECT		GO:0060664~epithelial	cell	proliferation	involved	in	salivary	gland	morphogenesis	2	0.934579	0.0538544	SHH,	TNF	213	5	19256	36.1615	1	0.253124	0.226079
GOTERM_BP_DIRECT		GO:0021938~smoothened	signaling	pathway	involved	in	regulation	of	cerebellar	granule	cell	precursor	cell	proliferation	2	0.934579	0.0538544	SHH,	GLI2	213	5	19256	36.1615	1	0.253124	0.226079
GOTERM_BP_DIRECT		GO:0090335~regulation	of	brown	fat	cell	differentiation	2	0.934579	0.0538544	SIRT1,	MTOR	213	5	19256	36.1615	1	0.253124	0.226079
GOTERM_BP_DIRECT		GO:0010523~negative	regulation	of	calcium	ion	transport	into	cytosol	2	0.934579	0.0538544	BCL2,	NOS1	213	5	19256	36.1615	1	0.253124	0.226079
GOTERM_BP_DIRECT		GO:0046541~saliva	secretion	2	0.934579	0.0538544	CHRM3,	CHRM1	213	5	19256	36.1615	1	0.253124	0.226079
GOTERM_BP_DIRECT		GO:0035509~negative	regulation	of	myosin-light-chain-phosphatase	activity	2	0.934579	0.0538544	IKBKB,	TNF	213	5	19256	36.1615	1	0.253124	0.226079
GOTERM_BP_DIRECT		GO:0043243~positive	regulation	of	protein	complex	disassembly	2	0.934579	0.0538544	INSR,	TNF	213	5	19256	36.1615	1	0.253124	0.226079
GOTERM_BP_DIRECT		GO:0043201~response	to	leucine	2	0.934579	0.0538544	RPS6KB1,	PIK3CA	213	5	19256	36.1615	1	0.253124	0.226079
GOTERM_BP_DIRECT		GO:0055118~negative	regulation	of	cardiac	muscle	contraction	2	0.934579	0.0538544	PDE5A,	PIK3CG	213	5	19256	36.1615	1	0.253124	0.226079
GOTERM_BP_DIRECT		GO:0072656~maintenance	of	protein	location	in	mitochondrion	2	0.934579	0.0538544	TSPO,	AKT1	213	5	19256	36.1615	1	0.253124	0.226079
GOTERM_BP_DIRECT		GO:0051882~mitochondrial	depolarization	2	0.934579	0.0538544	P2RX7,	ABL1	213	5	19256	36.1615	1	0.253124	0.226079
GOTERM_BP_DIRECT		GO:1900086~positive	regulation	of	peptidyl-tyrosine	autophosphorylation	2	0.934579	0.0538544	ACE,	VEGFA	213	5	19256	36.1615	1	0.253124	0.226079
GOTERM_BP_DIRECT		GO:0050830~defense	response	to	Gram-positive	bacterium	5	2.33645	0.0544122	P2RX7,	APP,	ADAM17,	CTSG,	TNF	213	129	19256	3.50402	1	0.255374	0.228088
GOTERM_MF_DIRECT		GO:0043125~ErbB-3	class	receptor	binding	2	0.934579	0.0553539	ERBB2,	PIK3R1	214	5	18811	35.1607	1	0.259846	0.227766
GOTERM_MF_DIRECT		GO:0046870~cadmium	ion	binding	2	0.934579	0.0553539	NOS3,	NOS1	214	5	18811	35.1607	1	0.259846	0.227766
GOTERM_MF_DIRECT		GO:0043559~insulin	binding	2	0.934579	0.0553539	INSR,	PIK3R1	214	5	18811	35.1607	1	0.259846	0.227766
GOTERM_MF_DIRECT		GO:0004301~epoxide	hydrolase	activity	2	0.934579	0.0553539	EPHX2,	EPHX1	214	5	18811	35.1607	1	0.259846	0.227766
GOTERM_MF_DIRECT		GO:0038191~neuropilin	binding	2	0.934579	0.0553539	ABL1,	VEGFA	214	5	18811	35.1607	1	0.259846	0.227766
KEGG_PATHWAY		hsa04022:cGMP-PKG	signaling	pathway	9	4.20561	0.0553848	EDNRA,	EDNRB,	NOS3,	INSR,	MAPK1,	AKT1,	PDE5A,	ADRA2C,	PIK3CG	203	167	8156	2.16525	1	0.0976334	0.0553848
GOTERM_MF_DIRECT		GO:0000977~RNA	polymerase	II	regulatory	region	sequence-specific	DNA	binding	9	4.20561	0.0556048	RXRB,	STAT1,	NR1I3,	RORA,	NR3C1,	HIF1A,	RELA,	NFKB1,	GLI2	214	364	18811	2.1734	1	0.259846	0.227766
GOTERM_BP_DIRECT		GO:0007189~adenylate	cyclase-activating	G-protein	coupled	receptor	signaling	pathway	5	2.33645	0.0556768	PTGFR,	APP,	CNR2,	CNR1,	PTGER3	213	130	19256	3.47707	1	0.260929	0.23305
GOTERM_BP_DIRECT		GO:0010043~response	to	zinc	ion	3	1.40187	0.0566153	P2RX7,	CA2,	ARG1	213	35	19256	7.74889	1	0.263037	0.234933
GOTERM_BP_DIRECT		GO:0050832~defense	response	to	fungus	3	1.40187	0.0566153	CTSG,	MPO,	GAPDH	213	35	19256	7.74889	1	0.263037	0.234933
GOTERM_BP_DIRECT		GO:0097192~extrinsic	apoptotic	signaling	pathway	in	absence	of	ligand	3	1.40187	0.0566153	BCL2,	IL2,	BCL2L1	213	35	19256	7.74889	1	0.263037	0.234933
GOTERM_BP_DIRECT		GO:0045930~negative	regulation	of	mitotic	cell	cycle	3	1.40187	0.0566153	ABL1,	TNF,	EGFR	213	35	19256	7.74889	1	0.263037	0.234933
GOTERM_BP_DIRECT		GO:0008306~associative	learning	3	1.40187	0.0566153	APP,	ABL1,	TACR1	213	35	19256	7.74889	1	0.263037	0.234933
GOTERM_BP_DIRECT		GO:0008654~phospholipid	biosynthetic	process	3	1.40187	0.0566153	AGPAT2,	FADS1,	PPARD	213	35	19256	7.74889	1	0.263037	0.234933
GOTERM_BP_DIRECT		GO:0048678~response	to	axon	injury	3	1.40187	0.0595227	NTRK1,	ARG1,	CDK1	213	36	19256	7.53365	1	0.275274	0.245862
GOTERM_BP_DIRECT		GO:0048536~spleen	development	3	1.40187	0.0595227	ADAM17,	BCL2,	ABL1	213	36	19256	7.53365	1	0.275274	0.245862
GOTERM_BP_DIRECT		GO:0048469~cell	maturation	3	1.40187	0.0595227	AXL,	PPARG,	VEGFA	213	36	19256	7.53365	1	0.275274	0.245862
GOTERM_BP_DIRECT		GO:0098609~cell-cell	adhesion	6	2.80374	0.0595901	ITGB2,	BCL2,	ABL1,	ITGAL,	EGFR,	ICAM1	213	190	19256	2.85486	1	0.275274	0.245862
GOTERM_BP_DIRECT		GO:0032436~positive	regulation	of	proteasomal	ubiquitin-dependent	protein	catabolic	process	4	1.86916	0.060124	VCP,	PLK1,	MDM2,	AKT1	213	81	19256	4.46438	1	0.277343	0.247711
GOTERM_CC_DIRECT		GO:0044304~main	axon	2	0.934579	0.0608325	APP,	MAPT	214	6	20472	31.8879	1	0.268424	0.226601
KEGG_PATHWAY		hsa05416:Viral	myocarditis	5	2.33645	0.0608517	CASP3,	ITGB2,	ABL1,	ITGAL,	ICAM1	203	60	8156	3.34811	1	0.106587	0.0608517
GOTERM_BP_DIRECT		GO:0007005~mitochondrion	organization	4	1.86916	0.0619208	P2RX7,	EDNRA,	PARP1,	NOS3	213	82	19256	4.40994	1	0.284691	0.254274
GOTERM_BP_DIRECT		GO:0006695~cholesterol	biosynthetic	process	3	1.40187	0.0624805	G6PD,	HMGCR,	CFTR	213	37	19256	7.33003	1	0.284691	0.254274
GOTERM_BP_DIRECT		GO:0032570~response	to	progesterone	3	1.40187	0.0624805	TSPO,	TACR1,	RELA	213	37	19256	7.33003	1	0.284691	0.254274
GOTERM_BP_DIRECT		GO:0043488~regulation	of	mRNA	stability	3	1.40187	0.0624805	APEX1,	AKT1,	PRKCA	213	37	19256	7.33003	1	0.284691	0.254274
GOTERM_MF_DIRECT		GO:0004601~peroxidase	activity	3	1.40187	0.0625311	PTGS2,	MPO,	PTGS1	214	36	18811	7.32516	1	0.290352	0.254506
GOTERM_MF_DIRECT		GO:0004888~transmembrane	signaling	receptor	activity	6	2.80374	0.0641191	ERBB2,	TLR9,	TRPV1,	TLR4,	EGFR,	ICAM1	214	189	18811	2.79054	1	0.295841	0.259317
GOTERM_BP_DIRECT		GO:0046651~lymphocyte	proliferation	2	0.934579	0.0642738	FLT3,	HPRT1	213	6	19256	30.1346	1	0.284691	0.254274
GOTERM_BP_DIRECT		GO:0060603~mammary	gland	duct	morphogenesis	2	0.934579	0.0642738	NR3C1,	GLI2	213	6	19256	30.1346	1	0.284691	0.254274
GOTERM_BP_DIRECT		GO:1903038~negative	regulation	of	leukocyte	cell-cell	adhesion	2	0.934579	0.0642738	AKT1,	PPARA	213	6	19256	30.1346	1	0.284691	0.254274
GOTERM_BP_DIRECT		GO:0033085~negative	regulation	of	T	cell	differentiation	in	thymus	2	0.934579	0.0642738	BMP4,	SHH	213	6	19256	30.1346	1	0.284691	0.254274
GOTERM_BP_DIRECT		GO:1990962~drug	transport	across	blood-brain	barrier	2	0.934579	0.0642738	ABCB1,	ABCG2	213	6	19256	30.1346	1	0.284691	0.254274
GOTERM_BP_DIRECT		GO:0033088~negative	regulation	of	immature	T	cell	proliferation	in	thymus	2	0.934579	0.0642738	BMP4,	ERBB2	213	6	19256	30.1346	1	0.284691	0.254274
GOTERM_BP_DIRECT		GO:0043619~regulation	of	transcription	from	RNA	polymerase	II	promoter	in	response	to	oxidative	stress	2	0.934579	0.0642738	HMOX1,	HIF1A	213	6	19256	30.1346	1	0.284691	0.254274
GOTERM_BP_DIRECT		GO:0010891~negative	regulation	of	sequestering	of	triglyceride	2	0.934579	0.0642738	PPARG,	PPARA	213	6	19256	30.1346	1	0.284691	0.254274
GOTERM_BP_DIRECT		GO:0014910~regulation	of	smooth	muscle	cell	migration	2	0.934579	0.0642738	ACE,	TACR1	213	6	19256	30.1346	1	0.284691	0.254274
GOTERM_BP_DIRECT		GO:0097021~lymphocyte	migration	into	lymphoid	organs	2	0.934579	0.0642738	RET,	FUT7	213	6	19256	30.1346	1	0.284691	0.254274
GOTERM_BP_DIRECT		GO:0002322~B	cell	proliferation	involved	in	immune	response	2	0.934579	0.0642738	ABL1,	TLR4	213	6	19256	30.1346	1	0.284691	0.254274
GOTERM_BP_DIRECT		GO:0002925~positive	regulation	of	humoral	immune	response	mediated	by	circulating	immunoglobulin	2	0.934579	0.0642738	PTPRC,	TNF	213	6	19256	30.1346	1	0.284691	0.254274
GOTERM_BP_DIRECT		GO:2001054~negative	regulation	of	mesenchymal	cell	apoptotic	process	2	0.934579	0.0642738	SHH,	HIF1A	213	6	19256	30.1346	1	0.284691	0.254274
GOTERM_BP_DIRECT		GO:0035791~platelet-derived	growth	factor	receptor-beta	signaling	pathway	2	0.934579	0.0642738	PDGFRB,	ABL1	213	6	19256	30.1346	1	0.284691	0.254274
GOTERM_BP_DIRECT		GO:0042713~sperm	ejaculation	2	0.934579	0.0642738	TACR1,	SLC6A4	213	6	19256	30.1346	1	0.284691	0.254274
GOTERM_BP_DIRECT		GO:0030540~female	genitalia	development	2	0.934579	0.0642738	SRD5A1,	CYP19A1	213	6	19256	30.1346	1	0.284691	0.254274
GOTERM_BP_DIRECT		GO:0061419~positive	regulation	of	transcription	from	RNA	polymerase	II	promoter	in	response	to	hypoxia	2	0.934579	0.0642738	HIF1A,	VEGFA	213	6	19256	30.1346	1	0.284691	0.254274
GOTERM_BP_DIRECT		GO:0042492~gamma-delta	T	cell	differentiation	2	0.934579	0.0642738	PTPRC,	SYK	213	6	19256	30.1346	1	0.284691	0.254274
GOTERM_BP_DIRECT		GO:1903347~negative	regulation	of	bicellular	tight	junction	assembly	2	0.934579	0.0642738	IKBKB,	TNF	213	6	19256	30.1346	1	0.284691	0.254274
GOTERM_BP_DIRECT		GO:0048170~positive	regulation	of	long-term	neuronal	synaptic	plasticity	2	0.934579	0.0642738	KIT,	EPHB2	213	6	19256	30.1346	1	0.284691	0.254274
GOTERM_BP_DIRECT		GO:0043045~DNA	methylation	involved	in	embryo	development	2	0.934579	0.0642738	DNMT1,	DNMT3A	213	6	19256	30.1346	1	0.284691	0.254274
GOTERM_BP_DIRECT		GO:1905144~response	to	acetylcholine	2	0.934579	0.0642738	EDNRA,	TSPO	213	6	19256	30.1346	1	0.284691	0.254274
GOTERM_BP_DIRECT		GO:0021978~telencephalon	regionalization	2	0.934579	0.0642738	BMP4,	SHH	213	6	19256	30.1346	1	0.284691	0.254274
GOTERM_BP_DIRECT		GO:0051712~positive	regulation	of	killing	of	cells	of	other	organism	2	0.934579	0.0642738	SYK,	NOS2	213	6	19256	30.1346	1	0.284691	0.254274
GOTERM_BP_DIRECT		GO:0003100~regulation	of	systemic	arterial	blood	pressure	by	endothelin	2	0.934579	0.0642738	NOS3,	ECE1	213	6	19256	30.1346	1	0.284691	0.254274
GOTERM_BP_DIRECT		GO:0007616~long-term	memory	3	1.40187	0.0654872	RPS6KB1,	TACR1,	MTOR	213	38	19256	7.13714	1	0.287753	0.257008
GOTERM_BP_DIRECT		GO:0048870~cell	motility	3	1.40187	0.0654872	MMP14,	ADAM17,	TGFBR1	213	38	19256	7.13714	1	0.287753	0.257008
GOTERM_BP_DIRECT		GO:0035774~positive	regulation	of	insulin	secretion	involved	in	cellular	response	to	glucose	stimulus	3	1.40187	0.0654872	HIF1A,	CFTR,	PPARD	213	38	19256	7.13714	1	0.287753	0.257008
GOTERM_BP_DIRECT		GO:0045746~negative	regulation	of	Notch	signaling	pathway	3	1.40187	0.0654872	NFKBIA,	MMP14,	AKT1	213	38	19256	7.13714	1	0.287753	0.257008
GOTERM_BP_DIRECT		GO:0008219~cell	death	3	1.40187	0.0654872	PTGER3,	HMOX1,	HTR2A	213	38	19256	7.13714	1	0.287753	0.257008
GOTERM_BP_DIRECT		GO:0034976~response	to	endoplasmic	reticulum	stress	4	1.86916	0.0655888	CXCL8,	ABL1,	PIK3R1,	CFTR	213	84	19256	4.30494	1	0.287753	0.257008
GOTERM_BP_DIRECT		GO:0032880~regulation	of	protein	localization	4	1.86916	0.0655888	HSP90AA1,	MAPK8,	PARP1,	BCL2	213	84	19256	4.30494	1	0.287753	0.257008
GOTERM_MF_DIRECT		GO:0097718~disordered	domain	specific	binding	3	1.40187	0.0656256	HSP90AA1,	MDM2,	GAPDH	214	37	18811	7.12718	1	0.296648	0.260025
GOTERM_MF_DIRECT		GO:0004064~arylesterase	activity	2	0.934579	0.0660531	CA1,	CA2	214	6	18811	29.3006	1	0.296648	0.260025
GOTERM_MF_DIRECT		GO:0032451~demethylase	activity	2	0.934579	0.0660531	CYP1A2,	CYP1A1	214	6	18811	29.3006	1	0.296648	0.260025
GOTERM_MF_DIRECT		GO:0051434~BH3	domain	binding	2	0.934579	0.0660531	BCL2,	BCL2L1	214	6	18811	29.3006	1	0.296648	0.260025
GOTERM_BP_DIRECT		GO:0045087~innate	immune	response	12	5.60748	0.0667067	IKBKB,	APP,	SYK,	LCK,	AXL,	ARG1,	TLR9,	PPARG,	MIF,	TLR4,	RELA,	PIK3CG	213	597	19256	1.81716	1	0.29226	0.261034
GOTERM_MF_DIRECT		GO:0031490~chromatin	DNA	binding	4	1.86916	0.0681196	NR1H2,	APEX1,	STAT3,	RELA	214	83	18811	4.23623	1	0.296648	0.260025
GOTERM_BP_DIRECT		GO:0008625~extrinsic	apoptotic	signaling	pathway	via	death	domain	receptors	3	1.40187	0.0685414	BCL2,	PIK3R1,	TNF	213	39	19256	6.95414	1	0.299486	0.267488
GOTERM_BP_DIRECT		GO:0046326~positive	regulation	of	glucose	import	3	1.40187	0.0685414	INSR,	AKT1,	PIK3R1	213	39	19256	6.95414	1	0.299486	0.267488
GOTERM_MF_DIRECT		GO:0051219~phosphoprotein	binding	3	1.40187	0.0687702	TRPV1,	MTOR,	SNCA	214	38	18811	6.93962	1	0.296648	0.260025
GOTERM_MF_DIRECT		GO:0001530~lipopolysaccharide	binding	3	1.40187	0.0687702	P2RX7,	F2,	TLR4	214	38	18811	6.93962	1	0.296648	0.260025
GOTERM_MF_DIRECT		GO:0008234~cysteine-type	peptidase	activity	3	1.40187	0.0687702	CTSS,	CTSC,	CTSB	214	38	18811	6.93962	1	0.296648	0.260025
GOTERM_MF_DIRECT		GO:0001221~transcription	cofactor	binding	3	1.40187	0.0687702	PPARG,	RORA,	ESR1	214	38	18811	6.93962	1	0.296648	0.260025
GOTERM_MF_DIRECT		GO:0051213~dioxygenase	activity	3	1.40187	0.0687702	PTGS2,	IDO1,	PTGS1	214	38	18811	6.93962	1	0.296648	0.260025
GOTERM_MF_DIRECT		GO:0005504~fatty	acid	binding	3	1.40187	0.0687702	FABP5,	ALB,	PPARD	214	38	18811	6.93962	1	0.296648	0.260025
GOTERM_CC_DIRECT		GO:0098591~external	side	of	apical	plasma	membrane	2	0.934579	0.0706069	ABCB1,	ABCG2	214	7	20472	27.3324	1	0.307707	0.259764
GOTERM_BP_DIRECT		GO:0019216~regulation	of	lipid	metabolic	process	3	1.40187	0.0716418	PPARG,	PPARA,	PPARD	213	40	19256	6.78028	1	0.31261	0.279209
GOTERM_BP_DIRECT		GO:0010467~gene	expression	4	1.86916	0.073216	EDNRA,	EDNRB,	AKT1,	IL2	213	88	19256	4.10926	1	0.314791	0.281158
GOTERM_BP_DIRECT		GO:0009624~response	to	nematode	2	0.934579	0.0745789	CYP1A1,	PTGS2	213	7	19256	25.8296	1	0.314791	0.281158
GOTERM_BP_DIRECT		GO:1903573~negative	regulation	of	response	to	endoplasmic	reticulum	stress	2	0.934579	0.0745789	NR1H2,	ALOX5	213	7	19256	25.8296	1	0.314791	0.281158
GOTERM_BP_DIRECT		GO:0007077~mitotic	nuclear	envelope	disassembly	2	0.934579	0.0745789	PLK1,	PRKCA	213	7	19256	25.8296	1	0.314791	0.281158
GOTERM_BP_DIRECT		GO:0009635~response	to	herbicide	2	0.934579	0.0745789	ARG1,	CYP1A1	213	7	19256	25.8296	1	0.314791	0.281158
GOTERM_BP_DIRECT		GO:0034121~regulation	of	toll-like	receptor	signaling	pathway	2	0.934579	0.0745789	APP,	ESR1	213	7	19256	25.8296	1	0.314791	0.281158
GOTERM_BP_DIRECT		GO:0045588~positive	regulation	of	gamma-delta	T	cell	differentiation	2	0.934579	0.0745789	PTPRC,	SYK	213	7	19256	25.8296	1	0.314791	0.281158
GOTERM_BP_DIRECT		GO:0014047~glutamate	secretion	2	0.934579	0.0745789	P2RX7,	TRPV1	213	7	19256	25.8296	1	0.314791	0.281158
GOTERM_BP_DIRECT		GO:0010760~negative	regulation	of	macrophage	chemotaxis	2	0.934579	0.0745789	MIF,	CYP19A1	213	7	19256	25.8296	1	0.314791	0.281158
GOTERM_BP_DIRECT		GO:0060440~trachea	formation	2	0.934579	0.0745789	BMP4,	MAPK1	213	7	19256	25.8296	1	0.314791	0.281158
GOTERM_BP_DIRECT		GO:0007167~enzyme	linked	receptor	protein	signaling	pathway	2	0.934579	0.0745789	ERBB2,	JAK2	213	7	19256	25.8296	1	0.314791	0.281158
GOTERM_BP_DIRECT		GO:0032741~positive	regulation	of	interleukin-18	production	2	0.934579	0.0745789	TLR9,	TNF	213	7	19256	25.8296	1	0.314791	0.281158
GOTERM_BP_DIRECT		GO:0010573~vascular	endothelial	growth	factor	production	2	0.934579	0.0745789	HIF1A,	TNF	213	7	19256	25.8296	1	0.314791	0.281158
GOTERM_BP_DIRECT		GO:0010742~macrophage	derived	foam	cell	differentiation	2	0.934579	0.0745789	STAT1,	PPARG	213	7	19256	25.8296	1	0.314791	0.281158
GOTERM_BP_DIRECT		GO:0035022~positive	regulation	of	Rac	protein	signal	transduction	2	0.934579	0.0745789	PIK3CB,	PIK3CG	213	7	19256	25.8296	1	0.314791	0.281158
GOTERM_BP_DIRECT		GO:1900113~negative	regulation	of	histone	H3-K9	trimethylation	2	0.934579	0.0745789	KDM4C,	SIRT1	213	7	19256	25.8296	1	0.314791	0.281158
GOTERM_BP_DIRECT		GO:1900122~positive	regulation	of	receptor	binding	2	0.934579	0.0745789	APP,	MMP9	213	7	19256	25.8296	1	0.314791	0.281158
GOTERM_BP_DIRECT		GO:0090238~positive	regulation	of	arachidonic	acid	secretion	2	0.934579	0.0745789	PLA2G10,	MIF	213	7	19256	25.8296	1	0.314791	0.281158
GOTERM_BP_DIRECT		GO:0032354~response	to	follicle-stimulating	hormone	2	0.934579	0.0745789	SRD5A1,	CYP1B1	213	7	19256	25.8296	1	0.314791	0.281158
GOTERM_BP_DIRECT		GO:0002933~lipid	hydroxylation	2	0.934579	0.0745789	CYP1A1,	CYP3A4	213	7	19256	25.8296	1	0.314791	0.281158
GOTERM_BP_DIRECT		GO:0043457~regulation	of	cellular	respiration	2	0.934579	0.0745789	PIK3CA,	NOS2	213	7	19256	25.8296	1	0.314791	0.281158
GOTERM_BP_DIRECT		GO:0006207~'de	novo'	pyrimidine	nucleobase	biosynthetic	process	2	0.934579	0.0745789	MTOR,	DHODH	213	7	19256	25.8296	1	0.314791	0.281158
GOTERM_BP_DIRECT		GO:0071373~cellular	response	to	luteinizing	hormone	stimulus	2	0.934579	0.0745789	EDNRA,	CYP1B1	213	7	19256	25.8296	1	0.314791	0.281158
GOTERM_BP_DIRECT		GO:0045760~positive	regulation	of	action	potential	2	0.934579	0.0745789	TACR1,	TNF	213	7	19256	25.8296	1	0.314791	0.281158
GOTERM_BP_DIRECT		GO:1903721~positive	regulation	of	I-kappaB	phosphorylation	2	0.934579	0.0745789	AKT1,	TNF	213	7	19256	25.8296	1	0.314791	0.281158
GOTERM_BP_DIRECT		GO:0033574~response	to	testosterone	3	1.40187	0.0747869	RPS6KB1,	CDK4,	TSPO	213	41	19256	6.61491	1	0.314846	0.281207
GOTERM_BP_DIRECT		GO:0007259~JAK-STAT	cascade	3	1.40187	0.0747869	STAT1,	STAT3,	JAK2	213	41	19256	6.61491	1	0.314846	0.281207
GOTERM_MF_DIRECT		GO:0051287~NAD	binding	3	1.40187	0.0752041	PARP1,	ALDH1A1,	GAPDH	214	40	18811	6.59264	1	0.322493	0.282679
GOTERM_MF_DIRECT		GO:0016494~C-X-C	chemokine	receptor	activity	2	0.934579	0.0766317	CXCR2,	CXCR4	214	7	18811	25.1148	1	0.322916	0.28305
GOTERM_MF_DIRECT		GO:0031702~type	1	angiotensin	receptor	binding	2	0.934579	0.0766317	EDNRB,	JAK2	214	7	18811	25.1148	1	0.322916	0.28305
GOTERM_MF_DIRECT		GO:0008142~oxysterol	binding	2	0.934579	0.0766317	RORC,	RORA	214	7	18811	25.1148	1	0.322916	0.28305
GOTERM_CC_DIRECT		GO:0043198~dendritic	shaft	3	1.40187	0.0766863	APP,	PSEN2,	HTR2A	214	44	20472	6.52251	1	0.330125	0.278689
GOTERM_BP_DIRECT		GO:0006816~calcium	ion	transport	4	1.86916	0.0771715	VDR,	NOS3,	PSEN2,	CACNA1B	213	90	19256	4.01794	1	0.324462	0.289795
GOTERM_BP_DIRECT		GO:0006355~regulation	of	transcription,	DNA-templated	17	7.94393	0.0779261	BRD3,	BRD2,	STAT1,	INSR,	STAT3,	RORA,	AHR,	NR3C1,	HIF1A,	ESR1,	TGFBR1,	RELA,	ESR2,	RXRB,	ABL1,	PRKCQ,	FADS1	213	985	19256	1.56027	1	0.325721	0.29092
GOTERM_BP_DIRECT		GO:0097421~liver	regeneration	3	1.40187	0.0779754	HMOX1,	TNF,	EGFR	213	42	19256	6.45741	1	0.325721	0.29092
GOTERM_BP_DIRECT		GO:0003007~heart	morphogenesis	3	1.40187	0.0779754	INSR,	MTOR,	VEGFA	213	42	19256	6.45741	1	0.325721	0.29092
GOTERM_BP_DIRECT		GO:0032728~positive	regulation	of	interferon-beta	production	3	1.40187	0.0779754	HSP90AA1,	TLR9,	TLR4	213	42	19256	6.45741	1	0.325721	0.29092
GOTERM_BP_DIRECT		GO:0009409~response	to	cold	3	1.40187	0.0779754	HSP90AA1,	PPARG,	TRPM8	213	42	19256	6.45741	1	0.325721	0.29092
GOTERM_CC_DIRECT		GO:0001772~immunological	synapse	3	1.40187	0.0797214	LCK,	PRKCQ,	ICAM1	214	45	20472	6.37757	1	0.337367	0.284803
GOTERM_BP_DIRECT		GO:0006897~endocytosis	6	2.80374	0.0801082	APP,	SHH,	ABL1,	PIK3CB,	PIK3CG,	BCL2L1	213	208	19256	2.6078	1	0.334198	0.298491
GOTERM_CC_DIRECT		GO:0070852~cell	body	fiber	2	0.934579	0.0802801	SRD5A1,	HTR2A	214	8	20472	23.9159	1	0.337367	0.284803
GOTERM_BP_DIRECT		GO:0034504~protein	localization	to	nucleus	3	1.40187	0.081206	BMP4,	SHH,	MDM2	213	43	19256	6.30724	1	0.337091	0.301075
GOTERM_BP_DIRECT		GO:0097009~energy	homeostasis	3	1.40187	0.081206	PIK3CA,	STAT3,	SIRT1	213	43	19256	6.30724	1	0.337091	0.301075
GOTERM_BP_DIRECT		GO:0032088~negative	regulation	of	NF-kappaB	transcription	factor	activity	4	1.86916	0.0812191	NFKBIA,	TLR9,	CYP1B1,	SIRT1	213	92	19256	3.9306	1	0.337091	0.301075
GOTERM_BP_DIRECT		GO:0001889~liver	development	4	1.86916	0.0812191	PIK3CA,	SRD5A1,	ARG1,	RELA	213	92	19256	3.9306	1	0.337091	0.301075
KEGG_PATHWAY		hsa04360:Axon	guidance	9	4.20561	0.0822873	SHH,	PIK3CA,	ABL1,	MAPK1,	CXCR4,	PRKCA,	PIK3CB,	PIK3R1,	EPHB2	203	182	8156	1.98679	1	0.143222	0.0822873
GOTERM_MF_DIRECT		GO:0005516~calmodulin	binding	6	2.80374	0.0842266	NOS2,	NOS3,	AKT1,	TRPV1,	NOS1,	EGFR	214	205	18811	2.57274	1	0.35288	0.309315
GOTERM_BP_DIRECT		GO:0060048~cardiac	muscle	contraction	3	1.40187	0.0844773	PIK3CA,	CXCR4,	MTOR	213	44	19256	6.16389	1	0.33961	0.303325
GOTERM_BP_DIRECT		GO:0050918~positive	chemotaxis	3	1.40187	0.0844773	BMP4,	MIF,	VEGFA	213	44	19256	6.16389	1	0.33961	0.303325
GOTERM_BP_DIRECT		GO:0001658~branching	involved	in	ureteric	bud	morphogenesis	3	1.40187	0.0844773	BMP4,	SHH,	BCL2	213	44	19256	6.16389	1	0.33961	0.303325
GOTERM_BP_DIRECT		GO:0043507~positive	regulation	of	JUN	kinase	activity	3	1.40187	0.0844773	SYK,	TLR9,	TNF	213	44	19256	6.16389	1	0.33961	0.303325
GOTERM_BP_DIRECT		GO:0061098~positive	regulation	of	protein	tyrosine	kinase	activity	3	1.40187	0.0844773	APP,	ACE,	EGFR	213	44	19256	6.16389	1	0.33961	0.303325
GOTERM_BP_DIRECT		GO:0038134~ERBB2-EGFR	signaling	pathway	2	0.934579	0.0847711	ERBB2,	EGFR	213	8	19256	22.6009	1	0.33961	0.303325
GOTERM_BP_DIRECT		GO:0040016~embryonic	cleavage	2	0.934579	0.0847711	PIK3CB,	TOP1	213	8	19256	22.6009	1	0.33961	0.303325
GOTERM_BP_DIRECT		GO:0048643~positive	regulation	of	skeletal	muscle	tissue	development	2	0.934579	0.0847711	SHH,	HMGCR	213	8	19256	22.6009	1	0.33961	0.303325
GOTERM_BP_DIRECT		GO:0010883~regulation	of	lipid	storage	2	0.934579	0.0847711	PPARA,	SIRT1	213	8	19256	22.6009	1	0.33961	0.303325
GOTERM_BP_DIRECT		GO:0051346~negative	regulation	of	hydrolase	activity	2	0.934579	0.0847711	NOS3,	NOS1	213	8	19256	22.6009	1	0.33961	0.303325
GOTERM_BP_DIRECT		GO:0060736~prostate	gland	growth	2	0.934579	0.0847711	AR,	CYP19A1	213	8	19256	22.6009	1	0.33961	0.303325
GOTERM_BP_DIRECT		GO:0044321~response	to	leptin	2	0.934579	0.0847711	STAT3,	SIRT1	213	8	19256	22.6009	1	0.33961	0.303325
GOTERM_BP_DIRECT		GO:0001553~luteinization	2	0.934579	0.0847711	PDGFRA,	MMP2	213	8	19256	22.6009	1	0.33961	0.303325
GOTERM_BP_DIRECT		GO:0014012~peripheral	nervous	system	axon	regeneration	2	0.934579	0.0847711	MMP2,	TSPO	213	8	19256	22.6009	1	0.33961	0.303325
GOTERM_BP_DIRECT		GO:0060740~prostate	gland	epithelium	morphogenesis	2	0.934579	0.0847711	AR,	MMP2	213	8	19256	22.6009	1	0.33961	0.303325
GOTERM_BP_DIRECT		GO:0051093~negative	regulation	of	developmental	process	2	0.934579	0.0847711	KIT,	BCL2L1	213	8	19256	22.6009	1	0.33961	0.303325
GOTERM_BP_DIRECT		GO:1904037~positive	regulation	of	epithelial	cell	apoptotic	process	2	0.934579	0.0847711	HMOX1,	JAK2	213	8	19256	22.6009	1	0.33961	0.303325
GOTERM_BP_DIRECT		GO:0033210~leptin-mediated	signaling	pathway	2	0.934579	0.0847711	STAT3,	SIRT1	213	8	19256	22.6009	1	0.33961	0.303325
GOTERM_BP_DIRECT		GO:0022898~regulation	of	transmembrane	transporter	activity	2	0.934579	0.0847711	BCL2,	SNCA	213	8	19256	22.6009	1	0.33961	0.303325
GOTERM_BP_DIRECT		GO:0046632~alpha-beta	T	cell	differentiation	2	0.934579	0.0847711	SHH,	ABL1	213	8	19256	22.6009	1	0.33961	0.303325
GOTERM_BP_DIRECT		GO:1903426~regulation	of	reactive	oxygen	species	biosynthetic	process	2	0.934579	0.0847711	ALOX5,	SNCA	213	8	19256	22.6009	1	0.33961	0.303325
GOTERM_BP_DIRECT		GO:0050798~activated	T	cell	proliferation	2	0.934579	0.0847711	ABL1,	IL2	213	8	19256	22.6009	1	0.33961	0.303325
GOTERM_BP_DIRECT		GO:0048066~developmental	pigmentation	2	0.934579	0.0847711	EDNRA,	EDNRB	213	8	19256	22.6009	1	0.33961	0.303325
GOTERM_BP_DIRECT		GO:2000270~negative	regulation	of	fibroblast	apoptotic	process	2	0.934579	0.0847711	PIK3CA,	PIK3CG	213	8	19256	22.6009	1	0.33961	0.303325
GOTERM_BP_DIRECT		GO:0050920~regulation	of	chemotaxis	2	0.934579	0.0847711	PDGFRA,	CXCR4	213	8	19256	22.6009	1	0.33961	0.303325
GOTERM_BP_DIRECT		GO:1904179~positive	regulation	of	adipose	tissue	development	2	0.934579	0.0847711	PPARG,	SIRT1	213	8	19256	22.6009	1	0.33961	0.303325
GOTERM_BP_DIRECT		GO:0061042~vascular	wound	healing	2	0.934579	0.0847711	KDR,	VEGFA	213	8	19256	22.6009	1	0.33961	0.303325
GOTERM_BP_DIRECT		GO:0061044~negative	regulation	of	vascular	wound	healing	2	0.934579	0.0847711	ALOX5,	TNF	213	8	19256	22.6009	1	0.33961	0.303325
KEGG_PATHWAY		hsa00380:Tryptophan	metabolism	4	1.86916	0.0850375	CYP1A2,	CYP1A1,	CYP1B1,	IDO1	203	42	8156	3.82641	1	0.147077	0.0850375
GOTERM_BP_DIRECT		GO:0030855~epithelial	cell	differentiation	4	1.86916	0.0853569	CDK1,	PPARG,	CTSB,	VEGFA	213	94	19256	3.84697	1	0.341533	0.305042
GOTERM_MF_DIRECT		GO:0031730~CCR5	chemokine	receptor	binding	2	0.934579	0.087091	STAT1,	STAT3	214	8	18811	21.9755	1	0.358697	0.314413
GOTERM_MF_DIRECT		GO:0017081~chloride	channel	regulator	activity	2	0.934579	0.087091	TRPV1,	CFTR	214	8	18811	21.9755	1	0.358697	0.314413
GOTERM_MF_DIRECT		GO:0031995~insulin-like	growth	factor	II	binding	2	0.934579	0.087091	INSR,	IGFBP3	214	8	18811	21.9755	1	0.358697	0.314413
GOTERM_BP_DIRECT		GO:0042789~mRNA	transcription	from	RNA	polymerase	II	promoter	3	1.40187	0.0877881	VDR,	STAT3,	PPARG	213	45	19256	6.02692	1	0.34996	0.312569
GOTERM_BP_DIRECT		GO:0045747~positive	regulation	of	Notch	signaling	pathway	3	1.40187	0.0877881	NOS3,	STAT3,	KIT	213	45	19256	6.02692	1	0.34996	0.312569
GOTERM_BP_DIRECT		GO:0009725~response	to	hormone	3	1.40187	0.0877881	NOS2,	NOS3,	NOS1	213	45	19256	6.02692	1	0.34996	0.312569
GOTERM_MF_DIRECT		GO:0005216~ion	channel	activity	3	1.40187	0.0886092	P2RX7,	TRPV1,	TRPM8	214	44	18811	5.99331	1	0.362846	0.31805
GOTERM_CC_DIRECT		GO:0000792~heterochromatin	3	1.40187	0.089044	HDAC1,	DNMT3A,	SIRT1	214	48	20472	5.97897	1	0.368815	0.311351
GOTERM_MF_DIRECT		GO:0000981~RNA	polymerase	II	transcription	factor	activity,	sequence-specific	DNA	binding	21	9.81308	0.0890938	STAT1,	VDR,	NR1H2,	NR1I3,	STAT3,	RORC,	RORA,	AHR,	NR3C1,	HIF1A,	ESR1,	RELA,	ESR2,	NFKB1,	GLI2,	NR3C2,	RXRB,	AR,	PPARG,	PPARA,	PPARD	214	1279	18811	1.44327	1	0.362846	0.31805
GOTERM_CC_DIRECT		GO:0032059~bleb	2	0.934579	0.089853	P2RX7,	PTPRC	214	9	20472	21.2586	1	0.368815	0.311351
GOTERM_BP_DIRECT		GO:0034198~cellular	response	to	amino	acid	starvation	3	1.40187	0.0911372	MAPK8,	MAPK1,	MTOR	213	46	19256	5.8959	1	0.362132	0.323441
GOTERM_BP_DIRECT		GO:0001837~epithelial	to	mesenchymal	transition	3	1.40187	0.0911372	HIF1A,	TGFBR1,	FGFR1	213	46	19256	5.8959	1	0.362132	0.323441
GOTERM_BP_DIRECT		GO:0000278~mitotic	cell	cycle	5	2.33645	0.091178	EDNRA,	PLK1,	DNMT3A,	ABL1,	PTPN6	213	154	19256	2.93519	1	0.362132	0.323441
GOTERM_MF_DIRECT		GO:0030331~estrogen	receptor	binding	3	1.40187	0.0920642	PARP1,	PPARG,	ESR1	214	45	18811	5.86012	1	0.37286	0.326828
GOTERM_CC_DIRECT		GO:0042470~melanosome	4	1.86916	0.092519	MMP14,	HSP90AA1,	CTSD,	CTSB	214	103	20472	3.71509	1	0.375393	0.316904
GOTERM_BP_DIRECT		GO:0071364~cellular	response	to	epidermal	growth	factor	stimulus	3	1.40187	0.0945232	ERBB2,	AKT1,	EGFR	213	47	19256	5.77045	1	0.366797	0.327607
GOTERM_BP_DIRECT		GO:0032024~positive	regulation	of	insulin	secretion	3	1.40187	0.0945232	RBP4,	JAK2,	NR0B2	213	47	19256	5.77045	1	0.366797	0.327607
GOTERM_BP_DIRECT		GO:0060982~coronary	artery	morphogenesis	2	0.934579	0.0948515	TGFBR1,	VEGFA	213	9	19256	20.0897	1	0.366797	0.327607
GOTERM_BP_DIRECT		GO:1902949~positive	regulation	of	tau-protein	kinase	activity	2	0.934579	0.0948515	APP,	HSP90AA1	213	9	19256	20.0897	1	0.366797	0.327607
GOTERM_BP_DIRECT		GO:0042698~ovulation	cycle	2	0.934579	0.0948515	AXL,	EGFR	213	9	19256	20.0897	1	0.366797	0.327607
GOTERM_BP_DIRECT		GO:0046456~icosanoid	biosynthetic	process	2	0.934579	0.0948515	CYP2C9,	FADS1	213	9	19256	20.0897	1	0.366797	0.327607
GOTERM_BP_DIRECT		GO:2000242~negative	regulation	of	reproductive	process	2	0.934579	0.0948515	KIT,	BCL2L1	213	9	19256	20.0897	1	0.366797	0.327607
GOTERM_BP_DIRECT		GO:0031915~positive	regulation	of	synaptic	plasticity	2	0.934579	0.0948515	EPHB2,	PTGS2	213	9	19256	20.0897	1	0.366797	0.327607
GOTERM_BP_DIRECT		GO:0002438~acute	inflammatory	response	to	antigenic	stimulus	2	0.934579	0.0948515	CXCR2,	ICAM1	213	9	19256	20.0897	1	0.366797	0.327607
GOTERM_BP_DIRECT		GO:0046641~positive	regulation	of	alpha-beta	T	cell	proliferation	2	0.934579	0.0948515	PTPRC,	SYK	213	9	19256	20.0897	1	0.366797	0.327607
GOTERM_BP_DIRECT		GO:0021930~cerebellar	granule	cell	precursor	proliferation	2	0.934579	0.0948515	SHH,	RORA	213	9	19256	20.0897	1	0.366797	0.327607
GOTERM_BP_DIRECT		GO:0048771~tissue	remodeling	2	0.934579	0.0948515	MMP14,	MMP2	213	9	19256	20.0897	1	0.366797	0.327607
GOTERM_BP_DIRECT		GO:0007220~Notch	receptor	processing	2	0.934579	0.0948515	ADAM17,	PSEN2	213	9	19256	20.0897	1	0.366797	0.327607
GOTERM_BP_DIRECT		GO:0070231~T	cell	apoptotic	process	2	0.934579	0.0948515	P2RX7,	BCL2	213	9	19256	20.0897	1	0.366797	0.327607
GOTERM_BP_DIRECT		GO:0090140~regulation	of	mitochondrial	fission	2	0.934579	0.0948515	MAPT,	DHODH	213	9	19256	20.0897	1	0.366797	0.327607
GOTERM_BP_DIRECT		GO:0035590~purinergic	nucleotide	receptor	signaling	pathway	2	0.934579	0.0948515	P2RX7,	CTSG	213	9	19256	20.0897	1	0.366797	0.327607
GOTERM_BP_DIRECT		GO:0008354~germ	cell	migration	2	0.934579	0.0948515	KIT,	TGFBR1	213	9	19256	20.0897	1	0.366797	0.327607
GOTERM_BP_DIRECT		GO:0071875~adrenergic	receptor	signaling	pathway	2	0.934579	0.0948515	PDE4D,	ADRA2C	213	9	19256	20.0897	1	0.366797	0.327607
GOTERM_BP_DIRECT		GO:1903140~regulation	of	establishment	of	endothelial	barrier	2	0.934579	0.0948515	IKBKB,	TNF	213	9	19256	20.0897	1	0.366797	0.327607
GOTERM_BP_DIRECT		GO:0071287~cellular	response	to	manganese	ion	2	0.934579	0.0948515	BACE1,	APP	213	9	19256	20.0897	1	0.366797	0.327607
GOTERM_BP_DIRECT		GO:0010224~response	to	UV-B	2	0.934579	0.0948515	BCL2,	RELA	213	9	19256	20.0897	1	0.366797	0.327607
GOTERM_BP_DIRECT		GO:0009913~epidermal	cell	differentiation	2	0.934579	0.0948515	HDAC1,	GLI2	213	9	19256	20.0897	1	0.366797	0.327607
GOTERM_BP_DIRECT		GO:0051649~establishment	of	localization	in	cell	4	1.86916	0.0960825	AXL,	NOS3,	ABL1,	CFTR	213	99	19256	3.65268	1	0.371113	0.331462
GOTERM_MF_DIRECT		GO:1901363~heterocyclic	compound	binding	2	0.934579	0.0974324	ACE,	PDE4D	214	9	18811	19.5337	1	0.392421	0.343974
GOTERM_MF_DIRECT		GO:0016922~ligand-dependent	nuclear	receptor	binding	3	1.40187	0.0990894	STAT1,	HIF1A,	SIRT1	214	47	18811	5.61076	1	0.394733	0.346001
GOTERM_MF_DIRECT		GO:0030544~Hsp70	protein	binding	3	1.40187	0.0990894	CYP1A1,	CDK1,	SNCA	214	47	18811	5.61076	1	0.394733	0.346001
GOTERM_CC_DIRECT		GO:0098981~cholinergic	synapse	2	0.934579	0.0993267	CHRM2,	CHRM1	214	10	20472	19.1327	1	0.398436	0.336356
[truncated: 145 more columns]

## Sheet: KEGG
Category		Term		Count	%	PValue		GenesList
KEGG_PATHWAY		hsa05200：Pathway in cancer		61	28.5047	6.78055e-25		RET,	CXCL8,	FLT3,	FLT4,	PIK3CB,	GLI2,	IKBKB,	SHH,	EDNRA,	EDNRB,	CASP3,	AKT1,	JAK2,	PDGFRB,	PDGFRA,	HSP90AA1,	MMP1,	MMP2,	PRKCA,	F2,	MMP9,	TGFBR1,	AR,	PIK3CA,	KIT,	PPARG,	PPARD,	HDAC1,	PTGER3,	CXCR4,	PIK3R1,	PTGS2,	HIF1A,	EGFR,	RELA,	RXRB,	MAPK8,	ERBB2,	ABL1,	HMOX1,	MAPK1,	NTRK1,
KEGG_PATHWAY		hsa04933:AGE-RAGE signaling pathway in diabetic complications		24	11.215	1.42916e-16		CXCL8,	NOS3,	STAT1,	MMP2,	STAT3,	PRKCA,	PIK3CB,	PIK3R1,	F3,	TNF,	TGFBR1,	RELA,	NFKB1,	ICAM1,	VEGFA,	MAPK10,	MAPK8,	PIK3CA,	CDK4,	CASP3,	BCL2,	AKT1,	MAPK1,	JAK2
KEGG_PATHWAY		hsa05212:Pancreatic cancer		21	9.81308	1.00354e-15		STAT1,	STAT3,	BRAF,	PIK3CB,	PIK3R1,	EGFR,	TGFBR1,	MTOR,	RELA,	NFKB1,	VEGFA,	MAPK10,	IKBKB,	MAPK8,	PIK3CA,	RPS6KB1,	CDK4,	ERBB2,	AKT1,	MAPK1,	BCL2L1
KEGG_PATHWAY		hsa05417:Lipid and atherosclerosis		31	14.486	6.32035e-15		CXCL8,	PIK3CB,	PIK3R1,	TNF,	RELA,	ICAM1,	IKBKB,	RXRB,	MAPK8,	CASP3,	AKT1,	MAPK1,	JAK2,	HSP90AA1,	MMP1,	NOS3,	MMP3,	STAT3,	PRKCA,	MMP9,	NFKB1,	MAPK10,	NFKBIA,	CYP2C9,	CYP2A6,	PIK3CA,	CYP1A1,	BCL2,	PPARG,	TLR4,	BCL2L1
KEGG_PATHWAY		hsa05215:Prostate cancer		22	10.2804	1.26989e-14		PDGFRB,	PDGFRA,	HSP90AA1,	MMP3,	BRAF,	PIK3CB,	PIK3R1,	MMP9,	EGFR,	MTOR,	RELA,	NFKB1,	NFKBIA,	IKBKB,	AR,	PIK3CA,	ERBB2,	MDM2,	BCL2,	AKT1,	MAPK1,	FGFR1
KEGG_PATHWAY		hsa04066:HIF-1 signaling pathway		23	10.7477	1.3728e-14		FLT1,	NOS2,	NOS3,	INSR,	STAT3,	PRKCA,	PIK3CB,	PIK3R1,	HIF1A,	EGFR,	MTOR,	RELA,	NFKB1,	VEGFA,	PIK3CA,	RPS6KB1,	ERBB2,	BCL2,	AKT1,	HMOX1,	MAPK1,	GAPDH,	TLR4
KEGG_PATHWAY		hsa05235:PD-L1		21	9.81308	2.61378e-14		STAT1,	STAT3,	PIK3CB,	PIK3R1,	HIF1A,	EGFR,	MTOR,	RELA,	NFKB1,	NFKBIA,	IKBKB,	PIK3CA,	RPS6KB1,	LCK,	TLR9,	AKT1,	MAPK1,	PTPN6,	PRKCQ,	JAK2,	TLR4
KEGG_PATHWAY		hsa01521:EGFR		20	9.34579	3.13792e-14		PDGFRB,	PDGFRA,	STAT3,	BRAF,	PRKCA,	PIK3CB,	PIK3R1,	EGFR,	MTOR,	VEGFA,	PIK3CA,	RPS6KB1,	AXL,	ERBB2,	KDR,	BCL2,	AKT1,	MAPK1,	JAK2,	BCL2L1
KEGG_PATHWAY		hsa04151:PI3K-Akt		38	17.757	4.08953e-14		CHRM2,	FLT1,	CHRM1,	FLT3,	FLT4,	PIK3CB,	PIK3R1,	RELA,	EGFR,	PIK3CG,	IKBKB,	GYS1,	ERBB2,	KDR,	AKT1,	MAPK1,	JAK2,	PDGFRB,	NTRK1,	PDGFRA,	HSP90AA1,	SYK,	NOS3,	INSR,	PRKCA,	IL2,	MTOR,	NFKB1,	VEGFA,	PIK3CA,	RPS6KB1,	CDK4,	KIT,	BCL2,	MDM2,	TLR4,	FGFR1,	BCL2L1
KEGG_PATHWAY		hsa04020:Calcium signaling pathway		30	14.0187	8.25059e-13		RET,	CHRM2,	PTGFR,	CHRM3,	FLT1,	CHRM1,	FLT4,	PTGER3,	CACNA1B,	HTR2C,	CXCR4,	HTR2A,	EGFR,	EDNRA,	HTR7,	EDNRB,	HRH2,	ERBB2,	KDR,	NOS1,	PDGFRB,	NTRK1,	PDGFRA,	NOS2,	NOS3,	PRKCA,	TACR1,	VEGFA,	P2RX7,	FGFR1
KEGG_PATHWAY		hsa04931:Insulin resistance		21	9.81308	1.28112e-12		NOS3,	NR1H2,	INSR,	STAT3,	PIK3CB,	PIK3R1,	TNF,	PRKAB1,	MTOR,	RELA,	NFKB1,	MAPK10,	NFKBIA,	IKBKB,	GYS1,	MAPK8,	PIK3CA,	RPS6KB1,	AKT1,	PRKCQ,	PPARA
KEGG_PATHWAY		hsa04659:Th17 cell differentiation		21	9.81308	1.28112e-12		HSP90AA1,	STAT1,	STAT3,	RORC,	RORA,	AHR,	HIF1A,	TGFBR1,	IL2,	MTOR,	RELA,	NFKB1,	MAPK10,	RXRB,	NFKBIA,	IKBKB,	MAPK8,	LCK,	MAPK1,	PRKCQ,	JAK2
KEGG_PATHWAY		hsa01522:Endocrine resistance		20	9.34579	2.03347e-12		MMP2,	BRAF,	PIK3CB,	PIK3R1,	ESR1,	MMP9,	EGFR,	MTOR,	ESR2,	MAPK10,	MAPK8,	PIK3CA,	RPS6KB1,	CDK4,	CYP2D6,	ERBB2,	MDM2,	BCL2,	AKT1,	MAPK1
KEGG_PATHWAY		hsa05230:Central		17	7.94393	8.46511e-12		PDGFRB,	NTRK1,	RET,	PDGFRA,	G6PD,	FLT3,	PIK3CB,	PIK3R1,	HIF1A,	EGFR,	MTOR,	PIK3CA,	KIT,	ERBB2,	AKT1,	MAPK1,	FGFR1
KEGG_PATHWAY		hsa04210:Apoptosis		22	10.2804	1.34098e-11		NTRK1,	PARP1,	PIK3CB,	PIK3R1,	TNF,	CTSS,	RELA,	NFKB1,	MAPK10,	NFKBIA,	IKBKB,	MAPK8,	PIK3CA,	CASP3,	BCL2,	AKT1,	MAPK1,	CAPN1,	CTSD,	CTSC,	CTSB,	BCL2L1
KEGG_PATHWAY		hsa04014:Ras		28	13.0841	1.81286e-11		FLT1,	FLT3,	FLT4,	PIK3CB,	PIK3R1,	RELA,	EGFR,	IKBKB,	MAPK8,	HTR7,	KDR,	ABL1,	AKT1,	MAPK1,	PDGFRB,	NTRK1,	PDGFRA,	INSR,	PRKCA,	GRIN2B,	NFKB1,	VEGFA,	MAPK10,	PIK3CA,	PLA2G10,	KIT,	FGFR1,	BCL2L1
KEGG_PATHWAY		hsa04926:Relaxin		21	9.81308	3.92123e-11		NOS2,	NOS3,	MMP1,	MMP2,	PRKCA,	PIK3CB,	PIK3R1,	MMP9,	EGFR,	TGFBR1,	RELA,	NFKB1,	VEGFA,	MAPK10,	NFKBIA,	MAPK8,	EDNRB,	PIK3CA,	AKT1,	MAPK1,	NOS1
KEGG_PATHWAY		hsa05142:Chagas disease		19	8.8785	4.20323e-11		ACE,	CXCL8,	NOS2,	PIK3CB,	PIK3R1,	TNF,	TGFBR1,	IL2,	RELA,	NFKB1,	MAPK10,	NFKBIA,	IKBKB,	MAPK8,	PIK3CA,	TLR9,	AKT1,	MAPK1,	TLR4
KEGG_PATHWAY		hsa05221:Acute myeloid leukemia		16	7.47664	5.36048e-11		FLT3,	STAT3,	BRAF,	PIK3CB,	PIK3R1,	MPO,	MTOR,	RELA,	NFKB1,	IKBKB,	PIK3CA,	RPS6KB1,	KIT,	AKT1,	MAPK1,	PPARD
KEGG_PATHWAY		hsa05167:Kaposi sarcoma-associated herpesvirus infection		25	11.6822	5.51067e-11		CXCL8,	PIK3CB,	PIK3R1,	PTGS2,	HIF1A,	RELA,	PIK3CG,	ICAM1,	IKBKB,	MAPK8,	CASP3,	AKT1,	MAPK1,	JAK2,	CCR4,	SYK,	STAT1,	STAT3,	MTOR,	NFKB1,	VEGFA,	MAPK10,	NFKBIA,	PIK3CA,	CDK4
KEGG_PATHWAY		hsa05161:Hepatitis B		23	10.7477	5.81703e-11		CXCL8,	STAT1,	STAT3,	BRAF,	PRKCA,	PIK3CB,	PIK3R1,	TNF,	MMP9,	TGFBR1,	RELA,	NFKB1,	MAPK10,	NFKBIA,	IKBKB,	MAPK8,	PIK3CA,	CASP3,	BCL2,	AKT1,	MAPK1,	JAK2,	TLR4
KEGG_PATHWAY		hsa05205:Proteoglycans in cancer		25	11.6822	1.77511e-10		PIK3CB,	PIK3R1,	HIF1A,	TNF,	EGFR,	SHH,	CASP3,	ERBB2,	KDR,	AKT1,	MAPK1,	MMP2,	STAT3,	PRKCA,	BRAF,	MMP9,	ESR1,	MTOR,	VEGFA,	PIK3CA,	RPS6KB1,	MDM2,	PTPN6,	TLR4,	FGFR1
KEGG_PATHWAY		hsa05145:Toxoplasmosis		19	8.8785	2.11677e-10		NOS2,	STAT1,	STAT3,	TNF,	PIK3CG,	RELA,	NFKB1,	MAPK10,	NFKBIA,	IKBKB,	MAPK8,	CASP3,	ALOX5,	BCL2,	AKT1,	MAPK1,	JAK2,	TLR4,	BCL2L1													6.8158	5.79994e-08	2.42546e-09	1.12894e-09
KEGG_PATHWAY		hsa05220:Chronic myeloid leukemia		16	7.47664	3.61931e-10		HDAC1,	BRAF,	PIK3CB,	PIK3R1,	TGFBR1,	RELA,	NFKB1,	NFKBIA,	IKBKB,	PIK3CA,	CDK4,	MDM2,	ABL1,	AKT1,	MAPK1,	BCL2L1																8.45839	9.9169e-08	3.98124e-09	1.85309e-09
KEGG_PATHWAY		hsa04660:T cell receptor signaling pathway		18	8.41121	5.23384e-10		PIK3CB,	PIK3R1,	TNF,	IL2,	RELA,	NFKB1,	MAPK10,	NFKBIA,	IKBKB,	MAPK8,	PTPRC,	PIK3CA,	CDK4,	LCK,	AKT1,	MAPK1,	PTPN6,	PRKCQ														6.95377	1.43407e-07	5.53579e-09	2.57666e-09
KEGG_PATHWAY		hsa04920:Adipocytokine signaling pathway		15	7.00935	9.71825e-10		STAT3,	TNF,	PRKAB1,	MTOR,	RELA,	NFKB1,	MAPK10,	RXRB,	NFKBIA,	IKBKB,	MAPK8,	AKT1,	PRKCQ,	JAK2,	PPARA	203	69	8156	8.7342	2.6628e-07	9.89822e-09	4.60717e-09
KEGG_PATHWAY		hsa05418:Fluid shear stress and atherosclerosis		20	9.34579	1.13866e-09		HSP90AA1,	NOS3,	MMP2,	PIK3CB,	PIK3R1,	TNF,	MMP9,	RELA,	NFKB1,	ICAM1,	VEGFA,	MAPK10,	BMP4,	IKBKB,	MAPK8,	PIK3CA,	KDR,	BCL2,	AKT1,	HMOX1	203	139	8156	5.78091	3.11993e-07	1.11833e-08	5.20531e-09
KEGG_PATHWAY		hsa04917:Prolactin signaling pathway		15	7.00935	1.18859e-09		STAT1,	STAT3,	PIK3CB,	PIK3R1,	ESR1,	RELA,	ESR2,	NFKB1,	CYP17A1,	MAPK10,	MAPK8,	PIK3CA,	AKT1,	MAPK1,	JAK2	203	70	8156	8.60943	3.25673e-07	1.12138e-08	5.21954e-09
KEGG_PATHWAY		hsa05163:Human cytomegalovirus infection		25	11.6822	1.22333e-09		CXCL8,	PTGER3,	CXCR4,	PIK3CB,	PIK3R1,	PTGS2,	TNF,	RELA,	EGFR,	IKBKB,	CASP3,	CXCR2,	AKT1,	MAPK1,	PDGFRA,	STAT3,	PRKCA,	MTOR,	NFKB1,	VEGFA,	NFKBIA,	PIK3CA,	RPS6KB1,	CDK4,	MDM2	203	225	8156	4.46415	3.35192e-07	1.12138e-08	5.21954e-09
KEGG_PATHWAY		hsa04668:TNF signaling pathway		18	8.41121	1.72e-09		MMP3,	PIK3CB,	PIK3R1,	PTGS2,	TNF,	MMP9,	RELA,	NFKB1,	ICAM1,	MAPK10,	NFKBIA,	IKBKB,	MMP14,	MAPK8,	PIK3CA,	CASP3,	AKT1,	MAPK1	203	112	8156	6.45707	4.7128e-07	1.52581e-08	7.10194e-09
KEGG_PATHWAY		hsa04072:Phospholipase D signaling pathway		20	9.34579	3.34723e-09		PDGFRB,	PDGFRA,	PTGFR,	CXCL8,	SYK,	INSR,	PRKCA,	PIK3CB,	PIK3R1,	F2,	AGPAT2,	EGFR,	MTOR,	PIK3CG,	PIK3CA,	CXCR1,	KIT,	CXCR2,	AKT1,	MAPK1	203	148	8156	5.42937	9.1714e-07	2.87652e-08	1.33889e-08
KEGG_PATHWAY		hsa04625:C-type lectin receptor signaling pathway		17	7.94393	4.31798e-09		SYK,	STAT1,	PIK3CB,	PIK3R1,	PTGS2,	TNF,	IL2,	RELA,	NFKB1,	MAPK10,	NFKBIA,	IKBKB,	MAPK8,	PIK3CA,	MDM2,	AKT1,	MAPK1	203	104	8156	6.56745	1.18313e-06	3.59832e-08	1.67485e-08
KEGG_PATHWAY		hsa05208:Chemical carcinogenesis-reactive oxygen species		24	11.215	5.35945e-09		EPHX2,	EPHX1,	AKR1A1,	BRAF,	AHR,	PIK3CB,	PIK3R1,	HIF1A,	EGFR,	RELA,	NFKB1,	VEGFA,	MAPK10,	NFKBIA,	IKBKB,	MAPK8,	PIK3CA,	CYP1A2,	CYP1A1,	ABL1,	CYP1B1,	AKT1,	HMOX1,	MAPK1	203	223	8156	4.32402	1.46849e-06	4.33485e-08	2.01768e-08
KEGG_PATHWAY		hsa05162:Measles		19	8.8785	7.69458e-09		STAT1,	STAT3,	PIK3CB,	PIK3R1,	IL2,	RELA,	NFKB1,	MAPK10,	NFKBIA,	IKBKB,	MAPK8,	PIK3CA,	CDK4,	CASP3,	BCL2,	TLR9,	AKT1,	TLR4,	BCL2L1	203	139	8156	5.49187	2.10831e-06	6.04574e-08	2.81402e-08
KEGG_PATHWAY		hsa05171:Coronavirus disease-COVID-19		24	11.215	1.15306e-08		ACE,	CXCL8,	SYK,	STAT1,	MMP1,	STAT3,	MMP3,	PRKCA,	PIK3CB,	PIK3R1,	F2,	TNF,	EGFR,	IL2,	RELA,	NFKB1,	MAPK10,	NFKBIA,	IKBKB,	ADAM17,	MAPK8,	PIK3CA,	MAPK1,	TLR4	203	232	8156	4.15628	3.15938e-06	8.80809e-08	4.09977e-08
KEGG_PATHWAY		hsa04010:MAPK signaling pathway		27	12.6168	1.33459e-08		FLT1,	FLT3,	FLT4,	CACNA1B,	TNF,	RELA,	EGFR,	IKBKB,	MAPK8,	CASP3,	ERBB2,	KDR,	AKT1,	MAPK1,	PDGFRB,	NTRK1,	PDGFRA,	INSR,	PRKCA,	BRAF,	TGFBR1,	NFKB1,	VEGFA,	MAPK10,	KIT,	MAPT,	FGFR1	203	294	8156	3.68976	3.65676e-06	9.91923e-08	4.61695e-08
KEGG_PATHWAY		hsa05415:Diabetic cardiomyopathy		22	10.2804	2.46414e-08		G6PD,	ACE,	PARP1,	NOS3,	MMP2,	INSR,	PRKCA,	PIK3CB,	PIK3R1,	MMP9,	TGFBR1,	MTOR,	RELA,	NFKB1,	MAPK10,	GYS1,	MAPK8,	PIK3CA,	AKT1,	PPARA,	GAPDH,	CTSD	203	203	8156	4.35419	6.75173e-06	1.78326e-07	8.30027e-08
KEGG_PATHWAY		hsa04620:Toll-like receptor signaling pathway		16	7.47664	3.30131e-08		CXCL8,	STAT1,	PIK3CB,	PIK3R1,	TNF,	RELA,	NFKB1,	MAPK10,	NFKBIA,	IKBKB,	MAPK8,	PIK3CA,	TLR9,	AKT1,	MAPK1,	TLR4	203	104	8156	6.18113	9.04554e-06	2.32785e-07	1.08351e-07
KEGG_PATHWAY		hsa05206:MicroRNAs in cancer		27	12.6168	3.99091e-08		DNMT1,	ABCB1,	HDAC1,	PIK3CB,	PIK3R1,	PTGS2,	EGFR,	IKBKB,	CASP3,	ERBB2,	ABL1,	CYP1B1,	HMOX1,	MAPK1,	PDGFRB,	PDGFRA,	STAT3,	DNMT3A,	PRKCA,	MMP9,	SIRT1,	MTOR,	NFKB1,	VEGFA,	PIK3CA,	BCL2,	MDM2	203	310	8156	3.49932	1.0935e-05	2.67767e-07	1.24633e-07
KEGG_PATHWAY		hsa05219:Bladder cancer		11	5.14019	3.99216e-08		CXCL8,	MMP1,	CDK4,	MMP2,	ERBB2,	MDM2,	MAPK1,	BRAF,	MMP9,	EGFR,	VEGFA	203	41	8156	10.7793	1.09384e-05	2.67767e-07	1.24633e-07
KEGG_PATHWAY		hsa05222:Small cell lung cancer		15	7.00935	4.79731e-08		NOS2,	PIK3CB,	PIK3R1,	PTGS2,	RELA,	NFKB1,	RXRB,	NFKBIA,	IKBKB,	PIK3CA,	CDK4,	CASP3,	BCL2,	AKT1,	BCL2L1	203	92	8156	6.55065	1.31445e-05	3.14109e-07	1.46204e-07
KEGG_PATHWAY		hsa05010:Alzheimer disease		30	14.0187	6.25757e-08		APP,	CHRM3,	CHRM1,	PSEN2,	PIK3CB,	PIK3R1,	PTGS2,	TNF,	RELA,	IKBKB,	MAPK8,	CASP3,	AKT1,	MAPK1,	NOS1,	CAPN1,	SNCA,	MME,	NOS2,	INSR,	BRAF,	GRIN2B,	MTOR,	NFKB1,	BACE1,	MAPK10,	ADAM17,	PIK3CA,	MAPT,	GAPDH	203	384	8156	3.13885	1.71456e-05	3.97046e-07	1.84807e-07
KEGG_PATHWAY		hsa04657:IL-17 signaling pathway		15	7.00935	6.35273e-08		HSP90AA1,	CXCL8,	MMP1,	MMP3,	PTGS2,	TNF,	MMP9,	RELA,	NFKB1,	MAPK10,	NFKBIA,	IKBKB,	MAPK8,	CASP3,	MAPK1	203	94	8156	6.41128	1.74063e-05	3.97046e-07	1.84807e-07
KEGG_PATHWAY		hsa04380:Osteoclast differentiation		17	7.94393	8.99966e-08		SYK,	STAT1,	PIK3CB,	PIK3R1,	TNF,	TGFBR1,	RELA,	NFKB1,	MAPK10,	NFKBIA,	IKBKB,	MAPK8,	PIK3CA,	LCK,	AKT1,	MAPK1,	PPARG	203	128	8156	5.33605	2.46588e-05	5.49979e-07	2.5599e-07
KEGG_PATHWAY		hsa05169:Epstein-Barr virus infection		21	9.81308	1.12784e-07		SYK,	STAT1,	HDAC1,	STAT3,	PIK3CB,	PIK3R1,	ITGAL,	TNF,	RELA,	NFKB1,	ICAM1,	MAPK10,	NFKBIA,	IKBKB,	MAPK8,	PIK3CA,	CDK4,	CASP3,	MDM2,	BCL2,	AKT1	203	202	8156	4.17685	3.09024e-05	6.74254e-07	3.13835e-07
KEGG_PATHWAY		hsa04068:FoxO signaling pathway		17	7.94393	1.25007e-07		INSR,	PLK1,	STAT3,	BRAF,	PIK3CB,	PIK3R1,	SIRT1,	PRKAB1,	EGFR,	TGFBR1,	MAPK10,	IKBKB,	MAPK8,	PIK3CA,	MDM2,	AKT1,	MAPK1	203	131	8156	5.21385	3.42514e-05	7.31426e-07	3.40445e-07
KEGG_PATHWAY		hsa04930:TypeII diabetes mellitus		11	5.14019	1.30295e-07		MAPK10,	IKBKB,	MAPK8,	PIK3CA,	INSR,	CACNA1B,	MAPK1,	PIK3CB,	PIK3R1,	TNF,	MTOR	203	46	8156	9.60762	3.57002e-05	7.32296e-07	3.40851e-07
KEGG_PATHWAY		hsa04726:Serotonergic synapse		16	7.47664	1.30482e-07		APP,	CACNA1B,	HTR2C,	BRAF,	PRKCA,	HTR2A,	PTGS2,	CYP2C19,	SLC6A4,	PTGS1,	CYP2C9,	HTR7,	CYP2D6,	CASP3,	ALOX5,	MAPK1	203	115	8156	5.58989	3.57514e-05	7.32296e-07	3.40851e-07
KEGG_PATHWAY		hsa04012:ErbB signaling pathway		14	6.54206	1.38247e-07		BRAF,	PRKCA,	PIK3CB,	PIK3R1,	EGFR,	MTOR,	MAPK10,	MAPK8,	PIK3CA,	RPS6KB1,	ERBB2,	ABL1,	AKT1,	MAPK1	203	85	8156	6.61744	3.7879e-05	7.60359e-07	3.53913e-07
KEGG_PATHWAY		hsa05210:Colorectal cancer		14	6.54206	1.59359e-07		BRAF,	PIK3CB,	PIK3R1,	EGFR,	TGFBR1,	MTOR,	MAPK10,	MAPK8,	PIK3CA,	RPS6KB1,	CASP3,	BCL2,	AKT1,	MAPK1	203	86	8156	6.5405	4.36635e-05	8.4779e-07	3.94608e-07
KEGG_PATHWAY		hsa05223:Non-small cell lung cancer		13	6.07477	1.60309e-07		RET,	STAT3,	BRAF,	PRKCA,	PIK3CB,	PIK3R1,	EGFR,	RXRB,	PIK3CA,	CDK4,	ERBB2,	AKT1,	MAPK1	203	72	8156	7.25424	4.39238e-05	8.4779e-07	3.94608e-07
KEGG_PATHWAY		hsa04722:Neurotrophin signaling pathway		16	7.47664	2.06514e-07		NTRK1,	PSEN2,	BRAF,	PIK3CB,	PIK3R1,	RELA,	NFKB1,	MAPK10,	NFKBIA,	IKBKB,	MAPK8,	PIK3CA,	BCL2,	ABL1,	AKT1,	MAPK1	203	119	8156	5.402	5.65833e-05	1.07154e-06	4.98752e-07
KEGG_PATHWAY		hsa04015:Rap1 signaling pathway		21	9.81308	2.15467e-07		PDGFRB,	PDGFRA,	FLT1,	FLT4,	INSR,	ITGB2,	BRAF,	PRKCA,	PIK3CB,	PIK3R1,	ITGAL,	GRIN2B,	EGFR,	VEGFA,	PIK3CA,	CNR1,	KIT,	KDR,	AKT1,	MAPK1,	FGFR1	203	210	8156	4.01773	5.90363e-05	1.09729e-06	5.10738e-07
KEGG_PATHWAY		hsa04064:NF-kappa B signaling pathway		15	7.00935	2.3309e-07		CXCL8,	SYK,	PARP1,	PTGS2,	TNF,	RELA,	NFKB1,	ICAM1,	NFKBIA,	IKBKB,	LCK,	BCL2,	PRKCQ,	TLR4,	BCL2L1	203	104	8156	5.79481	6.38647e-05	1.16545e-06	5.42465e-07
KEGG_PATHWAY		hsa05170:Human immunodeficiency virus 1 infection		21	9.81308	2.50503e-07		CXCR4,	PRKCA,	PIK3CB,	PIK3R1,	TNF,	MTOR,	RELA,	NFKB1,	MAPK10,	NFKBIA,	IKBKB,	MAPK8,	PIK3CA,	RPS6KB1,	CASP3,	BCL2,	CDK1,	AKT1,	MAPK1,	TLR4,	BCL2L1	203	212	8156	3.97983	6.86356e-05	1.23015e-06	5.72579e-07
KEGG_PATHWAY		hsa05214:Glioma		13	6.07477	2.55389e-07		PDGFRB,	PDGFRA,	BRAF,	PRKCA,	PIK3CB,	PIK3R1,	EGFR,	MTOR,	PIK3CA,	CDK4,	MDM2,	AKT1,	MAPK1	203	75	8156	6.96407	6.9974e-05	1.23214e-06	5.73504e-07
KEGG_PATHWAY		hsa05152:Tuberculosis		19	8.8785	4.33061e-07		SYK,	NOS2,	STAT1,	VDR,	ITGB2,	TNF,	CTSS,	RELA,	NFKB1,	MAPK10,	MAPK8,	CASP3,	BCL2,	TLR9,	AKT1,	MAPK1,	JAK2,	CTSD,	TLR4	203	180	8156	4.24094	0.000118652	2.0533e-06	9.5572e-07
KEGG_PATHWAY		hsa05166:Human T-cell leukemia virus1 infection		21	9.81308	5.30305e-07		ITGB2,	PIK3CB,	PIK3R1,	ITGAL,	TNF,	TGFBR1,	IL2,	RELA,	NFKB1,	ICAM1,	MAPK10,	NFKBIA,	IKBKB,	MAPK8,	PIK3CA,	CDK4,	LCK,	TSPO,	AKT1,	MAPK1,	BCL2L1	203	222	8156	3.80056	0.000145293	2.47176e-06	1.15049e-06
KEGG_PATHWAY		hsa04725:Cholinergic synapse		15	7.00935	6.6073e-07		CHRM2,	ACHE,	CHRM3,	CHRM1,	CHRM4,	CACNA1B,	PRKCA,	PIK3CB,	PIK3R1,	PIK3CG,	PIK3CA,	BCL2,	AKT1,	MAPK1,	JAK2	203	113	8156	5.33328	0.000181024	3.02835e-06	1.40956e-06
KEGG_PATHWAY		hsa05131:Shigellosis		22	10.2804	7.09135e-07		CXCL8,	PIK3CB,	PIK3R1,	TNF,	EGFR,	MTOR,	RELA,	NFKB1,	MAPK10,	NFKBIA,	IKBKB,	MAPK8,	PIK3CA,	RPS6KB1,	MDM2,	BCL2,	AKT1,	MAPK1,	PRKCQ,	CAPN1,	TLR4,	BCL2L1	203	247	8156	3.57855	0.000194284	3.19692e-06	1.48802e-06
KEGG_PATHWAY		hsa05231:Choline metabolism cancer		14	6.54206	7.57754e-07		PDGFRB,	PDGFRA,	PRKCA,	PIK3CB,	PIK3R1,	HIF1A,	EGFR,	MTOR,	MAPK10,	MAPK8,	PIK3CA,	RPS6KB1,	AKT1,	MAPK1	203	98	8156	5.73962	0.000207603	3.36101e-06	1.5644e-06
KEGG_PATHWAY		hsa05120:Epithelial cell signaling in Helicobacter pylori infection		12	5.60748	9.87295e-07		MAPK10,	NFKBIA,	IKBKB,	ADAM17,	MAPK8,	CXCL8,	CXCR1,	CASP3,	CXCR2,	RELA,	EGFR,	NFKB1	203	70	8156	6.88754	0.000270482	4.29099e-06	1.99726e-06
KEGG_PATHWAY		hsa05164:Influenza A		18	8.41121	9.98631e-07		CXCL8,	STAT1,	PRKCA,	PIK3CB,	PIK3R1,	TNF,	RELA,	NFKB1,	ICAM1,	NFKBIA,	IKBKB,	PIK3CA,	CDK4,	CASP3,	AKT1,	MAPK1,	JAK2,	TLR4	203	171	8156	4.22919	0.000273588	4.29099e-06	1.99726e-06
KEGG_PATHWAY		hsa04062:Chemokine signaling pathway		19	8.8785	1.12733e-06		CXCL8,	STAT1,	STAT3,	CXCR4,	BRAF,	PIK3CB,	PIK3R1,	PIK3CG,	RELA,	NFKB1,	NFKBIA,	IKBKB,	PIK3CA,	CXCR1,	CXCR2,	AKT1,	MAPK1,	JAK2,	CCR4	203	192	8156	3.97588	0.00030884	4.76945e-06	2.21996e-06
KEGG_PATHWAY		hsa05146:Amoebiasis		14	6.54206	1.20891e-06		CXCL8,	NOS2,	ARG1,	ITGB2,	PRKCA,	PIK3CB,	PIK3R1,	TNF,	RELA,	NFKB1,	PIK3CA,	CASP3,	CTSG,	TLR4	203	102	8156	5.51454	0.000331186	5.03712e-06	2.34455e-06
KEGG_PATHWAY		hsa05135:Yersinia infection		16	7.47664	1.30804e-06		CXCL8,	PIK3CB,	PIK3R1,	TNF,	IL2,	RELA,	NFKB1,	MAPK10,	NFKBIA,	IKBKB,	MAPK8,	PIK3CA,	LCK,	AKT1,	MAPK1,	TLR4	203	137	8156	4.69224	0.00035834	5.34035e-06	2.48569e-06
KEGG_PATHWAY		hsa05218:Melanoma		12	5.60748	1.32052e-06		PDGFRB,	PDGFRA,	PIK3CA,	CDK4,	MDM2,	MAPK1,	AKT1,	BRAF,	PIK3CB,	PIK3R1,	EGFR,	FGFR1	203	72	8156	6.69622	0.000361758	5.34035e-06	2.48569e-06
KEGG_PATHWAY		hsa05160:Hepatitis C		17	7.94393	1.51277e-06		STAT1,	STAT3,	BRAF,	PIK3CB,	PIK3R1,	TNF,	EGFR,	RELA,	NFKB1,	NFKBIA,	IKBKB,	PIK3CA,	CDK4,	CASP3,	AKT1,	MAPK1,	PPARA	203	157	8156	4.35041	0.000414413	6.02914e-06	2.80629e-06
KEGG_PATHWAY		hsa04936:Alcoholic liver disease		16	7.47664	2.06725e-06		CXCL8,	ADH1C,	SIRT1,	TNF,	PRKAB1,	RELA,	NFKB1,	MAPK10,	NFKBIA,	IKBKB,	MAPK8,	SCD,	CASP3,	AKT1,	PPARA,	TLR4	203	142	8156	4.52702	0.000566266	8.12132e-06	3.78011e-06
KEGG_PATHWAY		hsa05140:Leishmaniasis		12	5.60748	2.6199e-06		NFKBIA,	NOS2,	STAT1,	ITGB2,	MAPK1,	PTPN6,	JAK2,	PTGS2,	TNF,	TLR4,	RELA,	NFKB1	203	77	8156	6.2614	0.000717595	1.01475e-05	4.72319e-06
KEGG_PATHWAY		hsa00980:Metabolism of xenobiotics by cytochrome P450		12	5.60748	2.98472e-06		HSD11B1,	CYP2C9,	ALDH3A1,	CYP2A6,	ADH1C,	CYP2D6,	EPHX1,	CYP1A2,	CYP1A1,	CYP1B1,	CYP3A4,	UGT2B7	203	78	8156	6.18113	0.00081748	1.14e-05	5.30617e-06
KEGG_PATHWAY		hsa05224:Breast cancer		16	7.47664	3.20033e-06		FLT4,	BRAF,	PIK3CB,	PIK3R1,	ESR1,	EGFR,	MTOR,	ESR2,	PIK3CA,	RPS6KB1,	CDK4,	KIT,	ERBB2,	AKT1,	MAPK1,	FGFR1	203	147	8156	4.37304	0.000876507	1.2056e-05	5.61153e-06
KEGG_PATHWAY		hsa04664:Fcepsilon RI signaling pathway		11	5.14019	5.78184e-06		MAPK10,	MAPK8,	SYK,	PIK3CA,	ALOX5,	MAPK1,	AKT1,	PRKCA,	PIK3CB,	PIK3R1,	TNF	203	68	8156	6.49928	0.00158298	2.14866e-05	1.0001e-05
KEGG_PATHWAY		hsa04932:Non-alcoholic fatty liver disease		16	7.47664	6.19124e-06		CXCL8,	INSR,	PIK3CB,	PIK3R1,	TNF,	PRKAB1,	RELA,	NFKB1,	MAPK10,	IKBKB,	MAPK8,	PIK3CA,	CASP3,	AKT1,	PPARG,	PPARA	203	155	8156	4.14734	0.00169497	2.27012e-05	1.05664e-05
KEGG_PATHWAY		hsa05204:Chemical carcinogenesis-DNA adducts		11	5.14019	6.61769e-06		HSD11B1,	CYP2C9,	CYP2A6,	EPHX1,	CYP1A2,	CYP1A1,	CYP1B1,	CYP2C19,	CYP3A4,	PTGS2,	UGT2B7	203	69	8156	6.40508	0.00181161	2.39363e-05	1.11413e-05
KEGG_PATHWAY		hsa04218:Cellular senescence		16	7.47664	6.70216e-06		CXCL8,	IGFBP3,	PIK3CB,	PIK3R1,	SIRT1,	TGFBR1,	MTOR,	RELA,	NFKB1,	PIK3CA,	CDK4,	MDM2,	CDK1,	AKT1,	MAPK1,	CAPN1	203	156	8156	4.12075	0.00183471	2.39363e-05	1.11413e-05
KEGG_PATHWAY		hsa04071:Sphingolipid signaling pathway		14	6.54206	6.9741e-06		NOS3,	PRKCA,	PIK3CB,	PIK3R1,	TNF,	RELA,	NFKB1,	MAPK10,	MAPK8,	PIK3CA,	BCL2,	AKT1,	MAPK1,	CTSD	203	119	8156	4.72675	0.00190909	2.45882e-05	1.14447e-05
KEGG_PATHWAY		hsa04152:AMPK signaling pathway		14	6.54206	7.65319e-06		INSR,	PIK3CB,	PIK3R1,	HMGCR,	SIRT1,	PRKAB1,	MTOR,	GYS1,	PIK3CA,	RPS6KB1,	SCD,	AKT1,	PPARG,	CFTR	203	120	8156	4.68736	0.00209478	2.66408e-05	1.24001e-05
KEGG_PATHWAY		hsa04024:cAMP signaling pathway		19	8.8785	8.37075e-06		CHRM2,	CHRM1,	PDE4D,	PTGER3,	BRAF,	PIK3CB,	PIK3R1,	GRIN2B,	RELA,	NFKB1,	MAPK10,	NFKBIA,	EDNRA,	MAPK8,	PIK3CA,	AKT1,	MAPK1,	PPARA,	CFTR	203	221	8156	3.45416	0.00229097	2.84845e-05	1.32582e-05
KEGG_PATHWAY		hsa04919:Thyroid hormone signaling pathway		14	6.54206	8.38998e-06		STAT1,	HDAC1,	PRKCA,	PIK3CB,	PIK3R1,	HIF1A,	ESR1,	MTOR,	BMP4,	RXRB,	PIK3CA,	MDM2,	AKT1,	MAPK1	203	121	8156	4.64862	0.00229622	2.84845e-05	1.32582e-05
KEGG_PATHWAY		hsa04510:Focal adhesion		18	8.41121	9.19141e-06		PDGFRB,	PDGFRA,	FLT1,	FLT4,	BRAF,	PRKCA,	PIK3CB,	PIK3R1,	EGFR,	VEGFA,	MAPK10,	MAPK8,	PIK3CA,	ERBB2,	KDR,	BCL2,	AKT1,	MAPK1	203	201	8156	3.59797	0.00251529	3.08248e-05	1.43476e-05
KEGG_PATHWAY		hsa05134:Legionellosis		10	4.6729	9.42733e-06		NFKBIA,	CLK1,	VCP,	CXCL8,	CASP3,	ITGB2,	TNF,	TLR4,	RELA,	NFKB1	203	57	8156	7.04866	0.00257977	3.09764e-05	1.44181e-05
KEGG_PATHWAY		hsa04140:Autophagy-animal		15	7.00935	9.46189e-06		PIK3CB,	PIK3R1,	HIF1A,	MTOR,	MAPK10,	MAPK8,	PIK3CA,	RPS6KB1,	BCL2,	AKT1,	MAPK1,	PRKCQ,	CTSD,	CTSB,	BCL2L1	203	141	8156	4.27419	0.00258921	3.09764e-05	1.44181e-05
KEGG_PATHWAY		hsa04630:JAK-STAT signaling pathway		16	7.47664	1.06365e-05		PDGFRB,	PDGFRA,	STAT1,	STAT3,	PIK3CB,	PIK3R1,	EGFR,	IL2,	MTOR,	PIK3CA,	BCL2,	AKT1,	PTPN6,	JAK2,	PTPN2,	BCL2L1	203	162	8156	3.96813	0.00291017	3.44122e-05	1.60173e-05
KEGG_PATHWAY		hsa04211:Longevity signaling pathway		12	5.60748	1.10451e-05		RPS6KB1,	PIK3CA,	INSR,	AKT1,	PPARG,	PIK3CB,	PIK3R1,	SIRT1,	PRKAB1,	RELA,	NFKB1,	MTOR	203	89	8156	5.41717	0.00302181	3.53188e-05	1.64393e-05
KEGG_PATHWAY		hsa05132:Salmonella infection		20	9.34579	1.20044e-05		HSP90AA1,	CXCL8,	PIK3CB,	TNF,	PIK3CG,	RELA,	NFKB1,	MAPK10,	NFKBIA,	IKBKB,	MAPK8,	PTPRC,	PIK3CA,	CASP3,	BCL2,	TLR9,	AKT1,	MAPK1,	GAPDH,	TLR4	203	249	8156	3.2271	0.00328383	3.79451e-05	1.76617e-05
KEGG_PATHWAY		hsa04370:VEGF signaling pathway		10	4.6729	1.26154e-05		PIK3CA,	NOS3,	KDR,	MAPK1,	AKT1,	PRKCA,	PIK3CB,	PIK3R1,	PTGS2,	VEGFA	203	59	8156	6.80972	0.00345068	3.94232e-05	1.83497e-05
KEGG_PATHWAY		hsa04650:Natural killer cell mediated cytotoxicity		14	6.54206	1.30943e-05		SYK,	ITGB2,	BRAF,	PRKCA,	PIK3CB,	PIK3R1,	ITGAL,	TNF,	ICAM1,	PIK3CA,	LCK,	CASP3,	MAPK1,	PTPN6	203	126	8156	4.46415	0.00358142	4.04598e-05	1.88322e-05
KEGG_PATHWAY		hsa04658:Th1 and Th2 cell differentiation		12	5.60748	1.5236e-05		MAPK10,	NFKBIA,	IKBKB,	MAPK8,	STAT1,	LCK,	MAPK1,	PRKCQ,	JAK2,	RELA,	NFKB1,	IL2	203	92	8156	5.24052	0.00416599	4.65544e-05	2.1669e-05
KEGG_PATHWAY		hsa05133:Pertussis		11	5.14019	1.59773e-05		MAPK10,	MAPK8,	CXCL8,	NOS2,	CASP3,	ITGB2,	MAPK1,	TNF,	TLR4,	RELA,	NFKB1	203	76	8156	5.81514	0.00436825	4.82831e-05	2.24736e-05
KEGG_PATHWAY		hsa00140:Steroid hormone biosynthesis		10	4.6729	1.66807e-05		HSD11B1,	STS,	SRD5A1,	CYP1A2,	CYP1A1,	CYP1B1,	CYP3A4,	CYP19A1,	UGT2B7,	CYP17A1	203	61	8156	6.58645	0.00456013	4.98609e-05	2.3208e-05
KEGG_PATHWAY		hsa05226:Gastric cancer		15	7.00935	1.78617e-05		ABCB1,	BRAF,	PIK3CB,	PIK3R1,	EGFR,	TGFBR1,	MTOR,	RXRB,	SHH,	PIK3CA,	RPS6KB1,	ERBB2,	BCL2,	AKT1,	MAPK1	203	149	8156	4.0447	0.0048822	5.28169e-05	2.45839e-05
KEGG_PATHWAY		hsa04213:Longevity regulating pathway-multiple species		10	4.6729	1.91001e-05		RPS6KB1,	PIK3CA,	HDAC1,	INSR,	AKT1,	PIK3CB,	PIK3R1,	SIRT1,	PRKAB1,	MTOR	203	62	8156	6.48022	0.00521981	5.5878e-05	2.60087e-05
KEGG_PATHWAY		hsa04750:Inflammatory mediator regulation of TRP channels		12	5.60748	2.78964e-05		NTRK1,	MAPK10,	MAPK8,	PIK3CA,	HTR2C,	PRKCQ,	PRKCA,	TRPV1,	PIK3CB,	HTR2A,	PIK3R1,	TRPM8	203	98	8156	4.91967	0.00761459	8.07529e-05	3.75868e-05
KEGG_PATHWAY		hsa04662:B cell receptor signaling pathway		11	5.14019	3.14709e-05		NFKBIA,	IKBKB,	SYK,	PIK3CA,	MAPK1,	AKT1,	PTPN6,	PIK3CB,	PIK3R1,	RELA,	NFKB1	203	82	8156	5.38964	0.0085861	9.01512e-05	4.19613e-05
KEGG_PATHWAY		hsa04910:Insulin signaling pathway		14	6.54206	3.22756e-05		INSR,	BRAF,	PIK3CB,	PIK3R1,	PRKAB1,	MTOR,	MAPK10,	IKBKB,	GYS1,	MAPK8,	PIK3CA,	RPS6KB1,	AKT1,	MAPK1	203	137	8156	4.10571	0.00880466	9.1503e-05	4.25905e-05
KEGG_PATHWAY		hsa04915:Estrogen signaling pathway		14	6.54206	3.48665e-05		HSP90AA1,	NOS3,	MMP2,	PIK3CB,	PIK3R1,	ESR1,	MMP9,	EGFR,	ESR2,	PIK3CA,	BCL2,	AKT1,	MAPK1,	CTSD	203	138	8156	4.07596	0.00950809	9.78396e-05	4.55399e-05
KEGG_PATHWAY		hsa04935:Growth hormone synthesis,secretion and action		13	6.07477	3.56994e-05		STAT1,	IGFBP3,	STAT3,	PRKCA,	PIK3CB,	PIK3R1,	MTOR,	MAPK10,	MAPK8,	PIK3CA,	AKT1,	MAPK1,	JAK2	203	119	8156	4.38912	0.00973414	9.91651e-05	4.61569e-05
KEGG_PATHWAY		hsa04621:NOD-like receptor signaling pathway		16	7.47664	4.82432e-05		HSP90AA1,	CXCL8,	STAT1,	TNF,	RELA,	NFKB1,	MAPK10,	P2RX7,	NFKBIA,	IKBKB,	MAPK8,	BCL2,	MAPK1,	TLR4,	CTSB,	BCL2L1	203	184	8156	3.49368	0.013132	0.000132669	6.17513e-05
KEGG_PATHWAY		hsa04613:Neutrophil extracellular trap formation		16	7.47664	6.99241e-05		SYK,	HDAC1,	ITGB2,	PRKCA,	PIK3CB,	PIK3R1,	ITGAL,	MPO,	MTOR,	RELA,	NFKB1,	PIK3CA,	AKT1,	MAPK1,	CTSG,	TLR4	203	190	8156	3.38335	0.0189775	0.000190387	8.86167e-05
KEGG_PATHWAY		hsa01524:Platinum drug resistance		10	4.6729	7.2247e-05		PIK3CA,	CASP3,	ERBB2,	MDM2,	BCL2,	MAPK1,	AKT1,	PIK3CB,	PIK3R1,	BCL2L1	203	73	8156	5.50375	0.0196017	0.000194784	9.06629e-05
KEGG_PATHWAY		hsa04080:Neuroactive ligand-receptor interaction		23	10.7477	8.42278e-05		CHRM2,	PTGFR,	CHRM3,	CHRM1,	CHRM4,	PTGER3,	HTR2C,	TRPV1,	TACR1,	HTR2A,	F2,	ADRA2C,	NR3C1,	GRIN2B,	P2RX7,	EDNRA,	HTR7,	EDNRB,	CNR2,	HRH2,	CNR1,	TSPO,	CTSG	203	362	8156	2.5527	0.0228151	0.00022488	0.000104671
KEGG_PATHWAY		hsa04810:Regulation of actin cytoskeleton		17	7.94393	9.46924e-05		PDGFRB,	CHRM2,	PDGFRA,	CHRM3,	CHRM1,	CHRM4,	ITGB2,	CXCR4,	BRAF,	PIK3CB,	PIK3R1,	ITGAL,	F2,	EGFR,	PIK3CA,	MAPK1,	FGFR1	203	218	8156	3.1331	0.0256132	0.000250389	0.000116544
KEGG_PATHWAY		hsa00590:Arachidonic acid metabolism		9	4.20561	0.000117634		CYP2C9,	ALOX5,	EPHX2,	TBXAS1,	PLA2G10,	CYP2C19,	PTGS2,	PTGES,	PTGS1	203	61	8156	5.9278	0.0317196	0.000308088	0.000143401
KEGG_PATHWAY		hsa05321:Inflammatory bowel disease		9	4.20561	0.000185254		STAT1,	STAT3,	RORC,	RORA,	TNF,	TLR4,	RELA,	NFKB1,	IL2	203	65	8156	5.56302	0.0494974	0.000480613	0.000223703
KEGG_PATHWAY		hsa04914:Progesterone-mediated oocyte maturation		11	5.14019	0.000203912		MAPK10,	HSP90AA1,	MAPK8,	PIK3CA,	PLK1,	CDK1,	MAPK1,	AKT1,	BRAF,	PIK3CB,	PIK3R1	203	102	8156	4.33285	0.054345	0.000524072	0.000243932
KEGG_PATHWAY		hsa05225:Hepatocellular carcinoma		14	6.54206	0.000260976		BRAF,	PRKCA,	PIK3CB,	PIK3R1,	EGFR,	TGFBR1,	MTOR,	PIK3CA,	RPS6KB1,	CDK4,	AKT1,	HMOX1,	MAPK1,	BCL2L1	203	168	8156	3.34811	0.0690193	0.000661995	0.000308128
KEGG_PATHWAY		hsa04960:Aldosterone-regulated sodium reabsorption		7	3.27103	0.000262391		PIK3CA,	INSR,	MAPK1,	PRKCA,	PIK3CB,	PIK3R1,	NR3C2	203	37	8156	7.60112	0.0693802	0.000661995	0.000308128
KEGG_PATHWAY		hsa05202:Transcriptional misregulation in cancer		15	7.00935	0.000297424		NTRK1,	FLT1,	CXCL8,	FLT3,	HDAC1,	IGFBP3,	MMP3,	MPO,	MMP9,	RELA,	NFKB1,	RXRB,	MDM2,	PPARG,	BCL2L1	203	193	8156	3.12259	0.0782731	0.00074356	0.000346093
KEGG_PATHWAY		hsa05130:Pathogenic Escherichia coli infection		15	7.00935	0.000366983		CXCL8,	F2,	TNF,	RELA,	NFKB1,	MAPK10,	NFKBIA,	IKBKB,	MAPK8,	CASP3,	ABL1,	MAPK1,	PTPN6,	GAPDH,	TLR4	203	197	8156	3.05919	0.0956798	0.000909192	0.000423188
KEGG_PATHWAY		hsa00982:Drug metabolism-cytochrome P450		9	4.20561	0.000378876		CYP2C9,	ALDH3A1,	CYP2A6,	ADH1C,	CYP2D6,	CYP1A2,	CYP2C19,	CYP3A4,	UGT2B7	203	72	8156	5.02217	0.098623	0.000930275	0.000433001
KEGG_PATHWAY		hsa04923:Regulation of lipolysis in adipocytes		8	3.73832	0.000426973		PIK3CA,	INSR,	PTGER3,	AKT1,	PIK3CB,	PIK3R1,	PTGS2,	PTGS1	203	56	8156	5.73962	0.110429	0.00103909	0.000483651
KEGG_PATHWAY		hsa05323:Rheumatoid arthritis		10	4.6729	0.000467266		FLT1,	CXCL8,	MMP1,	ITGB2,	MMP3,	ITGAL,	TNF,	TLR4,	ICAM1,	VEGFA	203	93	8156	4.32014	0.1202	0.00112718	0.000524649
KEGG_PATHWAY		hsa05203:Viral carcinogenesis		15	7.00935	0.000522625		SYK,	HDAC1,	STAT3,	PIK3CB,	PIK3R1,	RELA,	NFKB1,	NFKBIA,	PIK3CA,	CDK4,	CASP3,	MDM2,	CDK1,	MAPK1,	CCR4	203	204	8156	2.95422	0.133451	0.00124976	0.000581704
KEGG_PATHWAY		hsa05213:Endometrial cancer		8	3.73832	0.00053092		PIK3CA,	ERBB2,	MAPK1,	AKT1,	BRAF,	PIK3CB,	PIK3R1,	EGFR	203	58	8156	5.5417	0.135419	0.00125803	0.000585555
KEGG_PATHWAY		hsa05165:Human papillomavirus infection		20	9.34579	0.000535234		PDGFRB,	STAT1,	HDAC1,	PIK3CB,	PIK3R1,	PTGS2,	TNF,	EGFR,	MTOR,	RELA,	NFKB1,	VEGFA,	IKBKB,	PIK3CA,	RPS6KB1,	CDK4,	CASP3,	MDM2,	AKT1,	MAPK1	203	331	8156	2.42763	0.136441	0.00125803	0.000585555
KEGG_PATHWAY		hsa05022:Pathways of neurodegeneration multiple diseases		25	11.6822	0.000670147		APP,	CHRM3,	VCP,	CHRM1,	CACNA1B,	PSEN2,	PTGS2,	TNF,	RELA,	MAPK8,	CASP3,	MAPK1,	NOS1,	CAPN1,	SNCA,	NOS2,	PRKCA,	BRAF,	GRIN2B,	MTOR,	NFKB1,	MAPK10,	BCL2,	MAPT,	BCL2L1	203	476	8156	2.11015	0.167799	0.00156178	0.000726939
KEGG_PATHWAY		hsa01100:Metabolic pathways		58	27.1028	0.000689868		PIK3CB,	PIK3CG,	GYS1,	CA1,	STS,	CA2,	ANPEP,	CA4,	CA6,	NOS1,	GUSB,	FADS1,	G6PD,	AMY1A,	ARG1,	PDE4D,	DNMT3A,	AKR1A1,	MIF,	SIRT1,	ALDH3A1,	CYP2A6,	PIK3CA,	PLA2G10,	ALDH1A1,	PDE5A,	HPRT1,	GAPDH,	UGT2B7,	IDO1,	PTGES,	DNMT1,	ADH1C,	ODC1,	HMGCR,	CYP2C19,	CYP3A4,	PTGS2,	CYP19A1,	AGPAT2,	CYP17A1,	PTGS1,
KEGG_PATHWAY		hsa04611:Platelet activation		11	5.14019	0.00097515		SYK,	PIK3CA,	NOS3,	TBXAS1,	MAPK1,	AKT1,	PIK3CB,	PIK3R1,	F2,	PIK3CG,	PTGS1	203	124	8156	3.56412	0.234573	0.00223472	0.00104016
KEGG_PATHWAY		hsa04928:Parathyroid hormone synthesis,secretion and action		10	4.6729	0.00121015		RXRB,	MMP14,	VDR,	PDE4D,	BCL2,	MAPK1,	BRAF,	PRKCA,	EGFR,	FGFR1	203	106	8156	3.79032	0.282355	0.00275033	0.00128015
KEGG_PATHWAY		hsa05144:Malaria		7	3.27103	0.00137319		CXCL8,	ITGB2,	TLR9,	ITGAL,	TNF,	TLR4,	ICAM1	203	50	8156	5.62483	0.31375	0.00309531	0.00144073
KEGG_PATHWAY		hsa00830:Retinol metabolism		8	3.73832	0.00138983		CYP2C9,	CYP2A6,	ADH1C,	CYP1A2,	ALDH1A1,	CYP1A1,	CYP3A4,	UGT2B7	203	68	8156	4.72675	0.316876	0.00310735	0.00144633
KEGG_PATHWAY		hsa05211:Renal cell carcinoma		8	3.73832	0.00151491		PIK3CA,	MAPK1,	AKT1,	BRAF,	PIK3CB,	PIK3R1,	HIF1A,	VEGFA	203	69	8156	4.65824	0.339924	0.00335442	0.00156133
KEGG_PATHWAY		hsa04913:Ovarian steroidogenesis		7	3.27103	0.00152474		ALOX5,	INSR,	CYP1A1,	CYP1B1,	PTGS2,	CYP19A1,	CYP17A1	203	51	8156	5.51454	0.341701	0.00335442	0.00156133
KEGG_PATHWAY		hsa04976:Bile secretion		9	4.20561	0.0015624		ABCB1,	CA2,	EPHX1,	HMGCR,	CYP3A4,	NR0B2,	UGT2B7,	CFTR,	ABCG2	203	89	8156	4.06288	0.34847	0.00341	0.0015872
KEGG_PATHWAY		hsa04622:RIG-I-like receptor signaling pathway		8	3.73832	0.0016486		MAPK10,	NFKBIA,	IKBKB,	MAPK8,	CXCL8,	TNF,	RELA,	NFKB1	203	70	8156	4.5917	0.363702	0.00356699	0.00166027
KEGG_PATHWAY		hsa04150:mTOR signaling pathway		12	5.60748	0.00166027		IKBKB,	RPS6KB1,	PIK3CA,	INSR,	MAPK1,	AKT1,	BRAF,	PRKCA,	PIK3CB,	PIK3R1,	TNF,	MTOR	203	156	8156	3.09056	0.365738	0.00356699	0.00166027
KEGG_PATHWAY		hsa04670:Leukocyte transendothelial migration		10	4.6729	0.00201583		PIK3CA,	MMP2,	ITGB2,	CXCR4,	PRKCA,	PIK3CB,	PIK3R1,	ITGAL,	MMP9,	ICAM1	203	114	8156	3.52433	0.424718	0.00429056	0.00201583
KEGG_PATHWAY		hsa05216:Thyroid cancer		6	2.80374	0.00202827		RXRB,	NTRK1,	RET,	MAPK1,	BRAF,	PPARG	203	37	8156	6.51524	0.426679	0.00429056	0.00202827
KEGG_PATHWAY		hsa04666:Fc gamma R-mediated phagocytosis		9	4.20561	0.00270256		PTPRC,	SYK,	RPS6KB1,	PIK3CA,	MAPK1,	AKT1,	PRKCA,	PIK3CB,	PIK3R1	203	97	8156	3.72779	0.523603	0.00567332	0.00270256
KEGG_PATHWAY		hsa04929:GnRH secretion		7	3.27103	0.00486782		PIK3CA,	MAPK1,	AKT1,	PRKCA,	PIK3CB,	PIK3R1,	ESR2	203	64	8156	4.3944	0.737378	0.0101413	0.00486782
KEGG_PATHWAY		hsa00591:Linoleic acid metabolism		5	2.33645	0.00533859		CYP2C9,	CYP1A2,	PLA2G10,	CYP2C19,	CYP3A4	203	29	8156	6.92713	0.769312	0.0110384	0.00533859
KEGG_PATHWAY		hsa04540:Gap junction		8	3.73832	0.00601231		PDGFRB,	PDGFRA,	CDK1,	MAPK1,	HTR2C,	PRKCA,	HTR2A,	EGFR	203	88	8156	3.65249	0.8084	0.0122183	0.00601231
KEGG_PATHWAY		hsa04217:Necroptosis		11	5.14019	0.00604246		MAPK10,	HSP90AA1,	MAPK8,	PARP1,	STAT1,	STAT3,	BCL2,	CAPN1,	JAK2,	TNF,	TLR4	203	159	8156	2.77956	0.809986	0.0122183	0.00604246
KEGG_PATHWAY		hsa01523:Antifolate resistance		5	2.33645	0.00604252		IKBKB,	TNF,	RELA,	NFKB1,	ABCG2	203	30	8156	6.69622	0.809989	0.0122183	0.00604252
KEGG_PATHWAY		hsa04371:Apelin signaling pathway		10	4.6729	0.00751399		RPS6KB1,	NOS2,	NOS3,	MAPK1,	AKT1,	NOS1,	PRKAB1,	TGFBR1,	MTOR,	PIK3CG	203	139	8156	2.89046	0.873385	0.0150828	0.00751399
KEGG_PATHWAY		hsa04215:Apoptosis-muitiple species		5	2.33645	0.00762989		MAPK10,	MAPK8,	CASP3,	BCL2,	BCL2L1	203	32	8156	6.27771	0.877373	0.0152045	0.00762989
KEGG_PATHWAY		hsa00910:Nitrogen metabolism		4	1.86916	0.00787663		CA1,	CA2,	CA4,	CA6	203	17	8156	9.45349	0.88545	0.0155833	0.00787663
KEGG_PATHWAY		hsa04520:Adherens junction		7	3.27103	0.00806567		INSR,	ERBB2,	MAPK1,	PTPN6,	EGFR,	TGFBR1,	FGFR1	203	71	8156	3.96115	0.891277	0.0158433	0.00806567
KEGG_PATHWAY		hsa00232:Caffeine metabolism		3	1.40187	0.00857399		CYP2A6,	CYP1A2,	XDH	203	6	8156	20.0887	0.905523	0.0167223	0.00857399
KEGG_PATHWAY		hsa05017:Spinocerebellar ataxia		10	4.6729	0.00898391		MAPK10,	MAPK8,	PIK3CA,	AKT1,	PRKCA,	RORA,	PIK3CB,	PIK3R1,	GRIN2B,	MTOR	203	143	8156	2.8096	0.915644	0.0173984	0.00898391
KEGG_PATHWAY		hsa04115:p53 signaling pathway		7	3.27103	0.00920584		CDK4,	CASP3,	IGFBP3,	MDM2,	BCL2,	CDK1,	BCL2L1	203	73	8156	3.85262	0.920666	0.0177035	0.00920584
KEGG_PATHWAY		hsa03320:PPAR signaling pathway		7	3.27103	0.0104569		RXRB,	FABP5,	MMP1,	SCD,	PPARG,	PPARA,	PPARD	203	75	8156	3.74989	0.943881	0.0199698	0.0104569
KEGG_PATHWAY		hsa05143:African trypanosomiasis		5	2.33645	0.0127332		TLR9,	PRKCA,	TNF,	IDO1,	ICAM1	203	37	8156	5.42937	0.970142	0.0241493	0.0127332
KEGG_PATHWAY		hsa00983:Drug metabolism-other enzymes		7	3.27103	0.0141047		CYP2A6,	HPRT1,	CYP3A4,	GUSB,	MPO,	XDH,	UGT2B7	203	80	8156	3.51552	0.979599	0.026567	0.0141047
KEGG_PATHWAY		hsa00220:Arginine biosynthesis		4	1.86916	0.0162931		NOS2,	NOS3,	ARG1,	NOS1	203	22	8156	7.30497	0.988903	0.0304802	0.0162931
KEGG_PATHWAY		hsa04614:Renin-angiotensin system		4	1.86916	0.0184018		ACE,	MME,	ANPEP,	CTSG	203	23	8156	6.98736	0.993836	0.0341926	0.0184018
KEGG_PATHWAY		hsa04550:Signaling pathways regulating pluripotency of stem cells		9	4.20561	0.0254809		BMP4,	PIK3CA,	STAT3,	MAPK1,	AKT1,	PIK3CB,	PIK3R1,	JAK2,	FGFR1	203	143	8156	2.52864	0.999152	0.0470286	0.0254809
KEGG_PATHWAY		hsa04912:GnRH signaling pathway		7	3.27103	0.0275408		MAPK10,	MMP14,	MAPK8,	MMP2,	MAPK1,	PRKCA,	EGFR	203	93	8156	3.0241	0.999525	0.0504915	0.0275408
KEGG_PATHWAY		hsa04973:Carbohydrate digestion and absorption		5	2.33645	0.0284293		PIK3CA,	AMY1A,	AKT1,	PIK3CB,	PIK3R1	203	47	8156	4.27419	0.99963	0.0517751	0.0284293
KEGG_PATHWAY		hsa00330:Arginine and proline metabolism		5	2.33645	0.0346821		NOS2,	NOS3,	ARG1,	ODC1,	NOS1	203	50	8156	4.01773	0.999937	0.0627472	0.0346821
KEGG_PATHWAY		hsa04110:Cell cycle		8	3.73832	0.0366975		CDK7,	CCNH,	HDAC1,	CDK4,	PLK1,	MDM2,	CDK1,	ABL1	203	126	8156	2.55094	0.999964	0.0659596	0.0366975
KEGG_PATHWAY		hsa04061:Viral protein interaction with cytokine and cytokine receptor		7	3.27103	0.0374389		CXCL8,	CXCR1,	CXCR2,	CXCR4,	CCR4,	TNF,	IL2	203	100	8156	2.81241	0.999971	0.0668551	0.0374389
KEGG_PATHWAY		hsa04971:Gastric acid secretion		6	2.80374	0.0397759		CHRM3,	ATP4A,	CA2,	HRH2,	PRKCA,	CFTR	203	76	8156	3.1719	0.999985	0.0705701	0.0397759
KEGG_PATHWAY		hsa04022:cGMP-PKG signaling pathway		9	4.20561	0.0553848		EDNRA,	EDNRB,	NOS3,	INSR,	MAPK1,	AKT1,	PDE5A,	ADRA2C,	PIK3CG	203	167	8156	2.16525	1	0.0976334	0.0553848
KEGG_PATHWAY		hsa05416:Viral myocarditis		5	2.33645	0.0608517		CASP3,	ITGB2,	ABL1,	ITGAL,	ICAM1	203	60	8156	3.34811	1	0.106587	0.0608517
KEGG_PATHWAY		hsa04360:Axon guidance		9	4.20561	0.0822873		SHH,	PIK3CA,	ABL1,	MAPK1,	CXCR4,	PRKCA,	PIK3CB,	PIK3R1,	EPHB2	203	182	8156	1.98679	1	0.143222	0.0822873
KEGG_PATHWAY		hsa00380:Tryptophan metabolism		4	1.86916	0.0850375		CYP1A2,	CYP1A1,	CYP1B1,	IDO1	203	42	8156	3.82641	1	0.147077	0.0850375
[truncated: 23 more columns]

## Sheet: BP
Category		Term			Count	%	PValue		GenesList
		GO:0042493~response to drug			33	15.4206	9.12436e-23		RET,	ABCB1,	HDAC1,	HTR2C,	HTR2A,	PTGS2,	AGPAT2,	RELA,	SLC6A4,	ICAM1,	CASP3,	TSPO,	HMOX1,	SNCA,	NTRK1,	BCHE,	STAT1,	SRD5A1,	ARG1,	STAT3,	DNMT3A,	DHODH,	ALDH3A1,	ADAM17,	LCK,	CDK4,	APEX1,	CYP1A1,	BCL2,	CDK1,	MDM2,	PPARG,	TOP1
		GO:0009410~response to xenobiotic stimulus			30	14.0187	6.80797e-22		RET,	ABCB1,	AHR,	HTR2A,	PTGS2,	TNF,	AGPAT2,	SLC6A4,	CASP3,	ABL1,	TSPO,	HMOX1,	SNCA,	NTRK1,	HSP90AA1,	ACE,	STAT1,	SRD5A1,	ARG1,	MMP2,	DNMT3A,	P2RX7,	ADAM17,	RPS6KB1,	LCK,	CDK4,	APEX1,	BCL2,	CDK1,	TOP1
		GO:0010628~positive regulation of gene expression			39	18.2243	6.69113e-21		RET,	APP,	PTGFR,	DNMT1,	CXCL8,	HDAC1,	PIK3CB,	HIF1A,	TNF,	RELA,	SLC6A4,	SHH,	MAPK8,	ERBB2,	AKT1,	MAPK1,	EPHB2,	KDM4C,	NOS3,	VDR,	EPHX2,	NR1H2,	STAT3,	BRAF,	F3,	NR0B2,	PRKAB1,	TGFBR1,	MTOR,	VEGFA,	BMP4,	P2RX7,	AR,	CDK1,	TLR9,	MDM2,	PPARG,	TLR4,	PPARD
GOTERM_BP_DIRECT		GO:0007568~aging			26	12.1495	9.8527e-20		ITGB2,	HMGCR,	HTR2A,	PTGS2,	MPO,	RELA,	EDNRB,	CNR1,	TSPO,	AKT1,	MAPK1,	FADS1,	CTSC,	SNCA,	PDGFRB,	NTRK1,	ACE,	MME,	ARG1,	MMP2,	STAT3,	DNMT3A,	ALDH3A1,	RPS6KB1,	APEX1,	CYP1A1
GOTERM_BP_DIRECT		GO:0018108~peptidyl-tyrosine phosphorylation			23	10.7477	1.82611e-19		PDGFRB,	NTRK1,	RET,	PDGFRA,	FLT1,	SYK,	FLT3,	FLT4,	INSR,	HTR2A,	EGFR,	CLK1,	PTPRC,	AXL,	LCK,	KIT,	ERBB2,	KDR,	ABL1,	PTPN6,	EPHB2,	JAK2,	FGFR1
GOTERM_BP_DIRECT		GO:0043066~negative regulation of apoptotic process			37	17.2897	1.04269e-18		PTGFR,	HDAC1,	FLT4,	PSEN2,	PIK3R1,	MPO,	RELA,	EGFR,	GLI2,	SHH,	MAPK8,	EDNRB,	CASP3,	KDR,	AKT1,	SNCA,	PDGFRB,	NTRK1,	PLK1,	BRAF,	MIF,	MMP9,	SIRT1,	TGFBR1,	IL2,	MTOR,	NFKB1,	VEGFA,	BMP4,	RPS6KB1,	AXL,	ALB,	BCL2,	CDK1,	MDM2,	BCL2L1,	PPARD
GOTERM_BP_DIRECT		GO:0008284~positive regulation of cell proliferation			37	17.2897	4.12776e-18		PTGFR,	FLT1,	FLT3,	HDAC1,	FLT4,	ODC1,	HTR2A,	RELA,	EGFR,	SHH,	EDNRB,	ERBB2,	CXCR2,	KDR,	AKT1,	CAPN1,	PDGFRB,	PDGFRA,	KDM4C,	INSR,	MIF,	F2,	SIRT1,	TGFBR1,	IL2,	VEGFA,	BMP4,	ALDH3A1,	AR,	ADAM17,	CDK4,	KIT,	BCL2,	MDM2,	PTPN6,	FGFR1,	BCL2L1
GOTERM_BP_DIRECT		GO:0043406~positive regulation of MAP kinase activity			18	8.41121	1.42648e-17		PDGFRB,	APP,	FLT1,	FLT3,	INSR,	MIF,	HTR2A,	TNF,	EGFR,	PIK3CG,	VEGFA,	P2RX7,	PTPRC,	KIT,	ERBB2,	PDE5A,	TLR4,	FGFR1
GOTERM_BP_DIRECT		GO:0006468~protein phosphorylation			34	15.8879	1.02729e-16		RET,	APP,	PIK3R1,	PIK3CG,	IKBKB,	MAPK8,	EDNRA,	ERBB2,	ABL1,	AKT1,	MAPK1,	CTSG,	JAK2,	NTRK1,	BRD2,	SYK,	IGFBP3,	INSR,	PLK1,	PRKCA,	BRAF,	TNNI3K,	PRKAB1,	TGFBR1,	MTOR,	MAPK10,	P2RX7,	CLK1,	CDK7,	LCK,	CDK4,	CDK1,	PRKCQ,	FGFR1
GOTERM_BP_DIRECT		GO:0032496~response to lipopolysaccharide			21	9.81308	5.85107e-16		PTGFR,	ACE,	NOS2,	NOS3,	HDAC1,	PTGS2,	MPO,	P2RX7,	ADAM17,	CNR2,	RPS6KB1,	CNR1,	CASP3,	CYP1A2,	CYP1A1,	NOS1,	JAK2,	TLR4,	PTGES,	IDO1,	SNCA
GOTERM_BP_DIRECT
GOTERM_BP_DIRECT
GOTERM_BP_DIRECT
GOTERM_BP_DIRECT		GO:0043410~positive	regulation	of	MAPK	cascade	21		9.81308	1.07488e-15	NTRK1,	RET,	APP,	FLT1,	FLT3,	FLT4,	INSR,	IGFBP3,	ADRA2C,	TNF,	TGFBR1,	VEGFA,	BMP4,	AR,	PTPRC,	KIT,	ERBB2,	KDR,	TLR9,	JAK2,	FGFR1	213	160	19256	11.8655	3.58602e-12	3.15527e-13	2.81815e-13
GOTERM_BP_DIRECT		GO:0006954~inflammatory	response	30	14.0187	1.67339e-15	PTGFR,		CXCL8,	PTGER3,	ITGB2,	CXCR4,	ITGAL,	PTGS2,	TNF,	RELA,	PIK3CG,	PTGS1,	IKBKB,	FUT7,	CNR2,	CXCR2,	AKT1,	CCR4,	NOS2,	STAT3,	TACR1,	MIF,	MTOR,	NFKB1,	P2RX7,	AXL,	KIT,	TLR9,	PRKCQ,	TLR4,	IDO1	213	411	19256	6.59881	5.37903e-12	4.50283e-13	4.02172e-13
GOTERM_BP_DIRECT		GO:0033674~positive	regulation	of	kinase	activity	16		7.47664	2.1611e-15	PDGFRB,	NTRK1,	RET,	PDGFRA,	FLT1,	FLT3,	FLT4,	INSR,	EGFR,	IL2,	AXL,	KIT,	ERBB2,	KDR,	EPHB2,	FGFR1	213	73	19256	19.8145	6.81344e-12	5.36783e-13	4.79431e-13
GOTERM_BP_DIRECT		GO:0010629~negative	regulation	of	gene	expression	26		12.1495	6.94059e-15	APP,	DNMT1,	CXCL8,	HDAC1,	HIF1A,	TNF,	SHH,	KDR,	AKT1,	XDH,	ACE,	NOS2,	VDR,	NR1H2,	STAT3,	MIF,	NR0B2,	ESR1,	SIRT1,	NFKB1,	VEGFA,	BMP4,	PIK3CA,	CDK1,	PPARG,	MAPT	213	308	19256	7.63149	2.25919e-11	1.6008e-12	1.42976e-12
GOTERM_BP_DIRECT		GO:0014068~positive	regulation	of	phosphatidylinositol	3-kinase	signaling		16	7.47664	1.61339e-14	PDGFRB,	NTRK1,	PDGFRA,	FLT1,	FLT3,	INSR,	F2,	SIRT1,	TNF,	VEGFA,	KIT,	KDR,	PTPN6,	JAK2,	FGFR1,	PPARD	213	83	19256	17.4272	5.19973e-11	3.4731e-12	3.10202e-12
GOTERM_BP_DIRECT		GO:0048661~positive	regulation	of	smooth	muscle	cell		proliferation	15	7.00935	2.80587e-14	PDGFRB,	STAT1,	HDAC1,	MMP2,	HMGCR,	PTGS2,	TNF,	EGFR,	MTOR,	BMP4,	PIK3CA,	RPS6KB1,	AKT1,	HMOX1,	TLR4	213	70	19256	19.3722	9.07263e-11	5.66261e-12	5.05759e-12
GOTERM_BP_DIRECT		GO:0007169~transmembrane	receptor	protein	tyrosine	kinase	signaling		pathway	18	8.41121	9.49409e-14	PDGFRB,	NTRK1,	RET,	PDGFRA,	FLT1,	SYK,	FLT3,	FLT4,	INSR,	PIK3CB,	EGFR,	AXL,	LCK,	KIT,	ERBB2,	KDR,	EPHB2,	FGFR1	213	132	19256	12.3278	3.06605e-10	1.80332e-11	1.61065e-11
GOTERM_BP_DIRECT		GO:0045429~positive	regulation	of	nitric	oxide	biosynthetic		process	13	6.07477	1.49654e-13	APP,	HSP90AA1,	INSR,	ITGB2,	TRPV1,	PTGS2,	ESR1,	TNF,	MTOR,	ICAM1,	AKT1,	JAK2,	TLR4	213	49	19256	23.9847	4.83396e-10	2.68463e-11	2.39779e-11
GOTERM_BP_DIRECT		GO:0045907~positive	regulation	of	vasoconstriction	12	5.60748		2.0594e-13	ACE,	HRH2,	TBXAS1,	ABL1,	AKT1,	HMGCR,	TACR1,	HTR2A,	ADRA2C,	PTGS2,	EGFR,	ICAM1	213	38	19256	28.5486	6.65207e-10	3.4999e-11	3.12596e-11
GOTERM_BP_DIRECT		GO:0043065~positive	regulation	of	apoptotic	process	25		11.6822	2.41712e-13	APP,	PTGS2,	TNF,	MAPK8,	CNR1,	CASP3,	ABL1,	TSPO,	CYP1B1,	AKT1,	HMOX1,	CTSD,	SNCA,	PDGFRB,	ACE,	MMP2,	IGFBP3,	TRPV1,	MMP9,	SIRT1,	TGFBR1,	DHODH,	BMP4,	CDK4,	PPARG	213	328	19256	6.89053	7.80677e-10	3.90244e-11	3.48548e-11
GOTERM_BP_DIRECT		GO:0070374~positive	regulation	of	ERK1	and	ERK2		cascade	21	9.81308	9.38864e-13	PDGFRB,	NTRK1,	PDGFRA,	APP,	FLT4,	GPR55,	HTR2C,	BRAF,	PRKCA,	HMGCR,	MIF,	HTR2A,	TNF,	EGFR,	ICAM1,	VEGFA,	BMP4,	PTPRC,	KDR,	ABL1,	TLR4	213	228	19256	8.32666	3.0327e-09	1.44362e-10	1.28937e-10
GOTERM_BP_DIRECT		GO:0046777~protein	autophosphorylation	19	8.8785	1.60138e-12	PDGFRB,		NTRK1,	PDGFRA,	FLT1,	SYK,	FLT3,	FLT4,	INSR,	EGFR,	MTOR,	CLK1,	PTPRC,	KIT,	ERBB2,	KDR,	ABL1,	AKT1,	JAK2,	FGFR1	213	181	19256	9.4899	5.17248e-09	2.3504e-10	2.09927e-10
GOTERM_BP_DIRECT		GO:0007204~positive	regulation	of	cytosolic	calcium	ion		concentration	18	8.41121	2.09295e-12	PDGFRA,	PTGFR,	APP,	PTGER3,	CXCR4,	TRPV1,	TACR1,	HTR2A,	ESR1,	IL2,	PIK3CG,	EDNRA,	EDNRB,	CXCR1,	CXCR2,	ABL1,	JAK2,	CCR4	213	159	19256	10.2344	6.76037e-09	2.93832e-10	2.62438e-10
GOTERM_BP_DIRECT		GO:0071222~cellular	response	to	lipopolysaccharide	19	8.8785		4.7916e-12	CXCL8,	NOS2,	ARG1,	TNF,	RELA,	NFKB1,	ICAM1,	MAPK8,	EDNRB,	AXL,	CDK4,	ABL1,	TLR9,	TSPO,	CTSG,	EPHB2,	JAK2,	TLR4,	PPARD	213	193	19256	8.89985	1.54769e-08	6.44669e-10	5.7579e-10
GOTERM_BP_DIRECT		GO:0001525~angiogenesis	21	9.81308	6.00177e-12	PDGFRB,	FLT1,		CXCL8,	SYK,	NOS3,	FLT4,	MMP2,	PRKCA,	RORA,	PTGS2,	HIF1A,	SIRT1,	PIK3CG,	VEGFA,	MMP14,	PIK3CA,	ANPEP,	KDR,	CYP1B1,	HMOX1,	EPHB2	213	252	19256	7.53365	1.93857e-08	7.75188e-10	6.92364e-10
GOTERM_BP_DIRECT		GO:0030335~positive	regulation	of	cell	migration	21		9.81308	7.99726e-12	PDGFRB,	RET,	PDGFRA,	FLT1,	MMP2,	INSR,	STAT3,	PRKCA,	PIK3R1,	F3,	MMP9,	EGFR,	TGFBR1,	VEGFA,	MMP14,	ADAM17,	KIT,	KDR,	MAPK1,	EPHB2,	JAK2	213	256	19256	7.41593	2.58312e-08	9.93198e-10	8.87081e-10
GOTERM_BP_DIRECT		GO:0001666~response	to	hypoxia	18	8.41121	1.87116e-11		ACE,	NOS2,	MMP2,	PSEN2,	CXCR4,	HIF1A,	TNF,	SLC6A4,	VEGFA,	ALDH3A1,	MMP14,	ADAM17,	EDNRA,	CASP3,	CYP1A1,	HMOX1,	NOS1,	PPARA	213	182	19256	8.94103	6.04384e-08	2.23777e-09	1.99868e-09
GOTERM_BP_DIRECT		GO:0006805~xenobiotic	metabolic	process	14	6.54206	5.70001e-11		BCHE,	EPHX1,	RORC,	RORA,	AHR,	CYP3A4,	CYP2C19,	CYP2C9,	ALDH3A1,	CYP2A6,	CYP2D6,	CYP1A2,	CYP1A1,	CYP1B1	213	98	19256	12.9148	1.84111e-07	6.57334e-09	5.87101e-09
GOTERM_BP_DIRECT		GO:0051897~positive	regulation	of	protein	kinase	B		signaling	15	7.00935	1.4413e-10	RET,	APP,	HSP90AA1,	INSR,	PIK3CB,	F3,	TNF,	EGFR,	TGFBR1,	MTOR,	PIK3CG,	VEGFA,	PIK3CA,	AXL,	FGFR1	213	128	19256	10.5942	4.65541e-07	1.60482e-08	1.43335e-08
GOTERM_BP_DIRECT		GO:0001934~positive	regulation	of	protein	phosphorylation	18		8.41121	1.67825e-10	NTRK1,	APP,	HSP90AA1,	FLT4,	INSR,	F2,	SIRT1,	TNF,	MMP9,	EGFR,	VEGFA,	BMP4,	ADAM17,	EDNRB,	ERBB2,	KDR,	ABL1,	AKT1	213	209	19256	7.78597	5.42075e-07	1.80636e-08	1.61336e-08
GOTERM_BP_DIRECT		GO:0009636~response	to	toxic	substance	13	6.07477		1.99539e-10	PDGFRB,	EPHX2,	EPHX1,	DNMT3A,	AHR,	SLC6A4,	RPS6KB1,	CDK4,	MDM2,	BCL2,	CDK1,	CYP1B1,	MAPK1	213	87	19256	13.5086	6.44511e-07	2.07843e-08	1.85636e-08
GOTERM_BP_DIRECT		GO:0045471~response	to	ethanol	15	7.00935	2.41687e-10		G6PD,	STAT3,	HMGCR,	TACR1,	NR0B2,	TNF,	GRIN2B,	IL2,	ICAM1,	RBP4,	RPS6KB1,	CNR1,	TBXAS1,	CDK1,	PPARA	213	133	19256	10.1959	7.80649e-07	2.43878e-08	2.17821e-08
GOTERM_BP_DIRECT		GO:0045944~positive	regulation	of	transcription	from	RNA		polymerase	II	promoter	41	19.1589	2.66238e-10	APP,	HDAC1,	NR1I3,	RORA,	AHR,	PIK3R1,	NR3C1,	HIF1A,	TNF,	RELA,	EGFR,	GLI2,	IKBKB,	RXRB,	SHH,	ABL1,	AKT1,	NOS1,	JAK2,	PARP1,	STAT1,	VDR,	NR1H2,	STAT3,	ESR1,	SIRT1,	IL2,	ESR2,	NFKB1,	VEGFA,	BMP4,	NFKBIA,	AR,	CDK7,	APEX1,
GOTERM_BP_DIRECT		GO:0007275~multicellular	organism	development	18	8.41121	3.02257e-10		PDGFRB,	NTRK1,	RET,	PDGFRA,	FLT1,	FLT3,	VDR,	FLT4,	INSR,	F2,	GRIN2B,	EGFR,	AXL,	KIT,	ERBB2,	KDR,	EPHB2,	FGFR1	213	217	19256	7.49893	9.7629e-07	2.87055e-08	2.56385e-08
GOTERM_BP_DIRECT		GO:0033138~positive	regulation	of	peptidyl-serine	phosphorylation	13		6.07477	3.4153e-10	APP,	HSP90AA1,	BRAF,	MIF,	PTGS2,	TNF,	EGFR,	VEGFA,	PIK3CA,	BCL2,	AKT1,	NOS1,	SNCA	213	91	19256	12.9148	1.10314e-06	3.15086e-08	2.81421e-08
GOTERM_BP_DIRECT		GO:0001938~positive	regulation	of	endothelial	cell	proliferation		12	5.60748	7.86085e-10	BMP4,	ARG1,	FLT4,	KDR,	AKT1,	PRKCA,	HIF1A,	SIRT1,	F3,	TGFBR1,	MTOR,	VEGFA	213	77	19256	14.0889	2.53905e-06	7.05074e-08	6.29741e-08
GOTERM_BP_DIRECT		GO:0045893~positive	regulation	of	transcription,	DNA-templated	30		14.0187	1.41411e-09	RET,	HDAC1,	RORC,	RORA,	AHR,	HIF1A,	TNF,	RELA,	EGFR,	GLI2,	IKBKB,	RXRB,	SHH,	AKT1,	MAPK1,	NOS1,	STAT1,	NR1H2,	INSR,	STAT3,	NR0B2,	ESR1,	TGFBR1,	ESR2,	NFKB1,	BMP4,	AR,	PPARG,	PPARA,	PPARD	213	716	19256	3.78787	4.56756e-06	1.2341e-07	1.10224e-07
GOTERM_BP_DIRECT		GO:0045766~positive	regulation	of	angiogenesis	15	7.00935		3.86423e-09	NTRK1,	FLT1,	CXCL8,	NOS3,	ITGB2,	STAT3,	PRKCA,	F3,	HIF1A,	SIRT1,	VEGFA,	CXCR2,	KDR,	CYP1B1,	HMOX1	213	164	19256	8.26864	1.24814e-05	3.23396e-07	2.88843e-07
GOTERM_BP_DIRECT		GO:0008584~male	gonad	development	13	6.07477	3.90599e-09		PDGFRB,	ACE,	SRD5A1,	INSR,	ESR1,	TGFBR1,	AR,	MMP14,	KIT,	BCL2,	TLR9,	CYP1B1,	BCL2L1	213	112	19256	10.4933	1.26163e-05	3.23396e-07	2.88843e-07
GOTERM_BP_DIRECT		GO:0007165~signal	transduction	40	18.6916	4.3205e-09	RET,		CHRM3,	CHRM1,	CXCL8,	CHRM4,	NR1I3,	PIK3CB,	PIK3R1,	NR3C1,	ITGAL,	HIF1A,	EGFR,	NR3C2,	EDNRA,	TTR,	ANPEP,	ERBB2,	CXCR2,	AKT1,	MAPK1,	JAK2,	PDGFRB,	STAT1,	PDE4D,	STAT3,	BRAF,	ESR1,	PRKAB1,	TGFBR1,	ESR2,	NFKB1,	MAPK10,	AR,	RPS6KB1,	AXL,	CDK4,	KIT,	PDE5A,	PPARG,	PTGES	213	1267
GOTERM_BP_DIRECT		GO:0030324~lung	development	12	5.60748	4.86727e-09	HSD11B1,		PDGFRA,	MMP14,	SHH,	RBP4,	MME,	NOS3,	ARG1,	CYP1A2,	EGFR,	GLI2,	VEGFA	213	91	19256	11.9214	1.57212e-05	3.83327e-07	3.42371e-07
GOTERM_BP_DIRECT		GO:0071456~cellular	response	to	hypoxia	14	6.54206		5.07642e-09	DNMT3A,	RORA,	PTGS2,	HIF1A,	SIRT1,	MTOR,	ICAM1,	VEGFA,	MDM2,	BCL2,	AKT1,	HMOX1,	PPARG,	PPARD	213	140	19256	9.04038	1.63967e-05	3.9028e-07	3.48581e-07
GOTERM_BP_DIRECT		GO:0019722~calcium-mediated	signaling	12	5.60748	5.47543e-09	CHRM3,		APP,	EDNRB,	CXCL8,	SYK,	CXCR1,	CXCR2,	CXCR4,	TRPM8,	CCR4,	TNF,	GRIN2B	213	92	19256	11.7918	1.76855e-05	4.11167e-07	3.67236e-07
GOTERM_BP_DIRECT		GO:0043627~response	to	estrogen	11	5.14019	6.26013e-09		PDGFRB,	MMP14,	HSP90AA1,	MME,	CA2,	SRD5A1,	MMP2,	HMOX1,	MAPK1,	PPARG,	ESR1	213	72	19256	13.8117	2.022e-05	4.59408e-07	4.10323e-07
GOTERM_BP_DIRECT		GO:0000122~negative	regulation	of	transcription	from	RNA		polymerase	II	promoter	34	15.8879	6.82928e-09	APP,	DNMT1,	HDAC1,	NR1I3,	RORC,	NR3C1,	TNF,	RELA,	GLI2,	SHH,	EDNRB,	SNCA,	PARP1,	STAT1,	VDR,	NR1H2,	PLK1,	STAT3,	DNMT3A,	TRPV1,	NR0B2,	ESR1,	SIRT1,	ESR2,	NFKB1,	VEGFA,	BMP4,	MAPK10,	AR,	MDM2,	PPARG,	PPARA,	PTPN2,	PPARD	213
GOTERM_BP_DIRECT		GO:0019233~sensory	perception	of	pain	10	4.6729		8.22276e-09	P2RX7,	ACE,	EDNRB,	CNR2,	MME,	CNR1,	MAPK1,	TACR1,	PTGS2,	PTGES	213	55	19256	16.437	2.65592e-05	5.77202e-07	5.15531e-07
GOTERM_BP_DIRECT		GO:0018105~peptidyl-serine	phosphorylation	15	7.00935	1.37843e-08	SYK,		PLK1,	PRKCA,	TGFBR1,	MTOR,	CLK1,	IKBKB,	MAPK8,	RPS6KB1,	BCL2,	CDK1,	AKT1,	MAPK1,	PRKCQ,	TOP1	213	181	19256	7.49202	4.45224e-05	9.47013e-07	8.4583e-07
GOTERM_BP_DIRECT		GO:0098664~G-protein	coupled	serotonin	receptor	signaling	pathway		8	3.73832	1.72769e-08	CHRM2,	CHRM3,	HTR7,	CHRM1,	HRH2,	CHRM4,	HTR2C,	HTR2A	213	28	19256	25.8296	5.58028e-05	1.16223e-06	1.03805e-06
GOTERM_BP_DIRECT		GO:0014070~response	to	organic	cyclic	compound	10		4.6729	1.82297e-08	MMP14,	G6PD,	EDNRB,	EPHX1,	CYP1A1,	CDK1,	PPARA,	NR0B2,	FADS1,	PTGES	213	60	19256	15.0673	5.88801e-05	1.2013e-06	1.07295e-06
GOTERM_BP_DIRECT		GO:0016485~protein	processing	11	5.14019	2.01211e-08	P2RX7,		BACE1,	MMP14,	ADAM17,	MME,	CASP3,	PSEN2,	ECE1,	CTSG,	F3,	CTSS	213	81	19256	12.2771	6.49889e-05	1.29942e-06	1.16058e-06
GOTERM_BP_DIRECT		GO:0001774~microglial	cell	activation	8	3.73832	2.91556e-08		APP,	ITGB2,	TLR9,	TRPV1,	MAPT,	JAK2,	TNF,	SNCA	213	30	19256	24.1077	9.4168e-05	1.84595e-06	1.64872e-06
GOTERM_BP_DIRECT		GO:0010863~positive	regulation	of	phospholipase	C	activity		6	2.80374	3.71797e-08	PDGFRB,	PDGFRA,	FLT1,	KIT,	ESR1,	FGFR1	213	10	19256	54.2423	0.000120083	2.24767e-06	2.00752e-06
GOTERM_BP_DIRECT		GO:0008210~estrogen	metabolic	process	8	3.73832	3.73092e-08		PDGFRA,	CYP2C9,	CYP2D6,	CYP1A2,	CYP1A1,	CYP1B1,	CYP3A4,	UGT2B7	213	31	19256	23.33	0.000120501	2.24767e-06	2.00752e-06
GOTERM_BP_DIRECT		GO:0007187~G-protein	coupled	receptor	signaling	pathway,	coupled		to	cyclic	nucleotide	second	messenger	10	4.6729	3.75889e-08	CHRM2,	CHRM3,	HTR7,	CHRM1,	CNR2,	CNR1,	HRH2,	CHRM4,	HTR2C,	HTR2A	213	65	19256	13.9083	0.000121405	2.24767e-06	2.00752e-06
GOTERM_BP_DIRECT		GO:0032355~response	to	estradiol	12	5.60748	4.4119e-08		PDGFRB,	PTGFR,	CASP3,	STAT3,	CYP1A2,	DNMT3A,	CYP1B1,	TACR1,	PTGS2,	ESR1,	CYP19A1,	SLC6A4	213	112	19256	9.68612	0.000142494	2.59019e-06	2.31344e-06
GOTERM_BP_DIRECT		GO:0042759~long-chain	fatty	acid	biosynthetic	process	7		3.27103	5.65419e-08	CYP2C9,	CYP2D6,	ALOX5,	CYP1A2,	CYP1A1,	CYP3A4,	FADS1	213	20	19256	31.6413	0.000182614	3.26024e-06	2.91191e-06
GOTERM_BP_DIRECT		GO:0071356~cellular	response	to	tumor	necrosis	factor		13	6.07477	6.23303e-08	CXCL8,	HDAC1,	RORA,	TRPV1,	SIRT1,	RELA,	NFKB1,	ICAM1,	NFKBIA,	IKBKB,	CYP1B1,	AKT1,	MAPK1	213	143	19256	8.21852	0.000201307	3.53096e-06	3.1537e-06
GOTERM_BP_DIRECT		GO:0043536~positive	regulation	of	blood	vessel	endothelial		cell	migration	9	4.20561	6.82699e-08	ADAM17,	NOS3,	KDR,	AKT1,	PRKCA,	HIF1A,	SIRT1,	FGFR1,	VEGFA	213	50	19256	16.2727	0.000220487	3.80075e-06	3.39466e-06
GOTERM_BP_DIRECT		GO:0007623~circadian	rhythm	10	4.6729	7.2921e-08	NTRK1,		HTR7,	NOS2,	CDK4,	RORC,	TOP1,	TNF,	NR0B2,	EGFR,	SLC6A4	213	70	19256	12.9148	0.000235507	3.99088e-06	3.56448e-06
GOTERM_BP_DIRECT		GO:0030522~intracellular	receptor	signaling	pathway	8	3.73832		9.19119e-08	AR,	NR1I3,	STAT3,	RORC,	RORA,	AHR,	PPARA,	PPARD	213	35	19256	20.6637	0.000296831	4.94639e-06	4.4179e-06
GOTERM_BP_DIRECT		GO:0006809~nitric	oxide	biosynthetic	process	7	3.27103		1.0686e-07	NOS2,	NOS3,	CYP1B1,	AKT1,	RORA,	NOS1,	TLR4	213	22	19256	28.7648	0.000345098	5.6154e-06	5.01543e-06
GOTERM_BP_DIRECT		GO:0008202~steroid	metabolic	process	9	4.20561	1.0956e-07		CYP2C9,	CYP2A6,	CYP2D6,	CYP1A1,	TSPO,	CYP1B1,	CYP2C19,	CYP3A4,	CYP17A1	213	53	19256	15.3516	0.000353817	5.6154e-06	5.01543e-06
GOTERM_BP_DIRECT		GO:0042572~retinol	metabolic	process	9	4.20561	1.0956e-07		RBP4,	TTR,	ADH1C,	CYP2D6,	CYP1A2,	ALDH1A1,	CYP1A1,	CYP1B1,	CYP3A4	213	53	19256	15.3516	0.000353817	5.6154e-06	5.01543e-06
GOTERM_BP_DIRECT		GO:0034614~cellular	response	to	reactive	oxygen	species		8	3.73832	1.38118e-07	PDGFRA,	MAPK8,	MMP2,	MAPK1,	AKT1,	MAPT,	MMP9,	EGFR	213	37	19256	19.5468	0.000446021	6.96847e-06	6.22393e-06
GOTERM_BP_DIRECT		GO:0042178~xenobiotic	catabolic	process	7	3.27103	1.43252e-07		CYP2C9,	CYP2A6,	CYP2D6,	CYP1A2,	NOS1,	CYP2C19,	CYP3A4	213	23	19256	27.5142	0.000462597	7.11633e-06	6.35599e-06
GOTERM_BP_DIRECT		GO:0042738~exogenous	drug	catabolic	process	7	3.27103		1.89255e-07	CYP2C9,	CYP2A6,	CYP2D6,	CYP1A2,	NOS1,	CYP2C19,	CYP3A4	213	24	19256	26.3678	0.000611108	9.25917e-06	8.26989e-06
GOTERM_BP_DIRECT		GO:0016098~monoterpenoid	metabolic	process	5	2.33645	2.10575e-07		CYP2C9,	CYP2D6,	CYP1A2,	CYP2C19,	CYP3A4	213	6	19256	75.3365	0.000679927	1.01485e-05	9.06416e-06
GOTERM_BP_DIRECT		GO:0017144~drug	metabolic	process	7	3.27103	2.46742e-07		CYP2C9,	CYP2A6,	CYP2D6,	CYP1A2,	CYP1A1,	CYP2C19,	CYP3A4	213	25	19256	25.3131	0.00079666	1.17166e-05	1.04648e-05
GOTERM_BP_DIRECT		GO:0006919~activation	of	cysteine-type	endopeptidase	activity	involved		in	apoptotic	process	10	4.6729	2.93182e-07	RET,	VCP,	LCK,	PPARG,	MAPT,	JAK2,	TNF,	F3,	XDH,	SNCA	213	82	19256	11.0248	0.000946528	1.372e-05	1.22541e-05
GOTERM_BP_DIRECT		GO:0032760~positive	regulation	of	tumor	necrosis	factor		production	11	5.14019	3.20459e-07	APP,	PTPRC,	SYK,	HDAC1,	STAT3,	TLR9,	MIF,	PIK3R1,	EPHB2,	JAK2,	TLR4	213	108	19256	9.20779	0.00103455	1.47823e-05	1.32029e-05
GOTERM_BP_DIRECT		GO:0007249~I-kappaB	kinase/NF-kappaB	signaling	9	4.20561	3.37566e-07		NFKBIA,	IKBKB,	EDNRA,	EDNRB,	ABL1,	TLR9,	AKT1,	TNF,	RELA	213	61	19256	13.3383	0.00108974	1.53521e-05	1.37118e-05
GOTERM_BP_DIRECT		GO:1901216~positive	regulation	of	neuron	death	8		3.73832	4.08765e-07	APP,	PARP1,	ITGB2,	ABL1,	MAPT,	GRIN2B,	MTOR,	SNCA	213	43	19256	16.8193	0.00131944	1.8332e-05	1.63733e-05
GOTERM_BP_DIRECT		GO:0001541~ovarian	follicle	development	8	3.73832	4.81587e-07		MMP14,	MMP2,	KIT,	BCL2,	KDR,	BCL2L1,	ICAM1,	VEGFA	213	44	19256	16.437	0.00155432	2.1302e-05	1.9026e-05
GOTERM_BP_DIRECT		GO:0014065~phosphatidylinositol	3-kinase	signaling	8	3.73832	5.65007e-07		PIK3CA,	ERBB2,	AKT1,	PIK3CB,	HTR2A,	PIK3R1,	PIK3CG,	PPARD	213	45	19256	16.0718	0.00182331	2.46542e-05	2.202e-05
GOTERM_BP_DIRECT		GO:0038084~vascular	endothelial	growth	factor	signaling	pathway		6	2.80374	6.10621e-07	FLT1,	PIK3CA,	FLT3,	FLT4,	KDR,	VEGFA	213	16	19256	33.9014	0.00197036	2.62893e-05	2.34804e-05
GOTERM_BP_DIRECT		GO:0007611~learning	or	memory	9	4.20561	6.2808e-07		NTRK1,	APP,	MME,	CASP3,	MAPK1,	MAPT,	EPHB2,	GRIN2B,	EGFR	213	66	19256	12.3278	0.00202664	2.66851e-05	2.3834e-05
GOTERM_BP_DIRECT		GO:0030307~positive	regulation	of	cell	growth	10		4.6729	7.90402e-07	MMP14,	ADAM17,	ERBB2,	BCL2,	AKT1,	F2,	EGFR,	TGFBR1,	IL2,	MTOR	213	92	19256	9.8265	0.00254974	3.28386e-05	2.933e-05
GOTERM_BP_DIRECT		GO:0010595~positive	regulation	of	endothelial	cell	migration		9	4.20561	7.93253e-07	BMP4,	FLT4,	ABL1,	KDR,	AKT1,	PRKCA,	PIK3CB,	PIK3CG,	VEGFA	213	68	19256	11.9652	0.00255893	3.28386e-05	2.933e-05
GOTERM_BP_DIRECT		GO:1902895~positive	regulation	of	pri-miRNA	transcription	from		RNA	polymerase	II	promoter	8	3.73832	8.91448e-07	BMP4,	NR1H2,	STAT3,	PPARG,	NR3C1,	HIF1A,	TNF,	RELA	213	48	19256	15.0673	0.00287524	3.64365e-05	3.25435e-05
GOTERM_BP_DIRECT		GO:0018107~peptidyl-threonine	phosphorylation	9	4.20561	1.10989e-06	CLK1,		MAPK8,	BCL2,	CDK1,	MAPK1,	AKT1,	PRKCA,	TGFBR1,	MTOR	213	71	19256	11.4596	0.00357854	4.47981e-05	4.00117e-05
GOTERM_BP_DIRECT		GO:0043524~negative	regulation	of	neuron	apoptotic	process		12	5.60748	1.45385e-06	NTRK1,	PIK3CA,	HDAC1,	AXL,	BCL2,	KDR,	HMOX1,	BRAF,	JAK2,	HIF1A,	BCL2L1,	SNCA	213	158	19256	6.86611	0.00468493	5.79566e-05	5.17643e-05
GOTERM_BP_DIRECT		GO:0070301~cellular	response	to	hydrogen	peroxide	9		4.20561	1.52849e-06	AXL,	ARG1,	APEX1,	MDM2,	CDK1,	ABL1,	CYP1B1,	SIRT1,	RELA	213	74	19256	10.9951	0.00492485	5.94637e-05	5.31103e-05
GOTERM_BP_DIRECT		GO:0051402~neuron	apoptotic	process	9	4.20561	1.52849e-06		NTRK1,	APP,	AXL,	CASP3,	BCL2,	HIF1A,	GAPDH,	BCL2L1,	SNCA	213	74	19256	10.9951	0.00492485	5.94637e-05	5.31103e-05
GOTERM_BP_DIRECT		GO:0001516~prostaglandin	biosynthetic	process	6	2.80374	1.58233e-06		TBXAS1,	PLA2G10,	MIF,	PTGS2,	PTGES,	PTGS1	213	19	19256	28.5486	0.0050979	6.08256e-05	5.43267e-05
GOTERM_BP_DIRECT		GO:0051092~positive	regulation	of	NF-kappaB	transcription	factor		activity	12	5.60748	1.64526e-06	NTRK1,	IKBKB,	APP,	AR,	STAT3,	ITGB2,	TLR9,	PRKCQ,	TNF,	TLR4,	RELA,	ICAM1	213	160	19256	6.78028	0.00530011	6.25007e-05	5.58229e-05
GOTERM_BP_DIRECT		GO:0007584~response	to	nutrient	9	4.20561	1.87661e-06		ALDH3A1,	RPS6KB1,	STAT1,	CNR1,	CYP1B1,	PPARG,	HMGCR,	MTOR,	SLC6A4	213	76	19256	10.7057	0.00604313	7.04603e-05	6.2932e-05
GOTERM_BP_DIRECT		GO:0019373~epoxygenase	P450	pathway	6	2.80374	2.09093e-06		CYP2C9,	CYP2A6,	CYP1A2,	CYP1A1,	CYP1B1,	CYP2C19	213	20	19256	27.1211	0.00673095	7.67228e-05	6.85254e-05
GOTERM_BP_DIRECT		GO:0033189~response	to	vitamin	A	6	2.80374		2.09093e-06	ARG1,	DNMT3A,	CYP1A1,	PPARG,	FADS1,	PPARD	213	20	19256	27.1211	0.00673095	7.67228e-05	6.85254e-05
GOTERM_BP_DIRECT		GO:0071407~cellular	response	to	organic	cyclic	compound		8	3.73832	2.30178e-06	STAT1,	STAT3,	CYP1A1,	CDK1,	CYP1B1,	AKT1,	TNF,	GLI2	213	55	19256	13.1496	0.00740719	8.35106e-05	7.4588e-05
GOTERM_BP_DIRECT		GO:1902894~negative	regulation	of	pri-miRNA	transcription	from		RNA	polymerase	II	promoter	6	2.80374	2.71983e-06	BMP4,	APP,	PPARG,	PPARA,	RELA,	PPARD	213	21	19256	25.8296	0.0087466	9.75816e-05	8.71556e-05
GOTERM_BP_DIRECT		GO:0008217~regulation	of	blood	pressure	9	4.20561		2.77835e-06	EDNRA,	ACE,	EDNRB,	NOS3,	ANPEP,	HMOX1,	PPARG,	PTGS2,	PTGS1	213	80	19256	10.1704	0.00893394	9.85857e-05	8.80524e-05
GOTERM_BP_DIRECT		GO:0097267~omega-hydroxylase	P450	pathway	5	2.33645	2.84756e-06		CYP2C9,	CYP1A2,	CYP1A1,	CYP1B1,	CYP2C19	213	10	19256	45.2019	0.00915545	9.9943e-05	8.92647e-05
GOTERM_BP_DIRECT		GO:0071549~cellular	response	to	dexamethasone	stimulus	7		3.27103	2.90111e-06	RPS6KB1,	SRD5A1,	ARG1,	JAK2,	NR3C1,	EGFR,	ICAM1	213	37	19256	17.1034	0.00932682	0.000100728	8.99655e-05
GOTERM_BP_DIRECT		GO:0006508~proteolysis	18	8.41121	3.06495e-06	ACE,	MME,		MMP1,	MMP2,	MMP3,	F2,	MMP9,	CTSS,	BACE1,	MMP14,	ADAM17,	ANPEP,	CASP3,	CTSG,	CAPN1,	CTSD,	CTSC,	CTSB	213	409	19256	3.97865	0.00985098	0.000105284	9.40354e-05
GOTERM_BP_DIRECT		GO:0038083~peptidyl-tyrosine	autophosphorylation	6	2.80374	3.48836e-06	NTRK1,		LCK,	INSR,	ABL1,	KDR,	EGFR	213	22	19256	24.6556	0.0112042	0.000118567	0.000105899
GOTERM_BP_DIRECT		GO:0050729~positive	regulation	of	inflammatory	response	10		4.6729	3.56134e-06	NFKBIA,	APP,	ACE,	TLR9,	JAK2,	TNF,	TLR4,	EGFR,	IL2,	SNCA	213	110	19256	8.21852	0.0114372	0.000119787	0.000106988
GOTERM_BP_DIRECT		GO:0071230~cellular	response	to	amino	acid	stimulus		8	3.73832	3.72814e-06	PDGFRA,	DNMT1,	MMP2,	DNMT3A,	TNF,	EGFR,	MTOR,	BCL2L1	213	59	19256	12.2581	0.0119697	0.000124105	0.000110845
GOTERM_BP_DIRECT		GO:0071320~cellular	response	to	cAMP	8	3.73832		4.18143e-06	APP,	SRD5A1,	PDE4D,	APEX1,	CYP1B1,	AHR,	CFTR,	PIK3CG	213	60	19256	12.0538	0.0134152	0.000137774	0.000123053
GOTERM_BP_DIRECT		GO:0030518~intracellular	steroid	hormone	receptor	signaling	pathway		5	2.33645	4.43613e-06	AR,	NR3C1,	ESR1,	ESR2,	NR3C2	213	11	19256	41.0926	0.0142266	0.000143243	0.000127938
GOTERM_BP_DIRECT		GO:0071492~cellular	response	to	UV-A	5	2.33645		4.43613e-06	MME,	MMP1,	MMP2,	MMP3,	MMP9	213	11	19256	41.0926	0.0142266	0.000143243	0.000127938
GOTERM_BP_DIRECT		GO:0035094~response	to	nicotine	7	3.27103	4.65996e-06		CNR1,	CASP3,	MMP2,	BCL2,	HMOX1,	MAPK1,	TACR1	213	40	19256	15.8207	0.014939	0.00014898	0.000133063
GOTERM_BP_DIRECT		GO:0042593~glucose	homeostasis	10	4.6729	4.78639e-06	RBP4,		FABP5,	CNR1,	ALOX5,	INSR,	STAT3,	AKT1,	PPARG,	HIF1A,	PTPN2	213	114	19256	7.93015	0.0153412	0.000151522	0.000135333
GOTERM_BP_DIRECT		GO:0030574~collagen	catabolic	process	7	3.27103	5.409e-06		MMP14,	MMP1,	MMP2,	MMP3,	MMP9,	CTSS,	CTSB	213	41	19256	15.4348	0.0173194	0.000167939	0.000149996
GOTERM_BP_DIRECT		GO:0071276~cellular	response	to	cadmium	ion	7		3.27103	5.409e-06	MAPK8,	CYP1A2,	HMOX1,	MAPK1,	AKT1,	MMP9,	EGFR	213	41	19256	15.4348	0.0173194	0.000167939	0.000149996
GOTERM_BP_DIRECT		GO:0045821~positive	regulation	of	glycolytic	process	6		2.80374	5.53026e-06	P2RX7,	APP,	INSR,	HTR2A,	HIF1A,	MTOR	213	24	19256	22.6009	0.0177042	0.000168464	0.000150465
GOTERM_BP_DIRECT		GO:0051247~positive	regulation	of	protein	metabolic	process		6	2.80374	5.53026e-06	NFKBIA,	APP,	MAPK8,	NR1H2,	PLA2G10,	AKT1	213	24	19256	22.6009	0.0177042	0.000168464	0.000150465
GOTERM_BP_DIRECT		GO:0007507~heart	development	13	6.07477	5.6229e-06	MMP2,		ECE1,	TGFBR1,	GLI2,	GYS1,	SHH,	EDNRA,	RBP4,	CASP3,	ERBB2,	PPARG,	PPARA,	PPARD	213	218	19256	5.39105	0.0179981	0.000169685	0.000151555
GOTERM_BP_DIRECT		GO:0009612~response	to	mechanical	stimulus	8	3.73832		5.82529e-06	P2RX7,	MMP14,	MAPK8,	RPS6KB1,	STAT1,	MMP2,	PPARG,	MPO	213	63	19256	11.4798	0.0186398	0.000174165	0.000155557
GOTERM_BP_DIRECT		GO:0042098~T	cell	proliferation	7	3.27103	6.25293e-06		P2RX7,	SHH,	PTPRC,	PTPN6,	PDE5A,	PIK3CG,	IDO1	213	42	19256	15.0673	0.0199944	0.000185236	0.000165445
GOTERM_BP_DIRECT		GO:0030168~platelet	activation	8	3.73832	6.4801e-06	SYK,		PIK3CA,	LCK,	AXL,	CTSG,	PIK3CB,	F2,	ADRA2C	213	64	19256	11.3005	0.0207133	0.00019022	0.000169897
GOTERM_BP_DIRECT		GO:0032757~positive	regulation	of	interleukin-8	production	8		3.73832	7.19494e-06	SYK,	NOS2,	STAT3,	TLR9,	TNF,	F3,	TLR4,	RELA	213	65	19256	11.1266	0.0229718	0.000209301	0.000186939
GOTERM_BP_DIRECT		GO:0006979~response	to	oxidative	stress	10	4.6729		7.29472e-06	APP,	MMP14,	MAPK8,	ABL1,	HMOX1,	AKT1,	PTGS2,	MPO,	SIRT1,	PTGS1	213	120	19256	7.53365	0.0232866	0.000210309	0.000187839
GOTERM_BP_DIRECT		GO:0042307~positive	regulation	of	protein	import	into		nucleus	7	3.27103	8.26154e-06	SHH,	HSP90AA1,	CDK1,	MAPK1,	PIK3R1,	JAK2,	PTGS2	213	44	19256	14.3824	0.026332	0.000236075	0.000210852
GOTERM_BP_DIRECT		GO:0006006~glucose	metabolic	process	8	3.73832	8.82193e-06		G6PD,	PIK3CA,	FABP5,	AKR1A1,	AKT1,	TNF,	GAPDH,	PPARD	213	67	19256	10.7945	0.0280928	0.000249877	0.000223179
GOTERM_BP_DIRECT		GO:0031100~animal	organ	regeneration	7	3.27103	9.44562e-06		ACE,	FLT3,	CDK4,	AXL,	CDK1,	PPARG,	NR0B2	213	45	19256	14.0628	0.0300488	0.000260683	0.00023283
GOTERM_BP_DIRECT		GO:0030890~positive	regulation	of	B	cell	proliferation		7	3.27103	9.44562e-06	PTPRC,	BCL2,	TLR9,	MIF,	EPHB2,	TLR4,	IL2	213	45	19256	14.0628	0.0300488	0.000260683	0.00023283
GOTERM_BP_DIRECT		GO:0032722~positive	regulation	of	chemokine	production	7		3.27103	9.44562e-06	APP,	ADAM17,	TLR9,	HMOX1,	HIF1A,	TNF,	TLR4	213	45	19256	14.0628	0.0300488	0.000260683	0.00023283
GOTERM_BP_DIRECT		GO:0050731~positive	regulation	of	peptidyl-tyrosine	phosphorylation	9		4.20561	1.01173e-05	PTPRC,	SYK,	ABL1,	MIF,	HTR2A,	JAK2,	MTOR,	ICAM1,	VEGFA	213	95	19256	8.56457	0.032151	0.000276855	0.000247275
GOTERM_BP_DIRECT		GO:0022617~extracellular	matrix	disassembly	7	3.27103	1.07634e-05		MMP14,	MMP1,	MMP2,	MMP3,	CTSG,	MMP9,	CTSS	213	46	19256	13.7571	0.0341687	0.00029206	0.000260855
GOTERM_BP_DIRECT		GO:1904646~cellular	response	to	beta-amyloid	7	3.27103		1.22261e-05	BACE1,	APP,	PARP1,	EPHB2,	TNF,	TLR4,	ICAM1	213	47	19256	13.4644	0.0387209	0.000328983	0.000293833
GOTERM_BP_DIRECT		GO:0000165~MAPK	cascade	10	4.6729	1.2328e-05	P2RX7,		RET,	AR,	PTPRC,	IGFBP3,	PTPN6,	BRAF,	TNF,	EGFR,	FGFR1	213	128	19256	7.06279	0.0390372	0.000328983	0.000293833
GOTERM_BP_DIRECT		GO:0031622~positive	regulation	of	fever	generation	4		1.86916	1.29452e-05	CNR1,	PTGER3,	PTGS2,	TNF	213	5	19256	72.323	0.0409511	0.000336422	0.000300477
GOTERM_BP_DIRECT		GO:0060326~cell	chemotaxis	8	3.73832	1.29982e-05	PDGFRB,		PDGFRA,	CXCR1,	KIT,	CXCR2,	CXCR4,	PRKCQ,	CCR4	213	71	19256	10.1863	0.0411154	0.000336422	0.000300477
GOTERM_BP_DIRECT		GO:0032922~circadian	regulation	of	gene	expression	8		3.73832	1.29982e-05	HDAC1,	RORC,	RORA,	AHR,	TOP1,	PPARA,	SIRT1,	NR0B2	213	71	19256	10.1863	0.0411154	0.000336422	0.000300477
GOTERM_BP_DIRECT		GO:1904996~positive	regulation	of	leukocyte	adhesion	to		vascular	endothelial	cell	5	2.33645	1.31112e-05	FUT7,	ITGB2,	TNF,	RELA,	ICAM1	213	14	19256	32.2871	0.0414653	0.000336422	0.000300477
GOTERM_BP_DIRECT		GO:0050728~negative	regulation	of	inflammatory	response	10		4.6729	1.31276e-05	CNR2,	ALOX5,	PLA2G10,	PPARG,	RORA,	PPARA,	NFKB1,	IL2,	PTPN2,	PPARD	213	129	19256	7.00804	0.0415162	0.000336422	0.000300477
GOTERM_BP_DIRECT		GO:0048015~phosphatidylinositol-mediated	signaling	7	3.27103	1.38453e-05	PDGFRB,		PDGFRA,	RPS6KB1,	PIK3CA,	PIK3CB,	PIK3CG,	FGFR1	213	48	19256	13.1839	0.0437355	0.00034927	0.000311952
GOTERM_BP_DIRECT		GO:0031623~receptor	internalization	7	3.27103	1.38453e-05	ACHE,		CXCL8,	SYK,	CXCR1,	ITGB2,	CXCR2,	SNCA	213	48	19256	13.1839	0.0437355	0.00034927	0.000311952
GOTERM_BP_DIRECT		GO:0042981~regulation	of	apoptotic	process	13	6.07477		1.48838e-05	VCP,	HSP90AA1,	FLT3,	STAT1,	ESR1,	SIRT1,	APEX1,	ABL1,	AKT1,	PTPN6,	JAK2,	CTSB,	BCL2L1	213	240	19256	4.89687	0.0469377	0.000372556	0.000332751
GOTERM_BP_DIRECT		GO:0046718~viral	entry	into	host	cell	9		4.20561	1.58994e-05	AXL,	ANPEP,	INSR,	CDK1,	CXCR4,	HTR2A,	EGFR,	CTSB,	ICAM1	213	101	19256	8.05578	0.0500591	0.000394917	0.000352722
GOTERM_BP_DIRECT		GO:0008630~intrinsic	apoptotic	signaling	pathway	in	response		to	DNA	damage	7	3.27103	1.76034e-05	BCL2,	ABL1,	HMOX1,	PIK3R1,	SIRT1,	TNF,	BCL2L1	213	50	19256	12.6565	0.0552733	0.000430329	0.000384351
GOTERM_BP_DIRECT		GO:0050966~detection	of	mechanical	stimulus	involved	in		sensory	perception	of	pain	5	2.33645	1.77249e-05	NTRK1,	BACE1,	CXCR4,	HTR2A,	TNF	213	15	19256	30.1346	0.0556439	0.000430329	0.000384351
GOTERM_BP_DIRECT		GO:0048266~behavioral	response	to	pain	5	2.33645		1.77249e-05	TSPO,	AKT1,	TRPV1,	TACR1,	MTOR	213	15	19256	30.1346	0.0556439	0.000430329	0.000384351
GOTERM_BP_DIRECT		GO:0042060~wound	healing	9	4.20561	1.83573e-05	PDGFRB,		PDGFRA,	CASP3,	ERBB2,	PPARA,	EGFR,	TGFBR1,	MTOR,	PPARD	213	103	19256	7.89936	0.0575709	0.000442356	0.000395093
GOTERM_BP_DIRECT		GO:0002244~hematopoietic	progenitor	cell	differentiation	8	3.73832		1.86917e-05	BMP4,	PDGFRA,	FLT1,	PTPRC,	FLT4,	KIT,	KDR,	PTPN6	213	75	19256	9.64307	0.0585882	0.000447077	0.000399309
GOTERM_BP_DIRECT		GO:0043278~response	to	morphine	6	2.80374	2.07638e-05		CNR1,	MDM2,	CXCR4,	TACR1,	RELA,	MTOR	213	31	19256	17.4975	0.0648681	0.000492987	0.000440314
GOTERM_BP_DIRECT		GO:0046677~response	to	antibiotic	6	2.80374	2.43897e-05		HSP90AA1,	CASP3,	MDM2,	CYP1A1,	JAK2,	CCR4	213	32	19256	16.9507	0.0757564	0.000574791	0.000513378
GOTERM_BP_DIRECT		GO:0009408~response	to	heat	7	3.27103	2.47433e-05		HSP90AA1,	RPS6KB1,	NOS3,	AKT1,	TACR1,	NOS1,	MTOR	213	53	19256	11.9401	0.0768114	0.000574791	0.000513378
GOTERM_BP_DIRECT		GO:0042542~response	to	hydrogen	peroxide	7	3.27103		2.47433e-05	PDGFRB,	STAT1,	CASP3,	MMP2,	BCL2,	HMOX1,	SIRT1	213	53	19256	11.9401	0.0768114	0.000574791	0.000513378
GOTERM_BP_DIRECT		GO:0042737~drug	catabolic	process	4	1.86916	2.56798e-05		CYP2C9,	CYP2D6,	CYP1A2,	CYP3A4	213	6	19256	60.2692	0.0795999	0.00057986	0.000517906
GOTERM_BP_DIRECT		GO:0006706~steroid	catabolic	process	4	1.86916	2.56798e-05		HSD11B1,	STS,	CYP1A2,	CYP3A4	213	6	19256	60.2692	0.0795999	0.00057986	0.000517906
GOTERM_BP_DIRECT		GO:0046483~heterocycle	metabolic	process	4	1.86916	2.56798e-05		CYP2D6,	CYP1A2,	CYP2C19,	CYP3A4	213	6	19256	60.2692	0.0795999	0.00057986	0.000517906
GOTERM_BP_DIRECT		GO:0002320~lymphoid	progenitor	cell	differentiation	4	1.86916		2.56798e-05	BMP4,	SHH,	KIT,	BCL2	213	6	19256	60.2692	0.0795999	0.00057986	0.000517906
GOTERM_BP_DIRECT		GO:0032729~positive	regulation	of	interferon-gamma	production	8		3.73832	2.63027e-05	APP,	PDE4D,	ABL1,	TLR9,	JAK2,	TNF,	TLR4,	IL2	213	79	19256	9.15481	0.0814499	0.000589801	0.000526784
GOTERM_BP_DIRECT		GO:0032869~cellular	response	to	insulin	stimulus	9		4.20561	2.77256e-05	RPS6KB1,	PARP1,	STAT1,	SRD5A1,	CDK4,	INSR,	AKT1,	PPARG,	PIK3R1	213	109	19256	7.46453	0.0856619	0.00061742	0.000551452
GOTERM_BP_DIRECT		GO:0035924~cellular	response	to	vascular	endothelial	growth		factor	stimulus	6	2.80374	3.31034e-05	FLT1,	FLT4,	KDR,	AKT1,	RELA,	VEGFA	213	34	19256	15.9536	0.101408	0.000727149	0.000649457
GOTERM_BP_DIRECT		GO:0043542~endothelial	cell	migration	6	2.80374	3.31034e-05		PIK3CA,	NOS3,	ITGB2,	ABL1,	CYP1B1,	TGFBR1	213	34	19256	15.9536	0.101408	0.000727149	0.000649457
GOTERM_BP_DIRECT		GO:0050852~T	cell	receptor	signaling	pathway	9		4.20561	3.37378e-05	IKBKB,	PTPRC,	PIK3CA,	LCK,	PDE4D,	ABL1,	MAPK1,	PTPN6,	BRAF	213	112	19256	7.26459	0.103247	0.000736076	0.00065743
GOTERM_BP_DIRECT		GO:0014823~response	to	activity	7	3.27103	3.4047e-05		PIK3CA,	MMP2,	CDK1,	CXCR4,	TNF,	MTOR,	PPARD	213	56	19256	11.3005	0.104142	0.000737837	0.000659004
GOTERM_BP_DIRECT		GO:0048146~positive	regulation	of	fibroblast	proliferation	7		3.27103	3.77062e-05	PDGFRB,	PDGFRA,	CDK4,	ABL1,	MIF,	ESR1,	EGFR	213	57	19256	11.1022	0.114669	0.000811689	0.000724965
GOTERM_BP_DIRECT		GO:0019369~arachidonic	acid	metabolic	process	6	2.80374		3.82768e-05	CYP2D6,	ALOX5,	EPHX1,	PLA2G10,	CYP1B1,	FADS1	213	35	19256	15.4978	0.116299	0.000818515	0.000731061
GOTERM_BP_DIRECT		GO:0051770~positive	regulation	of	nitric-oxide	synthase	biosynthetic		process	5	2.33645	3.87175e-05	STAT1,	TLR9,	KDR,	JAK2,	TLR4	213	18	19256	25.1122	0.117556	0.000822492	0.000734613
GOTERM_BP_DIRECT		GO:0035556~intracellular	signal	transduction	17	7.94393	4.10181e-05		CXCL8,	SYK,	PSEN2,	BRAF,	PRKCA,	TGFBR1,	MAPK10,	MAPK8,	LCK,	KIT,	ERBB2,	AKT1,	HMOX1,	MAPK1,	PTPN6,	PRKCQ,	JAK2	213	450	19256	3.41525	0.124089	0.00086567	0.000773178
GOTERM_BP_DIRECT		GO:0071363~cellular	response	to	growth	factor	stimulus		7	3.27103	4.16743e-05	RPS6KB1,	SRD5A1,	INSR,	ERBB2,	MDM2,	NOS1,	TGFBR1	213	58	19256	10.9108	0.125944	0.000873807	0.000780445
GOTERM_BP_DIRECT		GO:0006915~apoptotic	process	20	9.34579	4.45169e-05	PARP1,		IGFBP3,	ITGB2,	CXCR4,	AHR,	NR3C1,	MMP9,	TGFBR1,	NFKB1,	NFKBIA,	RPS6KB1,	CASP3,	MDM2,	BCL2,	CDK1,	MAPK1,	JAK2,	CTSC,	BCL2L1,	PPARD	213	607	19256	2.97871	0.133933	0.000916754	0.000818805
GOTERM_BP_DIRECT		GO:0006346~methylation-dependent	chromatin	silencing	4	1.86916	4.45743e-05		DNMT1,	HDAC1,	DNMT3A,	SIRT1	213	7	19256	51.6593	0.134093	0.000916754	0.000818805
GOTERM_BP_DIRECT		GO:0006527~arginine	catabolic	process	4	1.86916	4.45743e-05		NOS2,	NOS3,	ARG1,	NOS1	213	7	19256	51.6593	0.134093	0.000916754	0.000818805
GOTERM_BP_DIRECT		GO:0030183~B	cell	differentiation	8	3.73832	4.56882e-05		NTRK1,	ADAM17,	PTPRC,	SYK,	FLT3,	KIT,	PIK3R1,	PTPN2	213	86	19256	8.40965	0.137203	0.000933716	0.000833954
GOTERM_BP_DIRECT		GO:0060391~positive	regulation	of	SMAD	protein	import		into	nucleus	5	2.33645	4.86202e-05	BMP4,	PARP1,	PPARG,	JAK2,	TGFBR1	213	19	19256	23.7905	0.145336	0.000987388	0.000881891
GOTERM_BP_DIRECT		GO:0008285~negative	regulation	of	cell	proliferation	17		7.94393	5.19357e-05	NTRK1,	BCHE,	APP,	CXCL8,	NOS3,	HDAC1,	VDR,	IGFBP3,	STAT3,	PTGS2,	BMP4,	AR,	CYP1B1,	PTPN6,	JAK2,	PTPN2,	PTGES	213	459	19256	3.34829	0.15444	0.00104813	0.00093614
GOTERM_BP_DIRECT		GO:0019221~cytokine-mediated	signaling	pathway	10	4.6729	5.91464e-05		FLT3,	STAT1,	STAT3,	KIT,	AKT1,	PTPN6,	CTSG,	JAK2,	F3,	RELA	213	156	19256	5.79511	0.173908	0.00118624	0.00105949
GOTERM_BP_DIRECT		GO:0042310~vasoconstriction	5	2.33645	6.02525e-05	EDNRA,	HTR7,		ACE,	EDNRB,	SLC6A4	213	20	19256	22.6009	0.176854	0.00119359	0.00106606
GOTERM_BP_DIRECT		GO:0055093~response	to	hyperoxia	5	2.33645	6.02525e-05		PDGFRB,	HDAC1,	CDK4,	MMP2,	CYP1A1	213	20	19256	22.6009	0.176854	0.00119359	0.00106606
GOTERM_BP_DIRECT		GO:0031663~lipopolysaccharide-mediated	signaling	pathway	6	2.80374	6.55024e-05		NFKBIA,	NOS3,	MAPK1,	AKT1,	TNF,	TLR4	213	39	19256	13.9083	0.190695	0.00128968	0.00115188
GOTERM_BP_DIRECT		GO:0071312~cellular	response	to	alkaloid	4	1.86916		7.07394e-05	MDM2,	TRPV1,	BCL2L1,	ICAM1	213	8	19256	45.2019	0.204271	0.00136777	0.00122163
GOTERM_BP_DIRECT		GO:0060336~negative	regulation	of	interferon-gamma-mediated	signaling	pathway		4	1.86916	7.07394e-05	ARG1,	NR1H2,	PPARG,	PTPN2	213	8	19256	45.2019	0.204271	0.00136777	0.00122163
GOTERM_BP_DIRECT		GO:0007197~adenylate	cyclase-inhibiting	G-protein	coupled	acetylcholine	receptor		signaling	pathway	4	1.86916	7.07394e-05	CHRM2,	CHRM3,	CHRM1,	CHRM4	213	8	19256	45.2019	0.204271	0.00136777	0.00122163
GOTERM_BP_DIRECT		GO:0010288~response	to	lead	ion	5	2.33645		7.37896e-05	BACE1,	APP,	CDK4,	DNMT3A,	MAPT	213	21	19256	21.5247	0.212073	0.00140986	0.00125923
GOTERM_BP_DIRECT		GO:0032930~positive	regulation	of	superoxide	anion	generation		5	2.33645	7.37896e-05	APP,	SYK,	ITGB2,	MAPT,	EGFR	213	21	19256	21.5247	0.212073	0.00140986	0.00125923
GOTERM_BP_DIRECT		GO:0007200~phospholipase	C-activating	G-protein	coupled	receptor	signaling		pathway	7	3.27103	7.97778e-05	EDNRB,	PTGER3,	CXCR2,	HTR2C,	TACR1,	HTR2A,	ESR1	213	65	19256	9.73579	0.227167	0.00151531	0.00135341
GOTERM_BP_DIRECT		GO:0042311~vasodilation	6	2.80374	8.37476e-05	EDNRB,	NOS3,		NOS1,	TNF,	EGFR,	PPARD	213	41	19256	13.2298	0.237014	0.00158141	0.00141245
GOTERM_BP_DIRECT		GO:0042127~regulation	of	cell	proliferation	10	4.6729		8.70276e-05	NFKBIA,	SHH,	NOS2,	STAT1,	STAT3,	KIT,	TSPO,	BRAF,	SIRT1,	PTGS1	213	164	19256	5.51242	0.245056	0.00163379	0.00145923
GOTERM_BP_DIRECT		GO:0030217~T	cell	differentiation	6	2.80374	9.42199e-05		PTPRC,	LCK,	KIT,	PIK3R1,	IL2,	PTPN2	213	42	19256	12.9148	0.262393	0.00174848	0.00156167
GOTERM_BP_DIRECT		GO:1990090~cellular	response	to	nerve	growth	factor		stimulus	6	2.80374	9.42199e-05	NTRK1,	APP,	AKT1,	BRAF,	TRPV1,	MAPT	213	42	19256	12.9148	0.262393	0.00174848	0.00156167
GOTERM_BP_DIRECT		GO:0030163~protein	catabolic	process	7	3.27103	0.00010286		P2RX7,	MME,	CASP3,	MMP2,	AKT1,	RELA,	MTOR	213	68	19256	9.30627	0.282695	0.00189791	0.00169513
GOTERM_BP_DIRECT		GO:0034405~response	to	fluid	shear	stress	4		1.86916	0.000105247	P2RX7,	PDGFRB,	NOS3,	AKT1	213	9	19256	40.1794	0.288206	0.0019169	0.00171209
GOTERM_BP_DIRECT		GO:0071316~cellular	response	to	nicotine	4	1.86916		0.000105247	NTRK1,	TNF,	RELA,	NFKB1	213	9	19256	40.1794	0.288206	0.0019169	0.00171209
GOTERM_BP_DIRECT		GO:0051209~release	of	sequestered	calcium	ion	into		cytosol	6	2.80374	0.00010567	P2RX7,	PTPRC,	LCK,	HTR2C,	TRPV1,	HTR2A	213	43	19256	12.6145	0.289177	0.0019169	0.00171209
GOTERM_BP_DIRECT		GO:0006509~membrane	protein	ectodomain	proteolysis	5	2.33645		0.000107306	P2RX7,	BACE1,	ADAM17,	PSEN2,	PRKCQ	213	23	19256	19.653	0.292923	0.00192495	0.00171928
GOTERM_BP_DIRECT		GO:0038095~Fc-epsilon	receptor	signaling	pathway	5	2.33645		0.000107306	MAPK10,	IKBKB,	MAPK8,	SYK,	PRKCQ	213	23	19256	19.653	0.292923	0.00192495	0.00171928
GOTERM_BP_DIRECT		GO:0006629~lipid	metabolic	process	11	5.14019	0.000111413		ALDH3A1,	G6PD,	FABP5,	NR1H2,	AKR1A1,	PPARG,	TRPV1,	CYP3A4,	UGT2B7,	FADS1,	PPARD	213	209	19256	4.75809	0.302242	0.00198758	0.00177522
GOTERM_BP_DIRECT		GO:0006955~immune	response	17	7.94393	0.0001167	CXCL8,		CXCR4,	PIK3R1,	TNF,	IL2,	PIK3CG,	CTSS,	CNR2,	CXCR1,	HRH2,	CXCR2,	TLR9,	CTSG,	JAK2,	CCR4,	TLR4,	CTSC	213	492	19256	3.12371	0.314057	0.00207045	0.00184924
GOTERM_BP_DIRECT		GO:0007268~chemical	synaptic	transmission	12	5.60748	0.000119114		CHRM2,	CHRM3,	HTR7,	CHRM1,	HRH2,	CHRM4,	CACNA1B,	MAPK1,	HTR2C,	HTR2A,	GRIN2B,	SNCA	213	253	19256	4.28793	0.319387	0.00210175	0.00187719
GOTERM_BP_DIRECT		GO:1901224~positive	regulation	of	NIK/NF-kappaB	signaling	7		3.27103	0.00012099	APP,	TLR9,	TNF,	TLR4,	RELA,	EGFR,	NR3C2	213	70	19256	9.04038	0.323499	0.00212324	0.00189638
GOTERM_BP_DIRECT		GO:0014911~positive	regulation	of	smooth	muscle	cell		migration	5	2.33645	0.000127661	PDGFRB,	RPS6KB1,	BCL2,	CYP1B1,	TLR4	213	24	19256	18.8341	0.337921	0.00222207	0.00198466
GOTERM_BP_DIRECT		GO:0010468~regulation	of	gene	expression	12	5.60748		0.000127998	BRD2,	APP,	SHH,	PTPRC,	PIK3CA,	CDK4,	CYP1A2,	DNMT3A,	BCL2,	AHR,	HIF1A,	TGFBR1	213	255	19256	4.25429	0.338642	0.00222207	0.00198466
GOTERM_BP_DIRECT		GO:0032755~positive	regulation	of	interleukin-6	production	8		3.73832	0.000143916	P2RX7,	APP,	SYK,	NOS2,	STAT3,	TLR9,	TNF,	TLR4	213	103	19256	7.02165	0.37179	0.00248505	0.00221954
GOTERM_BP_DIRECT		GO:0010888~negative	regulation	of	lipid	storage	4		1.86916	0.000149133	NFKBIA,	PPARG,	TNF,	PTPN2	213	10	19256	36.1615	0.38229	0.00253396	0.00226322
GOTERM_BP_DIRECT		GO:0051901~positive	regulation	of	mitochondrial	depolarization	4		1.86916	0.000149133	P2RX7,	PARP1,	KDR,	TSPO	213	10	19256	36.1615	0.38229	0.00253396	0.00226322
GOTERM_BP_DIRECT		GO:0007569~cell	aging	5	2.33645	0.000150672	BCL2,		CDK1,	SIRT1,	MTOR,	ICAM1	213	25	19256	18.0808	0.385353	0.00253396	0.00226322
GOTERM_BP_DIRECT		GO:0030325~adrenal	gland	development	5	2.33645	0.000150672		PDGFRA,	INSR,	TSPO,	CYP1B1,	NR3C1	213	25	19256	18.0808	0.385353	0.00253396	0.00226322
GOTERM_BP_DIRECT		GO:0030225~macrophage	differentiation	5	2.33645	0.000150672	BMP4,		PARP1,	SIRT1,	MMP9,	VEGFA	213	25	19256	18.0808	0.385353	0.00253396	0.00226322
GOTERM_BP_DIRECT		GO:0051000~positive	regulation	of	nitric-oxide	synthase	activity		5	2.33645	0.000176539	AKT1,	PIK3CB,	HIF1A,	ESR1,	TNF	213	26	19256	17.3853	0.434627	0.00293837	0.00262442
GOTERM_BP_DIRECT		GO:0048714~positive	regulation	of	oligodendrocyte	differentiation	5		2.33645	0.000176539	SHH,	HDAC1,	CXCR4,	PPARG,	MTOR	213	26	19256	17.3853	0.434627	0.00293837	0.00262442
GOTERM_BP_DIRECT		GO:0048538~thymus	development	6	2.80374	0.00017977	SHH,		BCL2,	ABL1,	MAPK1,	BRAF,	TGFBR1	213	48	19256	11.3005	0.440499	0.00297681	0.00265875
GOTERM_BP_DIRECT		GO:0016477~cell	migration	12	5.60748	0.000198049	PDGFRB,		FLT1,	RPS6KB1,	PIK3CA,	AXL,	MMP2,	ITGB2,	CDK1,	KDR,	PIK3CB,	PIK3CG,	FGFR1	213	268	19256	4.04793	0.472581	0.00325231	0.00290482
GOTERM_BP_DIRECT		GO:0007173~epidermal	growth	factor	receptor	signaling	pathway		6	2.80374	0.000198422	ADAM17,	PIK3CA,	ABL1,	AKT1,	BRAF,	EGFR	213	49	19256	11.0698	0.473217	0.00325231	0.00290482
GOTERM_BP_DIRECT		GO:0010887~negative	regulation	of	cholesterol	storage	4		1.86916	0.000203394	NR1H2,	PPARG,	PPARA,	PPARD	213	11	19256	32.8741	0.481612	0.00330031	0.00294769
GOTERM_BP_DIRECT		GO:0043030~regulation	of	macrophage	activation	4	1.86916		0.000203394	PLA2G10,	RORA,	MIF,	SNCA	213	11	19256	32.8741	0.481612	0.00330031	0.00294769
GOTERM_BP_DIRECT		GO:0046697~decidualization	5	2.33645	0.000205463	VDR,	MAPK1,		PTGS2,	CTSB,	PPARD	213	27	19256	16.7414	0.485064	0.00330069	0.00294803
GOTERM_BP_DIRECT		GO:0002639~positive	regulation	of	immunoglobulin	production	5		2.33645	0.000205463	RBP4,	PTPRC,	TLR9,	EPHB2,	IL2	213	27	19256	16.7414	0.485064	0.00330069	0.00294803
GOTERM_BP_DIRECT		GO:0008542~visual	learning	6	2.80374	0.000218513	APP,		KIT,	BRAF,	HMGCR,	HIF1A,	MTOR	213	50	19256	10.8485	0.506323	0.00349296	0.00311976
GOTERM_BP_DIRECT		GO:2001243~negative	regulation	of	intrinsic	apoptotic	signaling		pathway	5	2.33645	0.00023765	HDAC1,	BCL2,	AKT1,	MMP9,	BCL2L1	213	28	19256	16.1435	0.535922	0.00378016	0.00337627
GOTERM_BP_DIRECT		GO:0050927~positive	regulation	of	positive	chemotaxis	4		1.86916	0.000268994	KDR,	CCR4,	F3,	VEGFA	213	12	19256	30.1346	0.580615	0.00425775	0.00380283
GOTERM_BP_DIRECT		GO:0045776~negative	regulation	of	blood	pressure	5		2.33645	0.00027331	NOS2,	CNR1,	NOS3,	NOS1,	PPARA	213	29	19256	15.5869	0.586424	0.00428407	0.00382635
GOTERM_BP_DIRECT		GO:0071280~cellular	response	to	copper	ion	5		2.33645	0.00027331	BACE1,	APP,	CYP1A2,	CYP1A1,	SNCA	213	29	19256	15.5869	0.586424	0.00428407	0.00382635
GOTERM_BP_DIRECT		GO:0043491~protein	kinase	B	signaling	6	2.80374		0.000288154	RPS6KB1,	PIK3CA,	AXL,	KDR,	AKT1,	TNF	213	53	19256	10.2344	0.60579	0.00445191	0.00397625
GOTERM_BP_DIRECT		GO:0043124~negative	regulation	of	I-kappaB	kinase/NF-kappaB	signaling		6	2.80374	0.000288154	STAT1,	HDAC1,	ABL1,	RORA,	ESR1,	SIRT1	213	53	19256	10.2344	0.60579	0.00445191	0.00397625
GOTERM_BP_DIRECT		GO:0034605~cellular	response	to	heat	6	2.80374		0.000288154	VCP,	HSP90AA1,	HMOX1,	TRPV1,	MAPT,	PTGS2	213	53	19256	10.2344	0.60579	0.00445191	0.00397625
GOTERM_BP_DIRECT		GO:0008203~cholesterol	metabolic	process	7	3.27103	0.000289653		CYP2C9,	APP,	CYP2D6,	CYP1A2,	CYP3A4,	NR0B2,	PPARD	213	82	19256	7.71739	0.607694	0.00445376	0.0039779
GOTERM_BP_DIRECT		GO:0048010~vascular	endothelial	growth	factor	receptor	signaling		pathway	5	2.33645	0.000312655	FLT1,	AXL,	FLT4,	KDR,	VEGFA	213	30	19256	15.0673	0.635793	0.00476209	0.00425329
GOTERM_BP_DIRECT		GO:0010575~positive	regulation	of	vascular	endothelial	growth		factor	production	5	2.33645	0.000312655	FLT4,	CYP1B1,	RORA,	PTGS2,	HIF1A	213	30	19256	15.0673	0.635793	0.00476209	0.00425329
GOTERM_BP_DIRECT		GO:0070371~ERK1	and	ERK2	cascade	6	2.80374		0.00034315	CDK1,	ABL1,	KDR,	MAPK1,	BRAF,	TLR4	213	55	19256	9.86223	0.669967	0.00509093	0.00454699
GOTERM_BP_DIRECT		GO:0033209~tumor	necrosis	factor-mediated	signaling	pathway	6		2.80374	0.00034315	NFKBIA,	IKBKB,	STAT1,	JAK2,	TNF,	RELA	213	55	19256	9.86223	0.669967	0.00509093	0.00454699
GOTERM_BP_DIRECT		GO:0031334~positive	regulation	of	protein	complex	assembly		6	2.80374	0.00034315	VCP,	SYK,	MMP1,	MMP3,	TNF,	VEGFA	213	55	19256	9.86223	0.669967	0.00509093	0.00454699
GOTERM_BP_DIRECT		GO:0031667~response	to	nutrient	levels	6	2.80374		0.00034315	NTRK1,	ACE,	RPS6KB1,	NR1H2,	TNF,	MTOR	213	55	19256	9.86223	0.669967	0.00509093	0.00454699
GOTERM_BP_DIRECT		GO:1904707~positive	regulation	of	vascular	smooth	muscle		cell	proliferation	6	2.80374	0.00034315	DNMT1,	MMP2,	MDM2,	JAK2,	TNF,	MMP9	213	55	19256	9.86223	0.669967	0.00509093	0.00454699
GOTERM_BP_DIRECT		GO:2000343~positive	regulation	of	chemokine	(C-X-C	motif)		ligand	2	production	4	1.86916	0.000346858	HDAC1,	MIF,	TNF,	TLR4	213	13	19256	27.8165	0.673898	0.00509093	0.00454699
GOTERM_BP_DIRECT		GO:0050435~beta-amyloid	metabolic	process	4	1.86916	0.000346858		BACE1,	ACE,	MME,	PSEN2	213	13	19256	27.8165	0.673898	0.00509093	0.00454699
GOTERM_BP_DIRECT		GO:0010745~negative	regulation	of	macrophage	derived	foam		cell	differentiation	4	1.86916	0.000346858	NFKBIA,	NR1H2,	PPARG,	PPARA	213	13	19256	27.8165	0.673898	0.00509093	0.00454699
GOTERM_BP_DIRECT		GO:0001822~kidney	development	8	3.73832	0.000350925	BMP4,		ACE,	MME,	CA2,	ODC1,	TGFBR1,	GLI2,	VEGFA	213	119	19256	6.07756	0.678155	0.00510421	0.00455886
GOTERM_BP_DIRECT		GO:0051091~positive	regulation	of	sequence-specific	DNA	binding		transcription	factor	activity	8	3.73832	0.000350925	APP,	KIT,	AKT1,	PPARG,	JAK2,	ESR1,	TNF,	ESR2	213	119	19256	6.07756	0.678155	0.00510421	0.00455886
GOTERM_BP_DIRECT		GO:0043200~response	to	amino	acid	5	2.33645		0.000355898	ARG1,	CASP3,	RELA,	MTOR,	ICAM1	213	31	19256	14.5813	0.683286	0.00510753	0.00456182
GOTERM_BP_DIRECT		GO:0009314~response	to	radiation	5	2.33645	0.000355898		NTRK1,	BACE1,	BCL2,	CCR4,	TNF	213	31	19256	14.5813	0.683286	0.00510753	0.00456182
GOTERM_BP_DIRECT		GO:0042327~positive	regulation	of	phosphorylation	5	2.33645		0.000355898	APP,	AR,	MIF,	EGFR,	VEGFA	213	31	19256	14.5813	0.683286	0.00510753	0.00456182
GOTERM_BP_DIRECT		GO:0010814~substance	P	catabolic	process	3	1.40187		0.000359303	ACE,	MME,	ECE1	213	3	19256	90.4038	0.686751	0.00511096	0.00456489
GOTERM_BP_DIRECT		GO:0038091~positive	regulation	of	cell	proliferation	by		VEGF-activated	platelet	derived	growth	factor	receptor	signaling	pathway	3	1.40187	0.000359303	PDGFRB,	PDGFRA,	VEGFA	213	3	19256	90.4038	0.686751	0.00511096	0.00456489
GOTERM_BP_DIRECT		GO:0007613~memory	7	3.27103	0.000399144	APP,	CNR1,		INSR,	MAPT,	HTR2A,	PTGS2,	SLC6A4	213	87	19256	7.27387	0.724589	0.00563686	0.00503459
GOTERM_BP_DIRECT		GO:0045931~positive	regulation	of	mitotic	cell	cycle		5	2.33645	0.000403256	APP,	RPS6KB1,	MDM2,	ABL1,	PRKCA	213	32	19256	14.1256	0.728225	0.00563686	0.00503459
GOTERM_BP_DIRECT		GO:0043552~positive	regulation	of	phosphatidylinositol	3-kinase	activity		5	2.33645	0.000403256	PDGFRB,	PDGFRA,	FLT1,	FLT3,	KIT	213	32	19256	14.1256	0.728225	0.00563686	0.00503459
GOTERM_BP_DIRECT		GO:0007159~leukocyte	cell-cell	adhesion	5	2.33645	0.000403256		PTPRC,	SYK,	ITGB2,	ITGAL,	ICAM1	213	32	19256	14.1256	0.728225	0.00563686	0.00503459
GOTERM_BP_DIRECT		GO:0051926~negative	regulation	of	calcium	ion	transport		4	1.86916	0.00043788	NOS3,	NOS1,	PTGS2,	ICAM1	213	14	19256	25.8296	0.756992	0.00609445	0.0054433
GOTERM_BP_DIRECT		GO:1900182~positive	regulation	of	protein	localization	to		nucleus	5	2.33645	0.000454948	PARP1,	PLK1,	CDK1,	AKT1,	F2	213	33	19256	13.6975	0.770033	0.00630484	0.00563121
GOTERM_BP_DIRECT		GO:0071347~cellular	response	to	interleukin-1	7	3.27103		0.000478882	CXCL8,	MMP2,	RORA,	HIF1A,	RELA,	NFKB1,	ICAM1	213	90	19256	7.0314	0.787148	0.00658005	0.00587701
GOTERM_BP_DIRECT		GO:0034599~cellular	response	to	oxidative	stress	7		3.27103	0.000478882	EDNRA,	G6PD,	MAPK8,	PARP1,	HDAC1,	ABL1,	SNCA	213	90	19256	7.0314	0.787148	0.00658005	0.00587701
GOTERM_BP_DIRECT		GO:0042475~odontogenesis	of	dentin-containing	tooth	6	2.80374		0.000515298	BMP4,	PDGFRA,	SHH,	CA2,	HDAC1,	GLI2	213	60	19256	9.04038	0.81078	0.00705042	0.00629712
GOTERM_BP_DIRECT		GO:0007213~G-protein	coupled	acetylcholine	receptor	signaling	pathway		4	1.86916	0.000542918	CHRM2,	CHRM3,	CHRM1,	CHRM4	213	15	19256	24.1077	0.826937	0.00724415	0.00647015
GOTERM_BP_DIRECT		GO:0070989~oxidative	demethylation	4	1.86916	0.000542918	CYP2C9,		CYP2D6,	CYP1A2,	CYP3A4	213	15	19256	24.1077	0.826937	0.00724415	0.00647015
GOTERM_BP_DIRECT		GO:0002523~leukocyte	migration	involved	in	inflammatory	response		4	1.86916	0.000542918	FUT7,	ALOX5,	ITGB2,	TNF	213	15	19256	24.1077	0.826937	0.00724415	0.00647015
GOTERM_BP_DIRECT		GO:0032270~positive	regulation	of	cellular	protein	metabolic		process	4	1.86916	0.000542918	NFKBIA,	NR1H2,	PLA2G10,	AKT1	213	15	19256	24.1077	0.826937	0.00724415	0.00647015
GOTERM_BP_DIRECT		GO:1904645~response	to	beta-amyloid	4	1.86916	0.000542918		MMP2,	MMP3,	CACNA1B,	MMP9	213	15	19256	24.1077	0.826937	0.00724415	0.00647015
GOTERM_BP_DIRECT		GO:0016242~negative	regulation	of	macroautophagy	4	1.86916		0.000542918	PIK3CA,	HMOX1,	AKT1,	MTOR	213	15	19256	24.1077	0.826937	0.00724415	0.00647015
GOTERM_BP_DIRECT		GO:0016310~phosphorylation	8	3.73832	0.000570929	PIK3CA,	STAT3,		AKT1,	PIK3CB,	TOP1,	EPHB2,	MTOR,	PIK3CG	213	129	19256	5.60643	0.841916	0.00751092	0.00670842
GOTERM_BP_DIRECT		GO:2000379~positive	regulation	of	reactive	oxygen	species		metabolic	process	5	2.33645	0.000572216	PDGFRB,	TSPO,	CYP1B1,	F2,	XDH	213	35	19256	12.9148	0.842572	0.00751092	0.00670842
GOTERM_BP_DIRECT		GO:0090050~positive	regulation	of	cell	migration	involved		in	sprouting	angiogenesis	5	2.33645	0.000572216	ABL1,	KDR,	HMOX1,	PTGS2,	VEGFA	213	35	19256	12.9148	0.842572	0.00751092	0.00670842
GOTERM_BP_DIRECT		GO:0002027~regulation	of	heart	rate	5	2.33645		0.000572216	EDNRA,	EDNRB,	PDE4D,	MDM2,	TNNI3K	213	35	19256	12.9148	0.842572	0.00751092	0.00670842
GOTERM_BP_DIRECT		GO:0007166~cell	surface	receptor	signaling	pathway	12		5.60748	0.000590069	P2RX7,	EDNRB,	PTPRC,	CXCR1,	CHRM4,	ERBB2,	CXCR2,	MAPK1,	TRPV1,	MIF,	F2,	EGFR	213	305	19256	3.55687	0.851398	0.0077139	0.00688971
GOTERM_BP_DIRECT		GO:0048662~negative	regulation	of	smooth	muscle	cell		proliferation	5	2.33645	0.000638236	NOS3,	IGFBP3,	HMOX1,	PPARG,	PPARD	213	36	19256	12.5561	0.872821	0.00830994	0.00742207
GOTERM_BP_DIRECT		GO:0043525~positive	regulation	of	neuron	apoptotic	process		6	2.80374	0.000645734	BACE1,	APP,	CASP3,	ABL1,	NR3C1,	TNF	213	63	19256	8.60988	0.875866	0.0083738	0.0074791
GOTERM_BP_DIRECT		GO:1901215~negative	regulation	of	neuron	death	6		2.80374	0.000694264	APP,	STAT3,	AKT1,	PPARA,	SIRT1,	SNCA	213	64	19256	8.47535	0.893887	0.00896712	0.00800903
GOTERM_BP_DIRECT		GO:0046427~positive	regulation	of	JAK-STAT	cascade	5		2.33645	0.000709479	KIT,	CYP1B1,	F2,	JAK2,	TNF	213	37	19256	12.2167	0.898979	0.00906898	0.00810001
GOTERM_BP_DIRECT		GO:2001237~negative	regulation	of	extrinsic	apoptotic	signaling		pathway	5	2.33645	0.000709479	BMP4,	AR,	RPS6KB1,	RELA,	TGFBR1	213	37	19256	12.2167	0.898979	0.00906898	0.00810001
GOTERM_BP_DIRECT		GO:0042447~hormone	catabolic	process	3	1.40187	0.000713385		ACE,	MME,	ECE1	213	4	19256	67.8028	0.900247	0.00906898	0.00810001
GOTERM_BP_DIRECT		GO:0038171~cannabinoid	signaling	pathway	3	1.40187	0.000713385		CNR2,	CNR1,	GPR55	213	4	19256	67.8028	0.900247	0.00906898	0.00810001
GOTERM_BP_DIRECT		GO:0032731~positive	regulation	of	interleukin-1	beta	production		6	2.80374	0.000745471	P2RX7,	APP,	STAT3,	JAK2,	TNF,	TLR4	213	65	19256	8.34496	0.910074	0.00943971	0.00843113
GOTERM_BP_DIRECT		GO:0001974~blood	vessel	remodeling	5	2.33645	0.000786168		EDNRA,	ACE,	AXL,	NOS3,	MDM2	213	38	19256	11.8952	0.921159	0.00989049	0.00883375
GOTERM_BP_DIRECT		GO:0071346~cellular	response	to	interferon-gamma	7	3.27103		0.000794217	RPS6KB1,	NOS2,	STAT1,	TNF,	GAPDH,	TLR4,	ICAM1	213	99	19256	6.39218	0.923184	0.00989049	0.00883375
GOTERM_BP_DIRECT		GO:0048143~astrocyte	activation	4	1.86916	0.00079832	APP,		MAPT,	TNF,	EGFR	213	17	19256	21.2715	0.924196	0.00989049	0.00883375
GOTERM_BP_DIRECT		GO:0045598~regulation	of	fat	cell	differentiation	4		1.86916	0.00079832	ALOX5,	RORC,	TNF,	PPARD	213	17	19256	21.2715	0.924196	0.00989049	0.00883375
GOTERM_BP_DIRECT		GO:0002407~dendritic	cell	chemotaxis	4	1.86916	0.00079832		CXCR1,	CXCR2,	CXCR4,	PIK3CG	213	17	19256	21.2715	0.924196	0.00989049	0.00883375
GOTERM_BP_DIRECT		GO:0042752~regulation	of	circadian	rhythm	6	2.80374		0.000799448	MAPK10,	MAPK8,	CDK1,	PPARG,	PPARA,	MTOR	213	66	19256	8.21852	0.924472	0.00989049	0.00883375
GOTERM_BP_DIRECT		GO:0001937~negative	regulation	of	endothelial	cell	proliferation		5	2.33645	0.00086853	STAT1,	ALOX5,	TNF,	XDH,	TGFBR1	213	39	19256	11.5902	0.939588	0.0106634	0.00952411
GOTERM_BP_DIRECT		GO:0042220~response	to	cocaine	5	2.33645	0.00086853		HSP90AA1,	CNR1,	DNMT3A,	MDM2,	MTOR	213	39	19256	11.5902	0.939588	0.0106634	0.00952411
GOTERM_BP_DIRECT		GO:0051384~response	to	glucocorticoid	6	2.80374	0.000916083		ALDH3A1,	BCHE,	CASP3,	BCL2,	PTGS2,	TNF	213	68	19256	7.9768	0.948197	0.0112047	0.0100075
GOTERM_BP_DIRECT		GO:0050965~detection	of	temperature	stimulus	involved	in		sensory	perception	of	pain	4	1.86916	0.00095024	NTRK1,	CXCR4,	TRPV1,	HTR2A	213	18	19256	20.0897	0.953613	0.0115786	0.0103415
GOTERM_BP_DIRECT		GO:0001975~response	to	amphetamine	5	2.33645	0.00095679		EDNRA,	CNR2,	HDAC1,	HPRT1,	ICAM1	213	40	19256	11.3005	0.954585	0.0116146	0.0103736
GOTERM_BP_DIRECT		GO:0042531~positive	regulation	of	tyrosine	phosphorylation	of		STAT	protein	6	2.80374	0.00097893	FLT3,	HDAC1,	KIT,	JAK2,	TNF,	IL2	213	69	19256	7.8612	0.957722	0.0117946	0.0105345
GOTERM_BP_DIRECT		GO:0043154~negative	regulation	of	cysteine-type	endopeptidase	activity		involved	in	apoptotic	process	6	2.80374	0.00097893	MDM2,	AKT1,	PTGS2,	TNF,	VEGFA,	SNCA	213	69	19256	7.8612	0.957722	0.0117946	0.0105345
GOTERM_BP_DIRECT		GO:0042632~cholesterol	homeostasis	7	3.27103	0.00102782	NR1H2,		EPHX2,	PLA2G10,	TSPO,	RORA,	HMGCR,	SIRT1	213	104	19256	6.08487	0.963904	0.0123377	0.0110195
GOTERM_BP_DIRECT		GO:0006909~phagocytosis	6	2.80374	0.00104493	PIK3CA,	AXL,		ITGB2,	ABL1,	ITGAL,	TLR4	213	70	19256	7.74889	0.965846	0.0124965	0.0111614
GOTERM_BP_DIRECT		GO:0008283~cell	proliferation	9	4.20561	0.00107835	EDNRA,		STAT3,	ODC1,	BCL2,	CYP1A1,	AKT1,	PTGES,	BCL2L1,	PPARD	213	186	19256	4.37438	0.969345	0.0128487	0.0114759
GOTERM_BP_DIRECT		GO:0009791~post-embryonic	development	6	2.80374	0.00111417	BMP4,		CYP1A2,	BCL2,	ABL1,	TGFBR1,	MTOR	213	71	19256	7.63975	0.972697	0.0131425	0.0117383
GOTERM_BP_DIRECT		GO:2000573~positive	regulation	of	DNA	biosynthetic	process		4	1.86916	0.00111929	PDGFRB,	CYP1B1,	TNF,	VEGFA	213	19	19256	19.0324	0.973146	0.0131425	0.0117383
GOTERM_BP_DIRECT		GO:0048514~blood	vessel	morphogenesis	4	1.86916	0.00111929		FLT1,	SYK,	FLT4,	CYP1B1	213	19	19256	19.0324	0.973146	0.0131425	0.0117383
GOTERM_BP_DIRECT		GO:0008209~androgen	metabolic	process	4	1.86916	0.00111929		SHH,	CYP3A4,	ESR1,	UGT2B7	213	19	19256	19.0324	0.973146	0.0131425	0.0117383
GOTERM_BP_DIRECT		GO:0071392~cellular	response	to	estradiol	stimulus	5		2.33645	0.0011519	SRD5A1,	MMP2,	ESR1,	ESR2,	EGFR	213	42	19256	10.7624	0.975834	0.0134764	0.0120366
GOTERM_BP_DIRECT		GO:0014042~positive	regulation	of	neuron	maturation	3		1.40187	0.00118034	RET,	BCL2,	MTOR	213	5	19256	54.2423	0.977957	0.0136607	0.0122011
GOTERM_BP_DIRECT		GO:0045923~positive	regulation	of	fatty	acid	metabolic		process	3	1.40187	0.00118034	PPARG,	PPARA,	PPARD	213	5	19256	54.2423	0.977957	0.0136607	0.0122011
GOTERM_BP_DIRECT		GO:0032310~prostaglandin	secretion	3	1.40187	0.00118034	P2RX7,		NOS2,	PTGS2	213	5	19256	54.2423	0.977957	0.0136607	0.0122011
GOTERM_BP_DIRECT		GO:0032735~positive	regulation	of	interleukin-12	production	5		2.33645	0.00125921	SYK,	TLR9,	TLR4,	RELA,	IDO1	213	43	19256	10.5121	0.982919	0.0143675	0.0128324
GOTERM_BP_DIRECT		GO:0030501~positive	regulation	of	bone	mineralization	5		2.33645	0.00125921	RXRB,	P2RX7,	BMP4,	VDR,	ALOX5	213	43	19256	10.5121	0.982919	0.0143675	0.0128324
GOTERM_BP_DIRECT		GO:0007281~germ	cell	development	5	2.33645	0.00125921		BMP4,	RPS6KB1,	AKT1,	MTOR,	BCL2L1	213	43	19256	10.5121	0.982919	0.0143675	0.0128324
GOTERM_BP_DIRECT		GO:0007566~embryo	implantation	5	2.33645	0.00125921	FUT7,		MMP2,	PTGS2,	MMP9,	PPARD	213	43	19256	10.5121	0.982919	0.0143675	0.0128324
GOTERM_BP_DIRECT		GO:0035994~response	to	muscle	stretch	4	1.86916		0.00130618	NFKBIA,	PIK3CA,	RELA,	NFKB1	213	20	19256	18.0808	0.985327	0.0148509	0.0132642
GOTERM_BP_DIRECT		GO:0006366~transcription	from	RNA	polymerase	II	promoter		10	4.6729	0.00140566	BMP4,	AR,	CDK7,	PARP1,	CCNH,	PIK3R1,	JAK2,	ESR1,	NFKB1,	IL2	213	240	19256	3.76682	0.989364	0.0159259	0.0142243
GOTERM_BP_DIRECT		GO:0009615~response	to	virus	7	3.27103	0.00143949		CHRM2,	IKBKB,	ODC1,	CYP1A1,	CXCR4,	TNF,	BCL2L1	213	111	19256	5.70114	0.990466	0.0162521	0.0145157
GOTERM_BP_DIRECT		GO:0030154~cell	differentiation	18	8.41121	0.00144797	NTRK1,		SYK,	FLT3,	SRD5A1,	VDR,	NR1H2,	NR1I3,	EGFR,	VEGFA,	RXRB,	LCK,	ANPEP,	AKT1,	PTPN6,	PPARG,	JAK2,	PPARA,	PPARD	213	680	19256	2.39304	0.990724	0.0162909	0.0145503
GOTERM_BP_DIRECT		GO:0043407~negative	regulation	of	MAP	kinase	activity		5	2.33645	0.00149444	BMP4,	PTPN6,	PPARG,	HMGCR,	PIK3CB	213	45	19256	10.0449	0.992019	0.0166682	0.0148873
GOTERM_BP_DIRECT		GO:0061028~establishment	of	endothelial	barrier	4	1.86916		0.00151158	EDNRA,	EDNRB,	PDE4D,	ICAM1	213	21	19256	17.2198	0.992449	0.0166682	0.0148873
GOTERM_BP_DIRECT		GO:0006082~organic	acid	metabolic	process	4	1.86916		0.00151158	CYP2C9,	CYP2A6,	CYP2D6,	CYP2C19	213	21	19256	17.2198	0.992449	0.0166682	0.0148873
GOTERM_BP_DIRECT		GO:1990000~amyloid	fibril	formation	4	1.86916	0.00151158		BACE1,	APP,	MDM2,	MAPT	213	21	19256	17.2198	0.992449	0.0166682	0.0148873
GOTERM_BP_DIRECT		GO:0043401~steroid	hormone	mediated	signaling	pathway	4		1.86916	0.00151158	RXRB,	BMP4,	PPARA,	PPARD	213	21	19256	17.2198	0.992449	0.0166682	0.0148873
GOTERM_BP_DIRECT		GO:0009267~cellular	response	to	starvation	6	2.80374		0.00151247	SRD5A1,	ALB,	PPARA,	SIRT1,	FADS1,	MTOR	213	76	19256	7.13714	0.992471	0.0166682	0.0148873
GOTERM_BP_DIRECT		GO:0048511~rhythmic	process	6	2.80374	0.00160325	MAPK10,		MAPK8,	CDK1,	PPARG,	AHR,	MTOR	213	77	19256	7.04445	0.994387	0.0175488	0.0156738
GOTERM_BP_DIRECT		GO:0032868~response	to	insulin	6	2.80374	0.00160325		PPARA,	SIRT1,	RELA,	FADS1,	MTOR,	ICAM1	213	77	19256	7.04445	0.994387	0.0175488	0.0156738
GOTERM_BP_DIRECT		GO:0045780~positive	regulation	of	bone	resorption	4		1.86916	0.00173614	SYK,	CA2,	PRKCA,	EGFR	213	22	19256	16.437	0.996348	0.0188754	0.0168586
GOTERM_BP_DIRECT		GO:0031929~TOR	signaling	4	1.86916	0.00173614	RPS6KB1,		AKT1,	HIF1A,	MTOR	213	22	19256	16.437	0.996348	0.0188754	0.0168586
GOTERM_BP_DIRECT		GO:0046321~positive	regulation	of	fatty	acid	oxidation		3	1.40187	0.00175768	PPARG,	PPARA,	PPARD	213	6	19256	45.2019	0.996594	0.0189291	0.0169066
GOTERM_BP_DIRECT		GO:1903223~positive	regulation	of	oxidative	stress-induced	neuron		death	3	1.40187	0.00175768	APP,	TNF,	TLR4	213	6	19256	45.2019	0.996594	0.0189291	0.0169066
GOTERM_BP_DIRECT		GO:0007595~lactation	5	2.33645	0.00175866	VDR,	HIF1A,		XDH,	DHODH,	VEGFA	213	47	19256	9.61742	0.996605	0.0189291	0.0169066
GOTERM_BP_DIRECT		GO:0007186~G-protein	coupled	receptor	signaling	pathway	22		10.2804	0.00184001	PDGFRB,	CHRM2,	PTGFR,	CHRM3,	APP,	CHRM1,	CXCL8,	INSR,	PTGER3,	GPR55,	CXCR4,	ECE1,	PIK3CB,	ADRA2C,	PIK3CG,	EDNRA,	CXCR1,	AKT1,	PTPN6,	PPARG,	JAK2,	CCR4	213	947	19256	2.10019	0.997391	0.0197389	0.0176299
GOTERM_BP_DIRECT		GO:0042130~negative	regulation	of	T	cell	proliferation		5	2.33645	0.0019022	SHH,	ARG1,	PTPN6,	PDE5A,	IDO1	213	48	19256	9.41706	0.997866	0.0203384	0.0181654
GOTERM_BP_DIRECT		GO:0060252~positive	regulation	of	glial	cell	proliferation		4	1.86916	0.00198046	TSPO,	TNF,	EGFR,	MTOR	213	23	19256	15.7224	0.998344	0.0210359	0.0187883
GOTERM_BP_DIRECT		GO:0048754~branching	morphogenesis	of	an	epithelial	tube		4	1.86916	0.00198046	BMP4,	MMP14,	SHH,	GLI2	213	23	19256	15.7224	0.998344	0.0210359	0.0187883
GOTERM_BP_DIRECT		GO:0050673~epithelial	cell	proliferation	5	2.33645	0.00205365		AR,	KIT,	KDR,	EGFR,	BCL2L1	213	49	19256	9.22487	0.998693	0.0217417	0.0194188
GOTERM_BP_DIRECT		GO:0030593~neutrophil	chemotaxis	6	2.80374	0.00211829	CXCL8,		SYK,	CXCR1,	ITGB2,	CXCR2,	PIK3CG	213	82	19256	6.61491	0.99894	0.0223528	0.0199646
GOTERM_BP_DIRECT		GO:0045727~positive	regulation	of	translation	6	2.80374		0.00223425	RPS6KB1,	CDK4,	ERBB2,	CYP1B1,	MAPK1,	MTOR	213	83	19256	6.53521	0.999272	0.0234614	0.0209547
GOTERM_BP_DIRECT		GO:0010906~regulation	of	glucose	metabolic	process	4		1.86916	0.00224515	IGFBP3,	RORC,	RORA,	SIRT1	213	24	19256	15.0673	0.999297	0.0234614	0.0209547
GOTERM_BP_DIRECT		GO:0051090~regulation	of	sequence-specific	DNA	binding	transcription		factor	activity	4	1.86916	0.00224515	MAPK10,	MAPK8,	SYK,	HMOX1	213	24	19256	15.0673	0.999297	0.0234614	0.0209547
GOTERM_BP_DIRECT		GO:0030198~extracellular	matrix	organization	8	3.73832	0.00236266		PDGFRA,	APP,	MMP14,	MMP1,	MMP2,	MMP3,	TNF,	MMP9	213	165	19256	4.38321	0.999519	0.0245646	0.02194
GOTERM_BP_DIRECT		GO:1900087~positive	regulation	of	G1/S	transition	of		mitotic	cell	cycle	5	2.33645	0.00238115	ADAM17,	APEX1,	CYP1A1,	AKT1,	EGFR	213	51	19256	8.86311	0.999547	0.0245646	0.02194
GOTERM_BP_DIRECT		GO:0034097~response	to	cytokine	5	2.33645	0.00238115		STAT1,	BCL2,	RELA,	PTGES,	BCL2L1	213	51	19256	8.86311	0.999547	0.0245646	0.02194
GOTERM_BP_DIRECT		GO:0030218~erythrocyte	differentiation	5	2.33645	0.00238115	BMP4,		CASP3,	KIT,	JAK2,	PTPN2	213	51	19256	8.86311	0.999547	0.0245646	0.02194
GOTERM_BP_DIRECT		GO:0002318~myeloid	progenitor	cell	differentiation	3	1.40187		0.00244292	FLT3,	KIT,	BRAF	213	7	19256	38.7445	0.999629	0.0246506	0.0220168
GOTERM_BP_DIRECT		GO:0040012~regulation	of	locomotion	3	1.40187	0.00244292		CHRM1,	CHRM4,	SNCA	213	7	19256	38.7445	0.999629	0.0246506	0.0220168
GOTERM_BP_DIRECT		GO:0010815~bradykinin	catabolic	process	3	1.40187	0.00244292		ACE,	MME,	ECE1	213	7	19256	38.7445	0.999629	0.0246506	0.0220168
GOTERM_BP_DIRECT		GO:0009804~coumarin	metabolic	process	3	1.40187	0.00244292		CYP2A6,	CYP2D6,	CYP1A1	213	7	19256	38.7445	0.999629	0.0246506	0.0220168
GOTERM_BP_DIRECT		GO:0090330~regulation	of	platelet	aggregation	3	1.40187		0.00244292	SYK,	PRKCQ,	PRKCA	213	7	19256	38.7445	0.999629	0.0246506	0.0220168
GOTERM_BP_DIRECT		GO:0060056~mammary	gland	involution	3	1.40187	0.00244292		ARG1,	CAPN1,	NFKB1	213	7	19256	38.7445	0.999629	0.0246506	0.0220168
GOTERM_BP_DIRECT		GO:0048864~stem	cell	development	3	1.40187	0.00244292		SHH,	PTPRC,	BCL2	213	7	19256	38.7445	0.999629	0.0246506	0.0220168
GOTERM_BP_DIRECT		GO:0032094~response	to	food	4	1.86916	0.00253076		G6PD,	CYP1A1,	AKT1,	MPO	213	25	19256	14.4646	0.999721	0.0253783	0.0226668
GOTERM_BP_DIRECT		GO:0040014~regulation	of	multicellular	organism	growth	4		1.86916	0.00253076	APP,	PIK3CA,	CDK4,	STAT3	213	25	19256	14.4646	0.999721	0.0253783	0.0226668
GOTERM_BP_DIRECT		GO:0032526~response	to	retinoic	acid	5	2.33645		0.00255764	RXRB,	PDGFRB,	RBP4,	MMP2,	PTGES	213	52	19256	8.69267	0.999744	0.0255684	0.0228366
GOTERM_BP_DIRECT		GO:0070373~negative	regulation	of	ERK1	and	ERK2		cascade	6	2.80374	0.00260986	PTPRC,	ABL1,	TLR9,	EPHB2,	TLR4,	PTPN2	213	86	19256	6.30724	0.999784	0.02601	0.023231
GOTERM_BP_DIRECT		GO:0071260~cellular	response	to	mechanical	stimulus	6		2.80374	0.00274466	MAPK8,	AKT1,	PTGS2,	TLR4,	EGFR,	NFKB1	213	87	19256	6.23474	0.99986	0.0272693	0.0243557
GOTERM_BP_DIRECT		GO:0001935~endothelial	cell	proliferation	4	1.86916	0.00283783		MMP14,	HMOX1,	PIK3CB,	TGFBR1	213	26	19256	13.9083	0.999897	0.0280225	0.0250284
GOTERM_BP_DIRECT		GO:0071542~dopaminergic	neuron	differentiation	4	1.86916	0.00283783		SHH,	HPRT1,	HIF1A,	VEGFA	213	26	19256	13.9083	0.999897	0.0280225	0.0250284
GOTERM_BP_DIRECT		GO:0043280~positive	regulation	of	cysteine-type	endopeptidase	activity		involved	in	apoptotic	process	5	2.33645	0.00293715	APP,	SYK,	SIRT1,	TNF,	CTSD	213	54	19256	8.37072	0.999925	0.0287396	0.0256689
GOTERM_BP_DIRECT		GO:0010507~negative	regulation	of	autophagy	5	2.33645		0.00293715	STAT3,	BCL2,	AKT1,	MTOR,	BCL2L1	213	54	19256	8.37072	0.999925	0.0287396	0.0256689
GOTERM_BP_DIRECT		GO:0045600~positive	regulation	of	fat	cell	differentiation		5	2.33645	0.00293715	HTR2C,	AKT1,	PPARG,	HTR2A,	PPARD	213	54	19256	8.37072	0.999925	0.0287396	0.0256689
GOTERM_BP_DIRECT		GO:0051496~positive	regulation	of	stress	fiber	assembly		5	2.33645	0.0031406	ABL1,	BRAF,	TACR1,	TGFBR1,	MTOR	213	55	19256	8.21852	0.999961	0.0304535	0.0271997
GOTERM_BP_DIRECT		GO:0042733~embryonic	digit	morphogenesis	5	2.33645	0.0031406		BMP4,	SHH,	HDAC1,	ECE1,	GLI2	213	55	19256	8.21852	0.999961	0.0304535	0.0271997
GOTERM_BP_DIRECT		GO:0016241~regulation	of	macroautophagy	5	2.33645	0.0031406		MAPK8,	CASP3,	CAPN1,	GAPDH,	MTOR	213	55	19256	8.21852	0.999961	0.0304535	0.0271997
GOTERM_BP_DIRECT		GO:0010875~positive	regulation	of	cholesterol	efflux	4		1.86916	0.00316687	NFKBIA,	NR1H2,	PPARG,	SIRT1	213	27	19256	13.3931	0.999964	0.0306163	0.0273451
GOTERM_BP_DIRECT		GO:0010544~negative	regulation	of	platelet	activation	3		1.40187	0.00323365	PDGFRA,	NOS3,	F2	213	8	19256	33.9014	0.999971	0.0309835	0.0276731
GOTERM_BP_DIRECT		GO:0061298~retina	vasculature	development	in	camera-type	eye		3	1.40187	0.00323365	PDGFRB,	PDGFRA,	HIF1A	213	8	19256	33.9014	0.999971	0.0309835	0.0276731
GOTERM_BP_DIRECT		GO:0060385~axonogenesis	involved	in	innervation	3	1.40187		0.00323365	NTRK1,	EDNRA,	ECE1	213	8	19256	33.9014	0.999971	0.0309835	0.0276731
GOTERM_BP_DIRECT		GO:0050853~B	cell	receptor	signaling	pathway	7		3.27103	0.00331641	PTPRC,	SYK,	LCK,	BCL2,	ABL1,	MAPK1,	PTPN6	213	131	19256	4.83074	0.999978	0.0316825	0.0282974
GOTERM_BP_DIRECT		GO:1902042~negative	regulation	of	extrinsic	apoptotic	signaling		pathway	via	death	domain	receptors	4	1.86916	0.00351838	NOS3,	HMOX1,	BCL2L1,	ICAM1	213	28	19256	12.9148	0.999989	0.0334143	0.0298442
GOTERM_BP_DIRECT		GO:0030878~thyroid	gland	development	4	1.86916	0.00351838		SHH,	EDNRA,	MAPK1,	BRAF	213	28	19256	12.9148	0.999989	0.0334143	0.0298442
GOTERM_BP_DIRECT		GO:1903078~positive	regulation	of	protein	localization	to		plasma	membrane	5	2.33645	0.00357593	AKT1,	PIK3R1,	EPHB2,	TNF,	EGFR	213	57	19256	7.93015	0.999991	0.0338612	0.0302434
GOTERM_BP_DIRECT		GO:1900017~positive	regulation	of	cytokine	production	involved		in	inflammatory	response	4	1.86916	0.00389281	STAT3,	HIF1A,	TNF,	TLR4	213	29	19256	12.4695	0.999997	0.0366469	0.0327314
GOTERM_BP_DIRECT		GO:0070372~regulation	of	ERK1	and	ERK2	cascade		4	1.86916	0.00389281	SYK,	ERBB2,	PTPN6,	EGFR	213	29	19256	12.4695	0.999997	0.0366469	0.0327314
GOTERM_BP_DIRECT		GO:0045666~positive	regulation	of	neuron	differentiation	6		2.80374	0.00401072	BMP4,	APP,	KDM4C,	ADRA2C,	GLI2,	FGFR1	213	95	19256	5.70971	0.999998	0.0376471	0.0336248
GOTERM_BP_DIRECT		GO:0045785~positive	regulation	of	cell	adhesion	5		2.33645	0.00405052	FUT7,	ERBB2,	PRKCA,	TNF,	VEGFA	213	59	19256	7.66134	0.999998	0.0377553	0.0337213
GOTERM_BP_DIRECT		GO:0019371~cyclooxygenase	pathway	3	1.40187	0.00412747	TBXAS1,		PTGS2,	PTGS1	213	9	19256	30.1346	0.999998	0.0377553	0.0337213
GOTERM_BP_DIRECT		GO:0001945~lymph	vessel	development	3	1.40187	0.00412747		SYK,	FLT4,	KDR	213	9	19256	30.1346	0.999998	0.0377553	0.0337213
GOTERM_BP_DIRECT		GO:0045822~negative	regulation	of	heart	contraction	3		1.40187	0.00412747	PDE4D,	JAK2,	IL2	213	9	19256	30.1346	0.999998	0.0377553	0.0337213
GOTERM_BP_DIRECT		GO:0001542~ovulation	from	ovarian	follicle	3	1.40187		0.00412747	NOS3,	MMP2,	SIRT1	213	9	19256	30.1346	0.999998	0.0377553	0.0337213
GOTERM_BP_DIRECT		GO:0010042~response	to	manganese	ion	3	1.40187		0.00412747	ARG1,	TSPO,	PTGS2	213	9	19256	30.1346	0.999998	0.0377553	0.0337213
GOTERM_BP_DIRECT		GO:0051248~negative	regulation	of	protein	metabolic	process		3	1.40187	0.00412747	EDNRB,	MIF,	NFKB1	213	9	19256	30.1346	0.999998	0.0377553	0.0337213
GOTERM_BP_DIRECT		GO:2000669~negative	regulation	of	dendritic	cell	apoptotic		process	3	1.40187	0.00412747	AXL,	BCL2,	BCL2L1	213	9	19256	30.1346	0.999998	0.0377553	0.0337213
GOTERM_BP_DIRECT		GO:0070431~nucleotide-binding	oligomerization	domain	containing	2	signaling		pathway	3	1.40187	0.00412747	NFKBIA,	TLR4,	RELA	213	9	19256	30.1346	0.999998	0.0377553	0.0337213
GOTERM_BP_DIRECT		GO:0007565~female	pregnancy	6	2.80374	0.00419399	ACE,		STS,	BCL2,	ADRA2C,	IDO1,	DHODH	213	96	19256	5.65023	0.999999	0.0382553	0.034168
GOTERM_BP_DIRECT		GO:0051602~response	to	electrical	stimulus	4	1.86916		0.00429061	NTRK1,	P2RX7,	MMP2,	TACR1	213	30	19256	12.0538	0.999999	0.0386994	0.0345646
GOTERM_BP_DIRECT		GO:0007202~activation	of	phospholipase	C	activity	4		1.86916	0.00429061	EDNRA,	GPR55,	HTR2A,	EGFR	213	30	19256	12.0538	0.999999	0.0386994	0.0345646
GOTERM_BP_DIRECT		GO:0010592~positive	regulation	of	lamellipodium	assembly	4		1.86916	0.00429061	HSP90AA1,	PIK3CA,	PIK3R1,	MTOR	213	30	19256	12.0538	0.999999	0.0386994	0.0345646
GOTERM_BP_DIRECT		GO:0006694~steroid	biosynthetic	process	4	1.86916	0.00429061		SRD5A1,	CYP1A1,	CYP19A1,	CYP17A1	213	30	19256	12.0538	0.999999	0.0386994	0.0345646
GOTERM_BP_DIRECT		GO:0007254~JNK	cascade	5	2.33645	0.00430303	MAPK10,		MAPK8,	TNF,	TLR4,	NFKB1	213	60	19256	7.53365	0.999999	0.0387033	0.0345681
GOTERM_BP_DIRECT		GO:0035987~endodermal	cell	differentiation	4	1.86916	0.00471218		MMP14,	MMP2,	ITGB2,	MMP9	213	31	19256	11.665	1	0.0419164	0.0374378
GOTERM_BP_DIRECT		GO:0048701~embryonic	cranial	skeleton	morphogenesis	4	1.86916		0.00471218	BMP4,	PDGFRA,	MMP14,	TGFBR1	213	31	19256	11.665	1	0.0419164	0.0374378
GOTERM_BP_DIRECT		GO:0051968~positive	regulation	of	synaptic	transmission,	glutamatergic		4	1.86916	0.00471218	NTRK1,	PTGS2,	GRIN2B,	EGFR	213	31	19256	11.665	1	0.0419164	0.0374378
GOTERM_BP_DIRECT		GO:0031069~hair	follicle	morphogenesis	4	1.86916	0.00471218		SHH,	PLA2G10,	BCL2,	GLI2	213	31	19256	11.665	1	0.0419164	0.0374378
GOTERM_BP_DIRECT		GO:0007612~learning	5	2.33645	0.00483949	BCHE,	APP,		INSR,	EPHB2,	PTGS2	213	62	19256	7.29063	1	0.0429305	0.0383436
GOTERM_BP_DIRECT		GO:0043267~negative	regulation	of	potassium	ion	transport		3	1.40187	0.00512206	NOS3,	NOS1,	HTR2A	213	10	19256	27.1211	1	0.0442223	0.0394974
GOTERM_BP_DIRECT		GO:0060068~vagina	development	3	1.40187	0.00512206	RBP4,		AXL,	ESR1	213	10	19256	27.1211	1	0.0442223	0.0394974
GOTERM_BP_DIRECT		GO:0070244~negative	regulation	of	thymocyte	apoptotic	process		3	1.40187	0.00512206	BMP4,	RORC,	HIF1A	213	10	19256	27.1211	1	0.0442223	0.0394974
GOTERM_BP_DIRECT		GO:0097152~mesenchymal	cell	apoptotic	process	3	1.40187		0.00512206	SHH,	EDNRA,	HIF1A	213	10	19256	27.1211	1	0.0442223	0.0394974
GOTERM_BP_DIRECT		GO:0070234~positive	regulation	of	T	cell	apoptotic		process	3	1.40187	0.00512206	P2RX7,	IDO1,	ICAM1	213	10	19256	27.1211	1	0.0442223	0.0394974
GOTERM_BP_DIRECT		GO:0002003~angiotensin	maturation	3	1.40187	0.00512206	ACE,		MME,	CTSG	213	10	19256	27.1211	1	0.0442223	0.0394974
GOTERM_BP_DIRECT		GO:0051272~positive	regulation	of	cellular	component	movement		3	1.40187	0.00512206	ADAM17,	TGFBR1,	VEGFA	213	10	19256	27.1211	1	0.0442223	0.0394974
GOTERM_BP_DIRECT		GO:0042359~vitamin	D	metabolic	process	3	1.40187		0.00512206	CYP1A1,	CYP3A4,	GC	213	10	19256	27.1211	1	0.0442223	0.0394974
GOTERM_BP_DIRECT		GO:0070233~negative	regulation	of	T	cell	apoptotic		process	3	1.40187	0.00512206	BCL2,	PRKCQ,	IDO1	213	10	19256	27.1211	1	0.0442223	0.0394974
GOTERM_BP_DIRECT		GO:0031000~response	to	caffeine	3	1.40187	0.00512206		HDAC1,	PPARG,	DHODH	213	10	19256	27.1211	1	0.0442223	0.0394974
GOTERM_BP_DIRECT		GO:0016239~positive	regulation	of	macroautophagy	4	1.86916		0.00515794	KDR,	HMOX1,	HIF1A,	SIRT1	213	32	19256	11.3005	1	0.0442951	0.0395625
GOTERM_BP_DIRECT		GO:0001569~branching	involved	in	blood	vessel	morphogenesis		4	1.86916	0.00515794	SHH,	EDNRA,	KDR,	VEGFA	213	32	19256	11.3005	1	0.0442951	0.0395625
GOTERM_BP_DIRECT		GO:0060079~excitatory	postsynaptic	potential	5	2.33645	0.00541911		P2RX7,	AKT1,	TRPV1,	GRIN2B,	SNCA	213	64	19256	7.06279	1	0.0464146	0.0414555
GOTERM_BP_DIRECT		GO:0043123~positive	regulation	of	I-kappaB	kinase/NF-kappaB	signaling		8	3.73832	0.00547395	IKBKB,	ABL1,	TLR9,	HMOX1,	TNF,	GAPDH,	TLR4,	RELA	213	192	19256	3.76682	1	0.0467603	0.0417642
GOTERM_BP_DIRECT		GO:0006606~protein	import	into	nucleus	6	2.80374		0.00564785	NFKBIA,	SHH,	SYK,	STAT3,	AKT1,	PIK3R1	213	103	19256	5.26624	1	0.0481185	0.0429773
GOTERM_BP_DIRECT		GO:0045892~negative	regulation	of	transcription,	DNA-templated	15		7.00935	0.00591407	HDAC1,	VDR,	NR1H2,	DNMT3A,	AHR,	NR3C1,	NR0B2,	SIRT1,	TNF,	RELA,	BMP4,	APEX1,	MDM2,	PPARG,	PPARD	213	590	19256	2.2984	1	0.050254	0.0448847
GOTERM_BP_DIRECT		GO:0001819~positive	regulation	of	cytokine	production	5		2.33645	0.0060434	MIF,	TNF,	GAPDH,	AGPAT2,	PIK3CG	213	66	19256	6.84877	1	0.0512182	0.0457458
GOTERM_BP_DIRECT		GO:0060612~adipose	tissue	development	4	1.86916	0.00612343		PIK3CA,	CDK4,	RORC,	PPARD	213	34	19256	10.6357	1	0.0516255	0.0461096
GOTERM_BP_DIRECT		GO:0048008~platelet-derived	growth	factor	receptor	signaling	pathway		4	1.86916	0.00612343	PDGFRB,	PDGFRA,	ABL1,	JAK2	213	34	19256	10.6357	1	0.0516255	0.0461096
GOTERM_BP_DIRECT		GO:1903715~regulation	of	aerobic	respiration	3	1.40187		0.00621509	VCP,	AKT1,	HIF1A	213	11	19256	24.6556	1	0.051723	0.0461967
GOTERM_BP_DIRECT		GO:0060020~Bergmann	glial	cell	differentiation	3	1.40187		0.00621509	SHH,	ABL1,	MAPK1	213	11	19256	24.6556	1	0.051723	0.0461967
GOTERM_BP_DIRECT		GO:0099527~postsynapse	to	nucleus	signaling	pathway	3		1.40187	0.00621509	STAT3,	JAK2,	RELA	213	11	19256	24.6556	1	0.051723	0.0461967
GOTERM_BP_DIRECT		GO:0006081~cellular	aldehyde	metabolic	process	3	1.40187		0.00621509	ALDH3A1,	ALDH1A1,	AKR1A1	213	11	19256	24.6556	1	0.051723	0.0461967
GOTERM_BP_DIRECT		GO:0032308~positive	regulation	of	prostaglandin	secretion	3		1.40187	0.00621509	P2RX7,	PLA2G10,	PTGES	213	11	19256	24.6556	1	0.051723	0.0461967
GOTERM_BP_DIRECT		GO:0007399~nervous	system	development	12	5.60748	0.00635392		NTRK1,	CHRM2,	ACHE,	CHRM3,	APP,	EDNRB,	CHRM1,	AXL,	STAT3,	EPHB2,	TGFBR1,	VEGFA	213	414	19256	2.6204	1	0.0527245	0.0470912
GOTERM_BP_DIRECT		GO:0050727~regulation	of	inflammatory	response	6	2.80374		0.00636808	ALOX5,	JAK2,	PTGS2,	ESR1,	RELA,	PTGES	213	106	19256	5.11719	1	0.0527245	0.0470912
GOTERM_BP_DIRECT		GO:0034612~response	to	tumor	necrosis	factor	4		1.86916	0.00664386	RPS6KB1,	CASP3,	JAK2,	PTGS2	213	35	19256	10.3319	1	0.0548671	0.0490048
GOTERM_BP_DIRECT		GO:0006730~one-carbon	metabolic	process	4	1.86916	0.00718982		CA1,	CA2,	CA4,	CA6	213	36	19256	10.0449	1	0.0589237	0.052628
GOTERM_BP_DIRECT		GO:0032743~positive	regulation	of	interleukin-2	production	4		1.86916	0.00718982	PTPRC,	PDE4D,	ABL1,	PRKCQ	213	36	19256	10.0449	1	0.0589237	0.052628
GOTERM_BP_DIRECT		GO:2000352~negative	regulation	of	endothelial	cell	apoptotic		process	4	1.86916	0.00718982	ABL1,	KDR,	BRAF,	ICAM1	213	36	19256	10.0449	1	0.0589237	0.052628
GOTERM_BP_DIRECT		GO:0007252~I-kappaB	phosphorylation	3	1.40187	0.00740431	IKBKB,		TLR9,	TLR4	213	12	19256	22.6009	1	0.059474	0.0531195
GOTERM_BP_DIRECT		GO:0043117~positive	regulation	of	vascular	permeability	3		1.40187	0.00740431	CXCR2,	TACR1,	VEGFA	213	12	19256	22.6009	1	0.059474	0.0531195
GOTERM_BP_DIRECT		GO:0031284~positive	regulation	of	guanylate	cyclase	activity		3	1.40187	0.00740431	NOS2,	NOS3,	NOS1	213	12	19256	22.6009	1	0.059474	0.0531195
GOTERM_BP_DIRECT		GO:0042136~neurotransmitter	biosynthetic	process	3	1.40187	0.00740431		ACHE,	NOS1,	SLC6A4	213	12	19256	22.6009	1	0.059474	0.0531195
GOTERM_BP_DIRECT		GO:0043276~anoikis	3	1.40187	0.00740431	PIK3CA,	AKT1,		MTOR	213	12	19256	22.6009	1	0.059474	0.0531195
GOTERM_BP_DIRECT		GO:0046425~regulation	of	JAK-STAT	cascade	3	1.40187		0.00740431	PTPRC,	EPHB2,	JAK2	213	12	19256	22.6009	1	0.059474	0.0531195
GOTERM_BP_DIRECT		GO:0045793~positive	regulation	of	cell	size	3		1.40187	0.00740431	RET,	HSP90AA1,	CDK4	213	12	19256	22.6009	1	0.059474	0.0531195
GOTERM_BP_DIRECT		GO:2000273~positive	regulation	of	receptor	activity	3		1.40187	0.00740431	HDAC1,	JAK2,	HIF1A	213	12	19256	22.6009	1	0.059474	0.0531195
GOTERM_BP_DIRECT		GO:0006874~cellular	calcium	ion	homeostasis	6	2.80374		0.00742555	EDNRA,	VDR,	HTR2C,	PIK3CB,	HTR2A,	TRPM8	213	110	19256	4.93111	1	0.0594965	0.0531397
GOTERM_BP_DIRECT		GO:0048709~oligodendrocyte	differentiation	4	1.86916	0.00776162	SHH,		HDAC1,	ERBB2,	MTOR	213	37	19256	9.77338	1	0.0620353	0.0554072
GOTERM_BP_DIRECT		GO:0050679~positive	regulation	of	epithelial	cell	proliferation		5	2.33645	0.00819834	BMP4,	ERBB2,	TACR1,	EGFR,	VEGFA	213	72	19256	6.27804	1	0.0653641	0.0583803
GOTERM_BP_DIRECT		GO:0046627~negative	regulation	of	insulin	receptor	signaling		pathway	4	1.86916	0.00835951	RPS6KB1,	PRKCQ,	RELA,	PTPN2	213	38	19256	9.51618	1	0.0663216	0.0592355
GOTERM_BP_DIRECT		GO:2001240~negative	regulation	of	extrinsic	apoptotic	signaling		pathway	in	absence	of	ligand	4	1.86916	0.00835951	BCL2,	AKT1,	TNF,	BCL2L1	213	38	19256	9.51618	1	0.0663216	0.0592355
GOTERM_BP_DIRECT		GO:0051726~regulation	of	cell	cycle	10	4.6729		0.00855282	CDK7,	CXCL8,	PTPRC,	CDK4,	PLK1,	STAT3,	MDM2,	ABL1,	MIF,	TGFBR1	213	316	19256	2.86088	1	0.0674325	0.0602277
GOTERM_BP_DIRECT		GO:0000187~activation	of	MAPK	activity	5	2.33645		0.0086004	RET,	PTPRC,	KIT,	CXCR4,	PIK3CB	213	73	19256	6.19204	1	0.0674325	0.0602277
GOTERM_BP_DIRECT		GO:0001913~T	cell	mediated	cytotoxicity	3	1.40187		0.00868749	P2RX7,	HPRT1,	CTSC	213	13	19256	20.8624	1	0.0674325	0.0602277
GOTERM_BP_DIRECT		GO:0046902~regulation	of	mitochondrial	membrane	permeability	3		1.40187	0.00868749	STAT3,	BCL2,	BCL2L1	213	13	19256	20.8624	1	0.0674325	0.0602277
GOTERM_BP_DIRECT		GO:0033993~response	to	lipid	3	1.40187	0.00868749		PPARG,	PPARA,	PPARD	213	13	19256	20.8624	1	0.0674325	0.0602277
GOTERM_BP_DIRECT		GO:0060396~growth	hormone	receptor	signaling	pathway	3		1.40187	0.00868749	STAT3,	PIK3R1,	JAK2	213	13	19256	20.8624	1	0.0674325	0.0602277
GOTERM_BP_DIRECT		GO:0097242~beta-amyloid	clearance	3	1.40187	0.00868749	MME,		INSR,	ITGB2	213	13	19256	20.8624	1	0.0674325	0.0602277
GOTERM_BP_DIRECT		GO:0071872~cellular	response	to	epinephrine	stimulus	3		1.40187	0.00868749	SRD5A1,	PDE4D,	SNCA	213	13	19256	20.8624	1	0.0674325	0.0602277
GOTERM_BP_DIRECT		GO:0048546~digestive	tract	morphogenesis	3	1.40187	0.00868749		BCL2,	HIF1A,	EGFR	213	13	19256	20.8624	1	0.0674325	0.0602277
GOTERM_BP_DIRECT		GO:0033077~T	cell	differentiation	in	thymus	4		1.86916	0.00898376	ADAM17,	SHH,	BCL2,	BRAF	213	39	19256	9.27218	1	0.0693985	0.0619837
GOTERM_BP_DIRECT		GO:1900016~negative	regulation	of	cytokine	production	involved		in	inflammatory	response	4	1.86916	0.00898376	PLA2G10,	EPHB2,	F2,	PPARA	213	39	19256	9.27218	1	0.0693985	0.0619837
GOTERM_BP_DIRECT		GO:0001701~in	utero	embryonic	development	8	3.73832		0.00935093	PDGFRA,	AR,	EDNRA,	NOS3,	TGFBR1,	GLI2,	BCL2L1,	VEGFA	213	213	19256	3.39545	1	0.0720624	0.0643629
GOTERM_BP_DIRECT		GO:0033627~cell	adhesion	mediated	by	integrin	4		1.86916	0.0096346	ADAM17,	ITGB2,	ITGAL,	ICAM1	213	40	19256	9.04038	1	0.0737207	0.065844
GOTERM_BP_DIRECT		GO:0070555~response	to	interleukin-1	4	1.86916	0.0096346		APP,	PRKCA,	RELA,	SNCA	213	40	19256	9.04038	1	0.0737207	0.065844
GOTERM_BP_DIRECT		GO:0048286~lung	alveolus	development	4	1.86916	0.0096346		BMP4,	ACE,	FLT4,	KDR	213	40	19256	9.04038	1	0.0737207	0.065844
GOTERM_BP_DIRECT		GO:0097190~apoptotic	signaling	pathway	5	2.33645	0.00988331		P2RX7,	SHH,	CASP3,	PRKCA,	PPARD	213	76	19256	5.94762	1	0.0754449	0.0673841
GOTERM_BP_DIRECT		GO:0042987~amyloid	precursor	protein	catabolic	process	3		1.40187	0.0100624	BACE1,	ADAM17,	PSEN2	213	14	19256	19.3722	1	0.0764507	0.0682824
GOTERM_BP_DIRECT		GO:0097284~hepatocyte	apoptotic	process	3	1.40187	0.0100624		DNMT3A,	PIK3CG,	BCL2L1	213	14	19256	19.3722	1	0.0764507	0.0682824
GOTERM_BP_DIRECT		GO:0045184~establishment	of	protein	localization	4	1.86916		0.0103122	VCP,	PLK1,	MDM2,	ABL1	213	41	19256	8.81988	1	0.0777996	0.0694871
GOTERM_BP_DIRECT		GO:0031295~T	cell	costimulation	4	1.86916	0.0103122		PIK3CA,	LCK,	AKT1,	PTPN6	213	41	19256	8.81988	1	0.0777996	0.0694871
GOTERM_BP_DIRECT		GO:0032733~positive	regulation	of	interleukin-10	production	4		1.86916	0.0103122	SYK,	STAT3,	TLR9,	TLR4	213	41	19256	8.81988	1	0.0777996	0.0694871
GOTERM_BP_DIRECT		GO:0048484~enteric	nervous	system	development	3	1.40187		0.011527	RET,	EDNRA,	EDNRB	213	15	19256	18.0808	1	0.0845922	0.075554
GOTERM_BP_DIRECT		GO:0071498~cellular	response	to	fluid	shear	stress		3	1.40187	0.011527	CA2,	MMP2,	PTGS2	213	15	19256	18.0808	1	0.0845922	0.075554
GOTERM_BP_DIRECT		GO:0045348~positive	regulation	of	MHC	class	II		biosynthetic	process	3	1.40187	0.011527	JAK2,	SIRT1,	TLR4	213	15	19256	18.0808	1	0.0845922	0.075554
GOTERM_BP_DIRECT		GO:1900034~regulation	of	cellular	response	to	heat		3	1.40187	0.011527	MAPT,	SIRT1,	MTOR	213	15	19256	18.0808	1	0.0845922	0.075554
GOTERM_BP_DIRECT		GO:0014912~negative	regulation	of	smooth	muscle	cell		migration	3	1.40187	0.011527	APEX1,	IGFBP3,	PPARD	213	15	19256	18.0808	1	0.0845922	0.075554
GOTERM_BP_DIRECT		GO:2001171~positive	regulation	of	ATP	biosynthetic	process		3	1.40187	0.011527	VCP,	STAT3,	PPARA	213	15	19256	18.0808	1	0.0845922	0.075554
GOTERM_BP_DIRECT		GO:0046626~regulation	of	insulin	receptor	signaling	pathway		3	1.40187	0.011527	FUT7,	CDK4,	PIK3R1	213	15	19256	18.0808	1	0.0845922	0.075554
GOTERM_BP_DIRECT		GO:0014075~response	to	amine	3	1.40187	0.011527		ARG1,	CDK1,	JAK2	213	15	19256	18.0808	1	0.0845922	0.075554
GOTERM_BP_DIRECT		GO:0010884~positive	regulation	of	lipid	storage	3		1.40187	0.011527	NR1H2,	PLA2G10,	NFKB1	213	15	19256	18.0808	1	0.0845922	0.075554
GOTERM_BP_DIRECT		GO:0043518~negative	regulation	of	DNA	damage	response,		signal	transduction	by	p53	class	mediator	3	1.40187	0.011527	MDM2,	MIF,	SIRT1	213	15	19256	18.0808	1	0.0845922	0.075554
GOTERM_BP_DIRECT		GO:0002687~positive	regulation	of	leukocyte	migration	3		1.40187	0.011527	TACR1,	PIK3R1,	VEGFA	213	15	19256	18.0808	1	0.0845922	0.075554
GOTERM_BP_DIRECT		GO:0003376~sphingosine-1-phosphate	signaling	pathway	3	1.40187	0.011527		AKT1,	PIK3CB,	PIK3CG	213	15	19256	18.0808	1	0.0845922	0.075554
GOTERM_BP_DIRECT		GO:0006974~cellular	response	to	DNA	damage	stimulus		9	4.20561	0.0116268	VCP,	PARP1,	CASP3,	BCL2,	ABL1,	MAPK1,	AKT1,	SIRT1,	MTOR	213	276	19256	2.94795	1	0.085131	0.0760353
GOTERM_BP_DIRECT		GO:0006935~chemotaxis	6	2.80374	0.0116988	CXCL8,	CXCR2,		MAPK1,	CXCR4,	PIK3CB,	CCR4	213	123	19256	4.40994	1	0.0854648	0.0763334
GOTERM_BP_DIRECT		GO:0045454~cell	redox	homeostasis	4	1.86916	0.0117487		NOS2,	NOS3,	APEX1,	NOS1	213	43	19256	8.40965	1	0.0856356	0.0764859
GOTERM_BP_DIRECT		GO:0001933~negative	regulation	of	protein	phosphorylation	5		2.33645	0.0117783	IGFBP3,	EPHB2,	XDH,	IL2,	MTOR	213	80	19256	5.65023	1	0.085658	0.0765059
GOTERM_BP_DIRECT		GO:0032516~positive	regulation	of	phosphoprotein	phosphatase	activity		3	1.40187	0.013079	PDGFRB,	JAK2,	MTOR	213	16	19256	16.9507	1	0.093849	0.0838218
GOTERM_BP_DIRECT		GO:0048566~embryonic	digestive	tract	development	3	1.40187		0.013079	CXCL8,	TNF,	GLI2	213	16	19256	16.9507	1	0.093849	0.0838218
GOTERM_BP_DIRECT		GO:0048265~response	to	pain	3	1.40187	0.013079		RET,	EDNRB,	TACR1	213	16	19256	16.9507	1	0.093849	0.0838218
GOTERM_BP_DIRECT		GO:1904019~epithelial	cell	apoptotic	process	3	1.40187		0.013079	CASP3,	BCL2,	HMOX1	213	16	19256	16.9507	1	0.093849	0.0838218
GOTERM_BP_DIRECT		GO:0033630~positive	regulation	of	cell	adhesion	mediated		by	integrin	3	1.40187	0.013079	RET,	SYK,	PTPN6	213	16	19256	16.9507	1	0.093849	0.0838218
GOTERM_BP_DIRECT		GO:1902166~negative	regulation	of	intrinsic	apoptotic	signaling		pathway	in	response	to	DNA	damage	by	p53	class	mediator	3	1.40187	0.013079	BCL2,	MIF,	SIRT1	213	16	19256	16.9507	1	0.093849	0.0838218
GOTERM_BP_DIRECT		GO:0042177~negative	regulation	of	protein	catabolic	process		4	1.86916	0.0132946	NOS2,	HMGCR,	RELA,	EGFR	213	45	19256	8.03589	1	0.0949737	0.0848263
GOTERM_BP_DIRECT		GO:0070527~platelet	aggregation	4	1.86916	0.0132946	PDGFRA,		PTPN6,	PIK3CB,	PIK3CG	213	45	19256	8.03589	1	0.0949737	0.0848263
GOTERM_BP_DIRECT		GO:0008544~epidermis	development	5	2.33645	0.0138921	STS,		FABP5,	INSR,	PPARA,	AGPAT2	213	84	19256	5.38118	1	0.0990232	0.0884431
GOTERM_BP_DIRECT		GO:0007267~cell-cell	signaling	8	3.73832	0.013952	AR,		SHH,	ITGB2,	MAPT,	ADRA2C,	ESR2,	IL2,	FADS1	213	230	19256	3.14448	1	0.0992314	0.0886291
GOTERM_BP_DIRECT		GO:0044267~cellular	protein	metabolic	process	3	1.40187		0.0147164	MMP1,	MMP2,	CTSG	213	17	19256	15.9536	1	0.102633	0.0916676
GOTERM_BP_DIRECT		GO:0071548~response	to	dexamethasone	3	1.40187	0.0147164		ACE,	PIK3CA,	CYP1B1	213	17	19256	15.9536	1	0.102633	0.0916676
GOTERM_BP_DIRECT		GO:0048009~insulin-like	growth	factor	receptor	signaling	pathway		3	1.40187	0.0147164	AR,	AKT1,	PIK3R1	213	17	19256	15.9536	1	0.102633	0.0916676
GOTERM_BP_DIRECT		GO:0008631~intrinsic	apoptotic	signaling	pathway	in	response		to	oxidative	stress	3	1.40187	0.0147164	BCL2,	CYP1B1,	JAK2	213	17	19256	15.9536	1	0.102633	0.0916676
GOTERM_BP_DIRECT		GO:0050872~white	fat	cell	differentiation	3	1.40187		0.0147164	PDGFRA,	PPARG,	SIRT1	213	17	19256	15.9536	1	0.102633	0.0916676
GOTERM_BP_DIRECT		GO:0060065~uterus	development	3	1.40187	0.0147164	RBP4,		ESR1,	CYP19A1	213	17	19256	15.9536	1	0.102633	0.0916676
GOTERM_BP_DIRECT		GO:0097067~cellular	response	to	thyroid	hormone	stimulus		3	1.40187	0.0147164	KIT,	CTSS,	CTSB	213	17	19256	15.9536	1	0.102633	0.0916676
GOTERM_BP_DIRECT		GO:0042119~neutrophil	activation	3	1.40187	0.0147164	CXCL8,		CXCR2,	CTSG	213	17	19256	15.9536	1	0.102633	0.0916676
GOTERM_BP_DIRECT		GO:0051403~stress-activated	MAPK	cascade	3	1.40187	0.0147164		IKBKB,	MAPK8,	MAPK1	213	17	19256	15.9536	1	0.102633	0.0916676
GOTERM_BP_DIRECT		GO:0001755~neural	crest	cell	migration	4	1.86916		0.0149509	RET,	SHH,	EDNRB,	HIF1A	213	47	19256	7.69394	1	0.103598	0.0925289
GOTERM_BP_DIRECT		GO:0050796~regulation	of	insulin	secretion	4	1.86916		0.0149509	NOS2,	CNR1,	ALOX5,	TNF	213	47	19256	7.69394	1	0.103598	0.0925289
GOTERM_BP_DIRECT		GO:2000272~negative	regulation	of	receptor	activity	4		1.86916	0.0149509	PPARG,	PPARA,	TNF,	ESR2	213	47	19256	7.69394	1	0.103598	0.0925289
GOTERM_BP_DIRECT		GO:0098586~cellular	response	to	virus	5	2.33645		0.0150335	HSP90AA1,	JAK2,	HIF1A,	NFKB1,	GLI2	213	86	19256	5.25603	1	0.103947	0.0928406
GOTERM_BP_DIRECT		GO:0051591~response	to	cAMP	4	1.86916	0.0158208		ALDH3A1,	STAT1,	BRAF,	RELA	213	48	19256	7.53365	1	0.109157	0.0974942
GOTERM_BP_DIRECT		GO:0007411~axon	guidance	7	3.27103	0.0159616	NTRK1,		RET,	SHH,	PLA2G10,	PRKCQ,	EPHB2,	GLI2	213	183	19256	3.45807	1	0.109893	0.0981518
GOTERM_BP_DIRECT		GO:0048384~retinoic	acid	receptor	signaling	pathway	3		1.40187	0.0164372	RXRB,	NR1H2,	PPARG	213	18	19256	15.0673	1	0.111974	0.10001
GOTERM_BP_DIRECT		GO:0071318~cellular	response	to	ATP	3	1.40187		0.0164372	P2RX7,	TRPV1,	PTGS2	213	18	19256	15.0673	1	0.111974	0.10001
GOTERM_BP_DIRECT		GO:0045722~positive	regulation	of	gluconeogenesis	3	1.40187		0.0164372	PPARA,	SIRT1,	PTPN2	213	18	19256	15.0673	1	0.111974	0.10001
GOTERM_BP_DIRECT		GO:0060749~mammary	gland	alveolus	development	3	1.40187		0.0164372	AR,	ESR1,	VEGFA	213	18	19256	15.0673	1	0.111974	0.10001
GOTERM_BP_DIRECT		GO:0035162~embryonic	hemopoiesis	3	1.40187	0.0164372	KIT,		KDR,	HIF1A	213	18	19256	15.0673	1	0.111974	0.10001
GOTERM_BP_DIRECT		GO:0051603~proteolysis	involved	in	cellular	protein	catabolic		process	4	1.86916	0.0167187	MDM2,	CTSS,	CTSC,	CTSB	213	49	19256	7.3799	1	0.113652	0.101509
GOTERM_BP_DIRECT		GO:0001501~skeletal	system	development	6	2.80374	0.0173988		MMP14,	VDR,	MMP9,	TGFBR1,	GLI2,	FGFR1	213	136	19256	3.9884	1	0.118027	0.105416
GOTERM_BP_DIRECT		GO:0043433~negative	regulation	of	sequence-specific	DNA	binding		transcription	factor	activity	5	2.33645	0.0181406	PLA2G10,	HMOX1,	ESR1,	SIRT1,	NR0B2	213	91	19256	4.96724	1	0.121182	0.108235
GOTERM_BP_DIRECT		GO:0007413~axonal	fasciculation	3	1.40187	0.0182393	CNR1,		CASP3,	EPHB2	213	19	19256	14.2743	1	0.121182	0.108235
GOTERM_BP_DIRECT		GO:2000811~negative	regulation	of	anoikis	3	1.40187		0.0182393	PIK3CA,	BCL2,	BCL2L1	213	19	19256	14.2743	1	0.121182	0.108235
GOTERM_BP_DIRECT		GO:0002526~acute	inflammatory	response	3	1.40187	0.0182393		TACR1,	TNF,	PTGES	213	19	19256	14.2743	1	0.121182	0.108235
GOTERM_BP_DIRECT		GO:0002028~regulation	of	sodium	ion	transport	3		1.40187	0.0182393	P2RX7,	NOS3,	NOS1	213	19	19256	14.2743	1	0.121182	0.108235
GOTERM_BP_DIRECT		GO:0030224~monocyte	differentiation	3	1.40187	0.0182393	BMP4,		PPARG,	VEGFA	213	19	19256	14.2743	1	0.121182	0.108235
GOTERM_BP_DIRECT		GO:0031668~cellular	response	to	extracellular	stimulus	3		1.40187	0.0182393	P2RX7,	PTPRC,	AXL	213	19	19256	14.2743	1	0.121182	0.108235
GOTERM_BP_DIRECT		GO:0010039~response	to	iron	ion	3	1.40187		0.0182393	MDM2,	BCL2,	HIF1A	213	19	19256	14.2743	1	0.121182	0.108235
GOTERM_BP_DIRECT		GO:0071391~cellular	response	to	estrogen	stimulus	3		1.40187	0.0182393	AR,	MDM2,	ESR1	213	19	19256	14.2743	1	0.121182	0.108235
GOTERM_BP_DIRECT		GO:0002076~osteoblast	development	3	1.40187	0.0182393	ACHE,		SHH,	GLI2	213	19	19256	14.2743	1	0.121182	0.108235
GOTERM_BP_DIRECT		GO:0031648~protein	destabilization	4	1.86916	0.0185985	PLK1,		MDM2,	SIRT1,	SNCA	213	51	19256	7.09049	1	0.123063	0.109914
GOTERM_BP_DIRECT		GO:0048013~ephrin	receptor	signaling	pathway	4	1.86916		0.0185985	NTRK1,	MMP2,	EPHB2,	MMP9	213	51	19256	7.09049	1	0.123063	0.109914
GOTERM_BP_DIRECT		GO:0097191~extrinsic	apoptotic	signaling	pathway	4	1.86916		0.0195806	P2RX7,	PTPRC,	JAK2,	TNF	213	52	19256	6.95414	1	0.129296	0.115482
GOTERM_BP_DIRECT		GO:0050730~regulation	of	peptidyl-tyrosine	phosphorylation	3	1.40187		0.0201207	APP,	ITGB2,	EGFR	213	20	19256	13.5606	1	0.131252	0.117229
GOTERM_BP_DIRECT		GO:0007263~nitric	oxide	mediated	signal	transduction	3		1.40187	0.0201207	NOS2,	NOS3,	NOS1	213	20	19256	13.5606	1	0.131252	0.117229
GOTERM_BP_DIRECT		GO:0030539~male	genitalia	development	3	1.40187	0.0201207		PDGFRA,	SHH,	SRD5A1	213	20	19256	13.5606	1	0.131252	0.117229
GOTERM_BP_DIRECT		GO:0046889~positive	regulation	of	lipid	biosynthetic	process		3	1.40187	0.0201207	AKT1,	PPARA,	MTOR	213	20	19256	13.5606	1	0.131252	0.117229
GOTERM_BP_DIRECT		GO:0019229~regulation	of	vasoconstriction	3	1.40187	0.0201207		ACE,	ECE1,	ADRA2C	213	20	19256	13.5606	1	0.131252	0.117229
GOTERM_BP_DIRECT		GO:0048663~neuron	fate	commitment	3	1.40187	0.0201207		BMP4,	SHH,	TGFBR1	213	20	19256	13.5606	1	0.131252	0.117229
GOTERM_BP_DIRECT		GO:0050829~defense	response	to	Gram-negative	bacterium	5		2.33645	0.0201827	APP,	NOS2,	TLR9,	CTSG,	TLR4	213	94	19256	4.80871	1	0.131391	0.117353
GOTERM_BP_DIRECT		GO:0006631~fatty	acid	metabolic	process	5	2.33645		0.0208935	CYP1A1,	PPARG,	PPARA,	PPARD,	SNCA	213	95	19256	4.75809	1	0.135745	0.121241
GOTERM_BP_DIRECT		GO:0090398~cellular	senescence	4	1.86916	0.0216294	MAPK10,		MAPK8,	ABL1,	MIF	213	54	19256	6.69657	1	0.13737	0.122693
GOTERM_BP_DIRECT		GO:0009820~alkaloid	metabolic	process	2	0.934579	0.0218985		CYP2D6,	CYP1A2	213	2	19256	90.4038	1	0.13737	0.122693
GOTERM_BP_DIRECT		GO:0006581~acetylcholine	catabolic	process	2	0.934579	0.0218985		ACHE,	BCHE	213	2	19256	90.4038	1	0.13737	0.122693
GOTERM_BP_DIRECT		GO:0007497~posterior	midgut	development	2	0.934579	0.0218985		RET,	EDNRB	213	2	19256	90.4038	1	0.13737	0.122693
GOTERM_BP_DIRECT		GO:1902728~positive	regulation	of	growth	factor	dependent		skeletal	muscle	satellite	cell	proliferation	2	0.934579	0.0218985	STAT3,	JAK2	213	2	19256	90.4038	1	0.13737	0.122693
GOTERM_BP_DIRECT		GO:0038112~interleukin-8-mediated	signaling	pathway	2	0.934579	0.0218985		CXCR1,	CXCR2	213	2	19256	90.4038	1	0.13737	0.122693
GOTERM_BP_DIRECT		GO:0031620~regulation	of	fever	generation	2	0.934579		0.0218985	EDNRB,	PTGES	213	2	19256	90.4038	1	0.13737	0.122693
GOTERM_BP_DIRECT		GO:0014806~smooth	muscle	hyperplasia	2	0.934579	0.0218985		NOS3,	HMOX1	213	2	19256	90.4038	1	0.13737	0.122693
GOTERM_BP_DIRECT		GO:0043369~CD4-positive	or	CD8-positive,	alpha-beta	T	cell		lineage	commitment	2	0.934579	0.0218985	SHH,	BRAF	213	2	19256	90.4038	1	0.13737	0.122693
GOTERM_BP_DIRECT		GO:1990268~response	to	gold	nanoparticle	2	0.934579		0.0218985	MPO,	TNF	213	2	19256	90.4038	1	0.13737	0.122693
GOTERM_BP_DIRECT		GO:1903210~glomerular	visceral	epithelial	cell	apoptotic	process		2	0.934579	0.0218985	EDNRA,	ABL1	213	2	19256	90.4038	1	0.13737	0.122693
GOTERM_BP_DIRECT		GO:0097048~dendritic	cell	apoptotic	process	2	0.934579		0.0218985	BCL2,	BCL2L1	213	2	19256	90.4038	1	0.13737	0.122693
GOTERM_BP_DIRECT		GO:0032227~negative	regulation	of	synaptic	transmission,	dopaminergic		2	0.934579	0.0218985	PTGS2,	SLC6A4	213	2	19256	90.4038	1	0.13737	0.122693
GOTERM_BP_DIRECT		GO:0097018~renal	albumin	absorption	2	0.934579	0.0218985		EDNRA,	EDNRB	213	2	19256	90.4038	1	0.13737	0.122693
GOTERM_BP_DIRECT		GO:0002246~wound	healing	involved	in	inflammatory	response		2	0.934579	0.0218985	HMOX1,	TLR4	213	2	19256	90.4038	1	0.13737	0.122693
GOTERM_BP_DIRECT		GO:0036092~phosphatidylinositol-3-phosphate	biosynthetic	process	3	1.40187	0.0220796		PIK3CA,	PIK3CB,	PIK3CG	213	21	19256	12.9148	1	0.13737	0.122693
GOTERM_BP_DIRECT		GO:0060324~face	development	3	1.40187	0.0220796	EDNRA,		MAPK1,	BRAF	213	21	19256	12.9148	1	0.13737	0.122693
GOTERM_BP_DIRECT		GO:0031669~cellular	response	to	nutrient	levels	3		1.40187	0.0220796	PRKAB1,	MTOR,	ICAM1	213	21	19256	12.9148	1	0.13737	0.122693
GOTERM_BP_DIRECT		GO:0043303~mast	cell	degranulation	3	1.40187	0.0220796		SYK,	KIT,	PIK3CG	213	21	19256	12.9148	1	0.13737	0.122693
GOTERM_BP_DIRECT		GO:1902004~positive	regulation	of	beta-amyloid	formation	3		1.40187	0.0220796	CASP3,	TNF,	RELA	213	21	19256	12.9148	1	0.13737	0.122693
GOTERM_BP_DIRECT		GO:0071404~cellular	response	to	low-density	lipoprotein	particle		stimulus	3	1.40187	0.0220796	SYK,	ITGB2,	PPARG	213	21	19256	12.9148	1	0.13737	0.122693
GOTERM_BP_DIRECT		GO:0002042~cell	migration	involved	in	sprouting	angiogenesis		3	1.40187	0.0220796	KDR,	AKT1,	VEGFA	213	21	19256	12.9148	1	0.13737	0.122693
GOTERM_BP_DIRECT		GO:0030512~negative	regulation	of	transforming	growth	factor		beta	receptor	signaling	pathway	5	2.33645	0.022361	ADAM17,	HDAC1,	PPARG,	PPARA,	SIRT1	213	97	19256	4.65999	1	0.138853	0.124017
GOTERM_BP_DIRECT		GO:0006325~chromatin	organization	8	3.73832	0.0227029	BRD3,		BRD2,	DNMT1,	HDAC1,	JAK2,	NR3C1,	SIRT1,	RELA	213	254	19256	2.84736	1	0.140706	0.125672
GOTERM_BP_DIRECT		GO:0046330~positive	regulation	of	JNK	cascade	5		2.33645	0.0231177	APP,	FLT4,	TLR9,	TNF,	TLR4	213	98	19256	4.61244	1	0.143002	0.127723
GOTERM_BP_DIRECT		GO:0046854~phosphatidylinositol	phosphorylation	4	1.86916	0.0237909	PIK3CA,		PIK3CB,	PIK3R1,	PIK3CG	213	56	19256	6.45741	1	0.146604	0.130941
GOTERM_BP_DIRECT		GO:0043434~response	to	peptide	hormone	4	1.86916		0.0237909	STAT1,	STAT3,	BRAF,	TRPV1	213	56	19256	6.45741	1	0.146604	0.130941
GOTERM_BP_DIRECT		GO:0030520~intracellular	estrogen	receptor	signaling	pathway	3		1.40187	0.0241139	AR,	ESR1,	ESR2	213	22	19256	12.3278	1	0.146913	0.131216
GOTERM_BP_DIRECT		GO:0016079~synaptic	vesicle	exocytosis	3	1.40187	0.0241139		P2RX7,	BRAF,	SNCA	213	22	19256	12.3278	1	0.146913	0.131216
GOTERM_BP_DIRECT		GO:0071354~cellular	response	to	interleukin-6	3	1.40187		0.0241139	RELA,	NFKB1,	ICAM1	213	22	19256	12.3278	1	0.146913	0.131216
GOTERM_BP_DIRECT		GO:0010613~positive	regulation	of	cardiac	muscle	hypertrophy		3	1.40187	0.0241139	PARP1,	PRKCA,	PDE5A	213	22	19256	12.3278	1	0.146913	0.131216
GOTERM_BP_DIRECT		GO:0006939~smooth	muscle	contraction	3	1.40187	0.0241139		CHRM3,	EDNRA,	HTR7	213	22	19256	12.3278	1	0.146913	0.131216
GOTERM_BP_DIRECT		GO:1903076~regulation	of	protein	localization	to	plasma		membrane	3	1.40187	0.0241139	AR,	MMP14,	PIK3R1	213	22	19256	12.3278	1	0.146913	0.131216
GOTERM_BP_DIRECT		GO:0034446~substrate	adhesion-dependent	cell	spreading	4	1.86916		0.0260651	AXL,	ABL1,	BRAF,	PIK3R1	213	58	19256	6.23474	1	0.158204	0.141301
GOTERM_BP_DIRECT		GO:0051898~negative	regulation	of	protein	kinase	B		signaling	4	1.86916	0.0260651	PIK3CB,	PPARA,	SIRT1,	XDH	213	58	19256	6.23474	1	0.158204	0.141301
GOTERM_BP_DIRECT		GO:0030318~melanocyte	differentiation	3	1.40187	0.0262219	EDNRB,		KIT,	BCL2	213	23	19256	11.7918	1	0.158559	0.141618
GOTERM_BP_DIRECT		GO:0035584~calcium-mediated	signaling	using	intracellular	calcium	source		3	1.40187	0.0262219	PTGFR,	PTPRC,	KDR	213	23	19256	11.7918	1	0.158559	0.141618
GOTERM_BP_DIRECT		GO:0070542~response	to	fatty	acid	3	1.40187		0.0284016	SCD,	TBXAS1,	PTGS2	213	24	19256	11.3005	1	0.169192	0.151115
GOTERM_BP_DIRECT		GO:0032331~negative	regulation	of	chondrocyte	differentiation	3		1.40187	0.0284016	BMP4,	TGFBR1,	GLI2	213	24	19256	11.3005	1	0.169192	0.151115
GOTERM_BP_DIRECT		GO:0045861~negative	regulation	of	proteolysis	3	1.40187		0.0284016	NR1H2,	AKT1,	F2	213	24	19256	11.3005	1	0.169192	0.151115
GOTERM_BP_DIRECT		GO:0002224~toll-like	receptor	signaling	pathway	3	1.40187		0.0284016	TLR9,	TLR4,	CTSS	213	24	19256	11.3005	1	0.169192	0.151115
GOTERM_BP_DIRECT		GO:2000378~negative	regulation	of	reactive	oxygen	species		metabolic	process	3	1.40187	0.0284016	G6PD,	BCL2,	HIF1A	213	24	19256	11.3005	1	0.169192	0.151115
GOTERM_BP_DIRECT		GO:1900273~positive	regulation	of	long-term	synaptic	potentiation		3	1.40187	0.0284016	APP,	MME,	EPHB2	213	24	19256	11.3005	1	0.169192	0.151115
GOTERM_BP_DIRECT		GO:0022900~electron	transport	chain	4	1.86916	0.0284519		SRD5A1,	CYP1A2,	CYP19A1,	IDO1	213	60	19256	6.02692	1	0.169192	0.151115
GOTERM_BP_DIRECT		GO:0000086~G2/M	transition	of	mitotic	cell	cycle		4	1.86916	0.0284519	APP,	ABCB1,	PLK1,	CDK1	213	60	19256	6.02692	1	0.169192	0.151115
GOTERM_BP_DIRECT		GO:0008286~insulin	receptor	signaling	pathway	4	1.86916		0.0284519	INSR,	AKT1,	PIK3R1,	PTPN2	213	60	19256	6.02692	1	0.169192	0.151115
GOTERM_BP_DIRECT		GO:0008360~regulation	of	cell	shape	6	2.80374		0.0286324	KIT,	ITGB2,	KDR,	F2,	ICAM1,	VEGFA	213	155	19256	3.4995	1	0.169953	0.151794
GOTERM_BP_DIRECT		GO:0030155~regulation	of	cell	adhesion	4	1.86916		0.0296874	RET,	CXCL8,	ABL1,	CXCR4	213	61	19256	5.92812	1	0.175891	0.157098
GOTERM_BP_DIRECT		GO:0060907~positive	regulation	of	macrophage	cytokine	production		3	1.40187	0.0306512	P2RX7,	SIRT1,	TLR4	213	25	19256	10.8485	1	0.180607	0.161311
GOTERM_BP_DIRECT		GO:0060135~maternal	process	involved	in	female	pregnancy		3	1.40187	0.0306512	CNR1,	ARG1,	MTOR	213	25	19256	10.8485	1	0.180607	0.161311
GOTERM_BP_DIRECT		GO:0035902~response	to	immobilization	stress	3	1.40187		0.0306512	CYP1A2,	CYP1A1,	PPARG	213	25	19256	10.8485	1	0.180607	0.161311
GOTERM_BP_DIRECT		GO:0051612~negative	regulation	of	serotonin	uptake	2		0.934579	0.032668	NOS1,	SNCA	213	3	19256	60.2692	1	0.184093	0.164423
GOTERM_BP_DIRECT		GO:1904999~positive	regulation	of	leukocyte	adhesion	to		arterial	endothelial	cell	2	0.934579	0.032668	ALOX5,	TNF	213	3	19256	60.2692	1	0.184093	0.164423
GOTERM_BP_DIRECT		GO:0060083~smooth	muscle	contraction	involved	in	micturition		2	0.934579	0.032668	TRPV1,	TACR1	213	3	19256	60.2692	1	0.184093	0.164423
GOTERM_BP_DIRECT		GO:0010041~response	to	iron(III)	ion	2	0.934579		0.032668	G6PD,	CYP1A1	213	3	19256	60.2692	1	0.184093	0.164423
GOTERM_BP_DIRECT		GO:0070427~nucleotide-binding	oligomerization	domain	containing	1	signaling		pathway	2	0.934579	0.032668	NFKBIA,	TLR4	213	3	19256	60.2692	1	0.184093	0.164423
GOTERM_BP_DIRECT		GO:0032787~monocarboxylic	acid	metabolic	process	2	0.934579		0.032668	CYP2C9,	CYP1A2	213	3	19256	60.2692	1	0.184093	0.164423
GOTERM_BP_DIRECT		GO:2000630~positive	regulation	of	miRNA	metabolic	process		2	0.934579	0.032668	RELA,	NFKB1	213	3	19256	60.2692	1	0.184093	0.164423
GOTERM_BP_DIRECT		GO:0097176~epoxide	metabolic	process	2	0.934579	0.032668		EPHX2,	EPHX1	213	3	19256	60.2692	1	0.184093	0.164423
GOTERM_BP_DIRECT		GO:0007208~phospholipase	C-activating	serotonin	receptor	signaling	pathway		2	0.934579	0.032668	HTR2C,	HTR2A	213	3	19256	60.2692	1	0.184093	0.164423
GOTERM_BP_DIRECT		GO:0060769~positive	regulation	of	epithelial	cell	proliferation		involved	in	prostate	gland	development	2	0.934579	0.032668	AR,	SHH	213	3	19256	60.2692	1	0.184093	0.164423
GOTERM_BP_DIRECT		GO:0072136~metanephric	mesenchymal	cell	proliferation	involved	in		metanephros	development	2	0.934579	0.032668	SHH,	STAT1	213	3	19256	60.2692	1	0.184093	0.164423
GOTERM_BP_DIRECT		GO:0060251~regulation	of	glial	cell	proliferation	2		0.934579	0.032668	SHH,	CHRM1	213	3	19256	60.2692	1	0.184093	0.164423
GOTERM_BP_DIRECT		GO:0010513~positive	regulation	of	phosphatidylinositol	biosynthetic	process		2	0.934579	0.032668	HTR2C,	HTR2A	213	3	19256	60.2692	1	0.184093	0.164423
GOTERM_BP_DIRECT		GO:0031644~regulation	of	neurological	system	process	2		0.934579	0.032668	NOS3,	HTR2C	213	3	19256	60.2692	1	0.184093	0.164423
GOTERM_BP_DIRECT		GO:0007418~ventral	midline	development	2	0.934579	0.032668		SHH,	GLI2	213	3	19256	60.2692	1	0.184093	0.164423
GOTERM_BP_DIRECT		GO:0002730~regulation	of	dendritic	cell	cytokine	production		2	0.934579	0.032668	TLR9,	TLR4	213	3	19256	60.2692	1	0.184093	0.164423
GOTERM_BP_DIRECT		GO:0072277~metanephric	glomerular	capillary	formation	2	0.934579		0.032668	PDGFRB,	PDGFRA	213	3	19256	60.2692	1	0.184093	0.164423
GOTERM_BP_DIRECT		GO:0021513~spinal	cord	dorsal/ventral	patterning	2	0.934579		0.032668	SHH,	GLI2	213	3	19256	60.2692	1	0.184093	0.164423
GOTERM_BP_DIRECT		GO:0009822~alkaloid	catabolic	process	2	0.934579	0.032668		CYP2D6,	CYP3A4	213	3	19256	60.2692	1	0.184093	0.164423
GOTERM_BP_DIRECT		GO:0046038~GMP	catabolic	process	2	0.934579	0.032668		HPRT1,	XDH	213	3	19256	60.2692	1	0.184093	0.164423
GOTERM_BP_DIRECT		GO:0070141~response	to	UV-A	2	0.934579	0.032668		AKT1,	EGFR	213	3	19256	60.2692	1	0.184093	0.164423
GOTERM_BP_DIRECT		GO:0002679~respiratory	burst	involved	in	defense	response		2	0.934579	0.032668	MPO,	PIK3CG	213	3	19256	60.2692	1	0.184093	0.164423
GOTERM_BP_DIRECT		GO:0036315~cellular	response	to	sterol	2	0.934579		0.032668	RORC,	RORA	213	3	19256	60.2692	1	0.184093	0.164423
GOTERM_BP_DIRECT		GO:0060523~prostate	epithelial	cord	elongation	2	0.934579		0.032668	SHH,	ESR1	213	3	19256	60.2692	1	0.184093	0.164423
GOTERM_BP_DIRECT		GO:0007207~phospholipase	C-activating	G-protein	coupled	acetylcholine	receptor		signaling	pathway	2	0.934579	0.032668	CHRM2,	CHRM1	213	3	19256	60.2692	1	0.184093	0.164423
GOTERM_BP_DIRECT		GO:0032740~positive	regulation	of	interleukin-17	production	3		1.40187	0.032969	PRKCQ,	JAK2,	IL2	213	26	19256	10.4312	1	0.184501	0.164788
GOTERM_BP_DIRECT		GO:0002092~positive	regulation	of	receptor	internalization	3		1.40187	0.032969	SYK,	INSR,	VEGFA	213	26	19256	10.4312	1	0.184501	0.164788
GOTERM_BP_DIRECT		GO:0043393~regulation	of	protein	binding	3	1.40187		0.032969	APP,	PLK1,	TGFBR1	213	26	19256	10.4312	1	0.184501	0.164788
GOTERM_BP_DIRECT		GO:0032727~positive	regulation	of	interferon-alpha	production	3		1.40187	0.032969	STAT1,	TLR9,	TLR4	213	26	19256	10.4312	1	0.184501	0.164788
GOTERM_BP_DIRECT		GO:0002931~response	to	ischemia	4	1.86916	0.0335614		P2RX7,	BCL2,	AKT1,	PIK3CB	213	64	19256	5.65023	1	0.187491	0.167459
GOTERM_BP_DIRECT		GO:0036120~cellular	response	to	platelet-derived	growth	factor		stimulus	3	1.40187	0.0353532	PDGFRB,	HDAC1,	TLR4	213	27	19256	10.0449	1	0.196481	0.175488
GOTERM_BP_DIRECT		GO:0045662~negative	regulation	of	myoblast	differentiation	3		1.40187	0.0353532	BMP4,	TNF,	PPARD	213	27	19256	10.0449	1	0.196481	0.175488
GOTERM_BP_DIRECT		GO:1905564~positive	regulation	of	vascular	endothelial	cell		proliferation	3	1.40187	0.0353532	ADAM17,	STAT3,	FGFR1	213	27	19256	10.0449	1	0.196481	0.175488
GOTERM_BP_DIRECT		GO:0060021~palate	development	4	1.86916	0.0362828	PDGFRA,		SHH,	EPHB2,	TGFBR1	213	66	19256	5.47902	1	0.200956	0.179485
GOTERM_BP_DIRECT		GO:0071560~cellular	response	to	transforming	growth	factor		beta	stimulus	4	1.86916	0.0362828	ARG1,	ABL1,	NR3C1,	TGFBR1	213	66	19256	5.47902	1	0.200956	0.179485
GOTERM_BP_DIRECT		GO:0060291~long-term	synaptic	potentiation	4	1.86916	0.0376849		MAPK1,	BRAF,	GRIN2B,	SNCA	213	67	19256	5.39724	1	0.206886	0.184781
GOTERM_BP_DIRECT		GO:0035690~cellular	response	to	drug	4	1.86916		0.0376849	NOS2,	CXCR4,	BRAF,	EGFR	213	67	19256	5.39724	1	0.206886	0.184781
GOTERM_BP_DIRECT		GO:0048873~homeostasis	of	number	of	cells	within		a	tissue	3	1.40187	0.037802	P2RX7,	NOS3,	BCL2	213	28	19256	9.68612	1	0.206886	0.184781
GOTERM_BP_DIRECT		GO:0001678~cellular	glucose	homeostasis	3	1.40187	0.037802		PIK3R1,	HIF1A,	SIRT1	213	28	19256	9.68612	1	0.206886	0.184781
GOTERM_BP_DIRECT		GO:0051894~positive	regulation	of	focal	adhesion	assembly		3	1.40187	0.037802	ABL1,	KDR,	VEGFA	213	28	19256	9.68612	1	0.206886	0.184781
GOTERM_BP_DIRECT		GO:0046686~response	to	cadmium	ion	3	1.40187		0.037802	ARG1,	KIT,	CDK1	213	28	19256	9.68612	1	0.206886	0.184781
GOTERM_BP_DIRECT		GO:0002052~positive	regulation	of	neuroblast	proliferation	3		1.40187	0.037802	SHH,	HIF1A,	VEGFA	213	28	19256	9.68612	1	0.206886	0.184781
GOTERM_BP_DIRECT		GO:0042755~eating	behavior	3	1.40187	0.0403138	ACE,		STAT3,	TACR1	213	29	19256	9.35211	1	0.218412	0.195076
GOTERM_BP_DIRECT		GO:0045671~negative	regulation	of	osteoclast	differentiation	3		1.40187	0.0403138	GPR55,	PIK3R1,	TLR4	213	29	19256	9.35211	1	0.218412	0.195076
GOTERM_BP_DIRECT		GO:0003009~skeletal	muscle	contraction	3	1.40187	0.0403138		HSP90AA1,	RPS6KB1,	TNF	213	29	19256	9.35211	1	0.218412	0.195076
GOTERM_BP_DIRECT		GO:0032967~positive	regulation	of	collagen	biosynthetic	process		3	1.40187	0.0403138	PDGFRB,	BMP4,	F2	213	29	19256	9.35211	1	0.218412	0.195076
GOTERM_BP_DIRECT		GO:0010971~positive	regulation	of	G2/M	transition	of		mitotic	cell	cycle	3	1.40187	0.0403138	APP,	CDK4,	CDK1	213	29	19256	9.35211	1	0.218412	0.195076
GOTERM_BP_DIRECT		GO:0010332~response	to	gamma	radiation	3	1.40187		0.0403138	PTPRC,	PARP1,	BCL2	213	29	19256	9.35211	1	0.218412	0.195076
GOTERM_BP_DIRECT		GO:0070588~calcium	ion	transmembrane	transport	5	2.33645		0.0404796	P2RX7,	EDNRA,	EDNRB,	TRPV1,	TRPM8	213	117	19256	3.86341	1	0.218576	0.195223
GOTERM_BP_DIRECT		GO:0007219~Notch	signaling	pathway	5	2.33645	0.0404796		NFKBIA,	APP,	ADAM17,	PSEN2,	NR0B2	213	117	19256	3.86341	1	0.218576	0.195223
GOTERM_BP_DIRECT		GO:0070098~chemokine-mediated	signaling	pathway	4	1.86916	0.0420549		CXCL8,	CXCR1,	CXCR2,	CCR4	213	70	19256	5.16593	1	0.222383	0.198623
GOTERM_BP_DIRECT		GO:0009611~response	to	wounding	4	1.86916	0.0420549		EDNRA,	RPS6KB1,	CYP1A1,	F2	213	70	19256	5.16593	1	0.222383	0.198623
GOTERM_BP_DIRECT		GO:0006338~chromatin	remodeling	6	2.80374	0.0427572	BRD3,		BRD2,	KDM4C,	HDAC1,	TOP1,	ESR1	213	173	19256	3.13539	1	0.222383	0.198623
GOTERM_BP_DIRECT		GO:0045840~positive	regulation	of	mitotic	nuclear	division		3	1.40187	0.0428869	PDGFRB,	INSR,	TNF	213	30	19256	9.04038	1	0.222383	0.198623
GOTERM_BP_DIRECT		GO:0006306~DNA	methylation	3	1.40187	0.0428869	DNMT1,		DNMT3A,	CYP1A1	213	30	19256	9.04038	1	0.222383	0.198623
GOTERM_BP_DIRECT		GO:0050900~leukocyte	migration	3	1.40187	0.0428869	LCK,		MMP9,	ICAM1	213	30	19256	9.04038	1	0.222383	0.198623
GOTERM_BP_DIRECT		GO:0010800~positive	regulation	of	peptidyl-threonine	phosphorylation	3		1.40187	0.0428869	APP,	PLK1,	MAPK1	213	30	19256	9.04038	1	0.222383	0.198623
GOTERM_BP_DIRECT		GO:2000773~negative	regulation	of	cellular	senescence	3		1.40187	0.0428869	ABL1,	MIF,	SIRT1	213	30	19256	9.04038	1	0.222383	0.198623
GOTERM_BP_DIRECT		GO:0021983~pituitary	gland	development	3	1.40187	0.0428869		BMP4,	SRD5A1,	GLI2	213	30	19256	9.04038	1	0.222383	0.198623
GOTERM_BP_DIRECT		GO:0051607~defense	response	to	virus	7	3.27103		0.0430125	PTPRC,	STAT1,	PLA2G10,	BCL2,	TLR9,	RELA,	BCL2L1	213	231	19256	2.73951	1	0.222383	0.198623
GOTERM_BP_DIRECT		GO:0030202~heparin	metabolic	process	2	0.934579	0.0433196		EDNRA,	EDNRB	213	4	19256	45.2019	1	0.222383	0.198623
GOTERM_BP_DIRECT		GO:0007442~hindgut	morphogenesis	2	0.934579	0.0433196	SHH,		GLI2	213	4	19256	45.2019	1	0.222383	0.198623
GOTERM_BP_DIRECT		GO:0071359~cellular	response	to	dsRNA	2	0.934579		0.0433196	P2RX7,	NFKB1	213	4	19256	45.2019	1	0.222383	0.198623
GOTERM_BP_DIRECT		GO:1903926~cellular	response	to	bisphenol	A	2		0.934579	0.0433196	DNMT1,	DNMT3A	213	4	19256	45.2019	1	0.222383	0.198623
GOTERM_BP_DIRECT		GO:0060745~mammary	gland	branching	involved	in	pregnancy		2	0.934579	0.0433196	VDR,	ESR1	213	4	19256	45.2019	1	0.222383	0.198623
GOTERM_BP_DIRECT		GO:2001225~regulation	of	chloride	transport	2	0.934579		0.0433196	ABCB1,	CA2	213	4	19256	45.2019	1	0.222383	0.198623
GOTERM_BP_DIRECT		GO:0010749~regulation	of	nitric	oxide	mediated	signal		transduction	2	0.934579	0.0433196	PDE5A,	VEGFA	213	4	19256	45.2019	1	0.222383	0.198623
GOTERM_BP_DIRECT		GO:0060571~morphogenesis	of	an	epithelial	fold	2		0.934579	0.0433196	AR,	EGFR	213	4	19256	45.2019	1	0.222383	0.198623
GOTERM_BP_DIRECT		GO:0072539~T-helper	17	cell	differentiation	2	0.934579		0.0433196	RORC,	RORA	213	4	19256	45.2019	1	0.222383	0.198623
GOTERM_BP_DIRECT		GO:0097492~sympathetic	neuron	axon	guidance	2	0.934579		0.0433196	EDNRA,	ECE1	213	4	19256	45.2019	1	0.222383	0.198623
GOTERM_BP_DIRECT		GO:0060978~angiogenesis	involved	in	coronary	vascular	morphogenesis		2	0.934579	0.0433196	ACE,	TGFBR1	213	4	19256	45.2019	1	0.222383	0.198623
GOTERM_BP_DIRECT		GO:0016101~diterpenoid	metabolic	process	2	0.934579	0.0433196		SRD5A1,	EGFR	213	4	19256	45.2019	1	0.222383	0.198623
GOTERM_BP_DIRECT		GO:0032765~positive	regulation	of	mast	cell	cytokine		production	2	0.934579	0.0433196	SYK,	KIT	213	4	19256	45.2019	1	0.222383	0.198623
GOTERM_BP_DIRECT		GO:1900221~regulation	of	beta-amyloid	clearance	2	0.934579		0.0433196	APP,	HDAC1	213	4	19256	45.2019	1	0.222383	0.198623
GOTERM_BP_DIRECT		GO:0002366~leukocyte	activation	involved	in	immune	response		2	0.934579	0.0433196	SYK,	IL2	213	4	19256	45.2019	1	0.222383	0.198623
GOTERM_BP_DIRECT		GO:0050955~thermoception	2	0.934579	0.0433196	TRPV1,	TRPM8		213	4	19256	45.2019	1	0.222383	0.198623
GOTERM_BP_DIRECT		GO:0045963~negative	regulation	of	dopamine	metabolic	process		2	0.934579	0.0433196	ITGB2,	SNCA	213	4	19256	45.2019	1	0.222383	0.198623
GOTERM_BP_DIRECT		GO:0002291~T	cell	activation	via	T	cell		receptor	contact	with	antigen	bound	to	MHC	molecule	on	antigen	presenting	cell	2	0.934579	0.0433196	ITGAL,	ICAM1	213	4	19256	45.2019	1	0.222383	0.198623
GOTERM_BP_DIRECT		GO:0019218~regulation	of	steroid	metabolic	process	2		0.934579	0.0433196	RORC,	RORA	213	4	19256	45.2019	1	0.222383	0.198623
GOTERM_BP_DIRECT		GO:0001922~B-1	B	cell	homeostasis	2	0.934579		0.0433196	ABL1,	HIF1A	213	4	19256	45.2019	1	0.222383	0.198623
GOTERM_BP_DIRECT		GO:0033590~response	to	cobalamin	2	0.934579	0.0433196		RELA,	EGFR	213	4	19256	45.2019	1	0.222383	0.198623
GOTERM_BP_DIRECT		GO:0032715~negative	regulation	of	interleukin-6	production	4		1.86916	0.0435657	TLR9,	PTPN6,	TNF,	TLR4	213	71	19256	5.09317	1	0.222938	0.199118
GOTERM_BP_DIRECT		GO:0006469~negative	regulation	of	protein	kinase	activity		4	1.86916	0.0435657	PTPRC,	AKT1,	EPHB2,	SNCA	213	71	19256	5.09317	1	0.222938	0.199118
GOTERM_BP_DIRECT		GO:0001764~neuron	migration	5	2.33645	0.043747	HSP90AA1,		AXL,	CXCR4,	CCR4,	FGFR1	213	120	19256	3.76682	1	0.223511	0.19963
GOTERM_BP_DIRECT		GO:0032148~activation	of	protein	kinase	B	activity		3	1.40187	0.0455196	INSR,	ADRA2C,	MTOR	213	31	19256	8.74875	1	0.230742	0.206089
GOTERM_BP_DIRECT		GO:0051281~positive	regulation	of	release	of	sequestered		calcium	ion	into	cytosol	3	1.40187	0.0455196	ABL1,	F2,	SNCA	213	31	19256	8.74875	1	0.230742	0.206089
GOTERM_BP_DIRECT		GO:2001235~positive	regulation	of	apoptotic	signaling	pathway		3	1.40187	0.0455196	JAK2,	CTSC,	TGFBR1	213	31	19256	8.74875	1	0.230742	0.206089
GOTERM_BP_DIRECT		GO:0043085~positive	regulation	of	catalytic	activity	3		1.40187	0.0455196	PSEN2,	BCL2,	PIK3CG	213	31	19256	8.74875	1	0.230742	0.206089
GOTERM_BP_DIRECT		GO:0001662~behavioral	fear	response	3	1.40187	0.0455196		RPS6KB1,	BCL2,	HTR2C	213	31	19256	8.74875	1	0.230742	0.206089
GOTERM_BP_DIRECT		GO:0048706~embryonic	skeletal	system	development	3	1.40187		0.0482104	SHH,	EDNRA,	RBP4	213	32	19256	8.47535	1	0.241593	0.21578
GOTERM_BP_DIRECT		GO:1900745~positive	regulation	of	p38MAPK	cascade	3		1.40187	0.0482104	BMP4,	XDH,	VEGFA	213	32	19256	8.47535	1	0.241593	0.21578
GOTERM_BP_DIRECT		GO:0043029~T	cell	homeostasis	3	1.40187	0.0482104		P2RX7,	CASP3,	BCL2	213	32	19256	8.47535	1	0.241593	0.21578
GOTERM_BP_DIRECT		GO:0071345~cellular	response	to	cytokine	stimulus	3		1.40187	0.0482104	MME,	FLT3,	CXCR4	213	32	19256	8.47535	1	0.241593	0.21578
GOTERM_BP_DIRECT		GO:0045740~positive	regulation	of	DNA	replication	3		1.40187	0.0482104	CDK1,	EGFR,	GLI2	213	32	19256	8.47535	1	0.241593	0.21578
GOTERM_BP_DIRECT		GO:0002218~activation	of	innate	immune	response	3		1.40187	0.0482104	HSP90AA1,	TLR9,	TLR4	213	32	19256	8.47535	1	0.241593	0.21578
GOTERM_BP_DIRECT		GO:0043392~negative	regulation	of	DNA	binding	3		1.40187	0.0482104	NFKBIA,	HMOX1,	JAK2	213	32	19256	8.47535	1	0.241593	0.21578
GOTERM_BP_DIRECT		GO:0071300~cellular	response	to	retinoic	acid	4		1.86916	0.0482588	RET,	PPARG,	TNF,	SLC6A4	213	74	19256	4.88669	1	0.241593	0.21578
GOTERM_BP_DIRECT		GO:0001649~osteoblast	differentiation	5	2.33645	0.0495127	BMP4,		NR1I3,	IGFBP3,	AKT1,	GLI2	213	125	19256	3.61615	1	0.247487	0.221044
GOTERM_BP_DIRECT		GO:0032091~negative	regulation	of	protein	binding	4		1.86916	0.0498761	MAPK8,	ACE,	AKT1,	PPARA	213	75	19256	4.82153	1	0.248918	0.222323
GOTERM_BP_DIRECT		GO:0048705~skeletal	system	morphogenesis	3	1.40187	0.0509577		P2RX7,	TGFBR1,	FGFR1	213	33	19256	8.21852	1	0.253124	0.226079
GOTERM_BP_DIRECT		GO:0043388~positive	regulation	of	DNA	binding	3		1.40187	0.0509577	PPARG,	JAK2,	MMP9	213	33	19256	8.21852	1	0.253124	0.226079
GOTERM_BP_DIRECT		GO:0009749~response	to	glucose	4	1.86916	0.0515197		RPS6KB1,	CASP3,	NR0B2,	PPARD	213	76	19256	4.75809	1	0.253124	0.226079
GOTERM_BP_DIRECT		GO:0030308~negative	regulation	of	cell	growth	5		2.33645	0.0519307	BCL2,	PPARG,	SIRT1,	ESR2,	PPARD	213	127	19256	3.5592	1	0.253124	0.226079
GOTERM_BP_DIRECT		GO:0098869~cellular	oxidant	detoxification	4	1.86916	0.0531892		ALB,	PTGS2,	PTGES,	PTGS1	213	77	19256	4.6963	1	0.253124	0.226079
GOTERM_BP_DIRECT		GO:0032720~negative	regulation	of	tumor	necrosis	factor		production	4	1.86916	0.0531892	AXL,	TSPO,	PTPN6,	TLR4	213	77	19256	4.6963	1	0.253124	0.226079
GOTERM_BP_DIRECT		GO:0051930~regulation	of	sensory	perception	of	pain		3	1.40187	0.0537598	EDNRB,	FABP5,	ADRA2C	213	34	19256	7.9768	1	0.253124	0.226079
GOTERM_BP_DIRECT		GO:0051973~positive	regulation	of	telomerase	activity	3		1.40187	0.0537598	HSP90AA1,	MAPK1,	PRKCQ	213	34	19256	7.9768	1	0.253124	0.226079
GOTERM_BP_DIRECT		GO:0021510~spinal	cord	development	3	1.40187	0.0537598		SRD5A1,	AKT1,	MTOR	213	34	19256	7.9768	1	0.253124	0.226079
GOTERM_BP_DIRECT		GO:0045648~positive	regulation	of	erythrocyte	differentiation	3		1.40187	0.0537598	STAT1,	STAT3,	HIF1A	213	34	19256	7.9768	1	0.253124	0.226079
GOTERM_BP_DIRECT		GO:0018119~peptidyl-cysteine	S-nitrosylation	2	0.934579	0.0538544	NOS2,		NOS1	213	5	19256	36.1615	1	0.253124	0.226079
GOTERM_BP_DIRECT		GO:0006710~androgen	catabolic	process	2	0.934579	0.0538544		SRD5A1,	CYP19A1	213	5	19256	36.1615	1	0.253124	0.226079
GOTERM_BP_DIRECT		GO:0090116~C-5	methylation	of	cytosine	2	0.934579		0.0538544	DNMT1,	DNMT3A	213	5	19256	36.1615	1	0.253124	0.226079
GOTERM_BP_DIRECT		GO:0031999~negative	regulation	of	fatty	acid	beta-oxidation		2	0.934579	0.0538544	CNR1,	AKT1	213	5	19256	36.1615	1	0.253124	0.226079
GOTERM_BP_DIRECT		GO:0036324~vascular	endothelial	growth	factor	receptor-2	signaling		pathway	2	0.934579	0.0538544	KDR,	VEGFA	213	5	19256	36.1615	1	0.253124	0.226079
GOTERM_BP_DIRECT		GO:0090258~negative	regulation	of	mitochondrial	fission	2		0.934579	0.0538544	PPARG,	MAPT	213	5	19256	36.1615	1	0.253124	0.226079
GOTERM_BP_DIRECT		GO:0006778~porphyrin-containing	compound	metabolic	process	2	0.934579		0.0538544	CYP1A2,	CYP1A1	213	5	19256	36.1615	1	0.253124	0.226079
GOTERM_BP_DIRECT		GO:0048645~animal	organ	formation	2	0.934579	0.0538544		AR,	SHH	213	5	19256	36.1615	1	0.253124	0.226079
GOTERM_BP_DIRECT		GO:0045759~negative	regulation	of	action	potential	2		0.934579	0.0538544	CNR2,	CNR1	213	5	19256	36.1615	1	0.253124	0.226079
GOTERM_BP_DIRECT		GO:0046222~aflatoxin	metabolic	process	2	0.934579	0.0538544		CYP1A2,	CYP3A4	213	5	19256	36.1615	1	0.253124	0.226079
GOTERM_BP_DIRECT		GO:0060513~prostatic	bud	formation	2	0.934579	0.0538544		BMP4,	GLI2	213	5	19256	36.1615	1	0.253124	0.226079
GOTERM_BP_DIRECT		GO:0060687~regulation	of	branching	involved	in	prostate		gland	morphogenesis	2	0.934579	0.0538544	BMP4,	ESR1	213	5	19256	36.1615	1	0.253124	0.226079
GOTERM_BP_DIRECT		GO:0033004~negative	regulation	of	mast	cell	activation		2	0.934579	0.0538544	CNR2,	CNR1	213	5	19256	36.1615	1	0.253124	0.226079
GOTERM_BP_DIRECT		GO:0035624~receptor	transactivation	2	0.934579	0.0538544	ADAM17,		ADRA2C	213	5	19256	36.1615	1	0.253124	0.226079
GOTERM_BP_DIRECT		GO:0045123~cellular	extravasation	2	0.934579	0.0538544	ITGB2,		TNF	213	5	19256	36.1615	1	0.253124	0.226079
GOTERM_BP_DIRECT		GO:0038033~positive	regulation	of	endothelial	cell	chemotaxis		by	VEGF-activated	vascular	endothelial	growth	factor	receptor	signaling	pathway	2	0.934579	0.0538544	KDR,	VEGFA	213	5	19256	36.1615	1	0.253124	0.226079
GOTERM_BP_DIRECT		GO:2000757~negative	regulation	of	peptidyl-lysine	acetylation	2		0.934579	0.0538544	HDAC1,	SIRT1	213	5	19256	36.1615	1	0.253124	0.226079
GOTERM_BP_DIRECT		GO:0032269~negative	regulation	of	cellular	protein	metabolic		process	2	0.934579	0.0538544	EDNRB,	NFKB1	213	5	19256	36.1615	1	0.253124	0.226079
GOTERM_BP_DIRECT		GO:0060664~epithelial	cell	proliferation	involved	in	salivary		gland	morphogenesis	2	0.934579	0.0538544	SHH,	TNF	213	5	19256	36.1615	1	0.253124	0.226079
GOTERM_BP_DIRECT		GO:0021938~smoothened	signaling	pathway	involved	in	regulation		of	cerebellar	granule	cell	precursor	cell	proliferation	2	0.934579	0.0538544	SHH,	GLI2	213	5	19256	36.1615	1	0.253124	0.226079
GOTERM_BP_DIRECT		GO:0090335~regulation	of	brown	fat	cell	differentiation		2	0.934579	0.0538544	SIRT1,	MTOR	213	5	19256	36.1615	1	0.253124	0.226079
GOTERM_BP_DIRECT		GO:0010523~negative	regulation	of	calcium	ion	transport		into	cytosol	2	0.934579	0.0538544	BCL2,	NOS1	213	5	19256	36.1615	1	0.253124	0.226079
GOTERM_BP_DIRECT		GO:0046541~saliva	secretion	2	0.934579	0.0538544	CHRM3,		CHRM1	213	5	19256	36.1615	1	0.253124	0.226079
GOTERM_BP_DIRECT		GO:0035509~negative	regulation	of	myosin-light-chain-phosphatase	activity	2		0.934579	0.0538544	IKBKB,	TNF	213	5	19256	36.1615	1	0.253124	0.226079
GOTERM_BP_DIRECT		GO:0043243~positive	regulation	of	protein	complex	disassembly		2	0.934579	0.0538544	INSR,	TNF	213	5	19256	36.1615	1	0.253124	0.226079
GOTERM_BP_DIRECT		GO:0043201~response	to	leucine	2	0.934579	0.0538544		RPS6KB1,	PIK3CA	213	5	19256	36.1615	1	0.253124	0.226079
GOTERM_BP_DIRECT		GO:0055118~negative	regulation	of	cardiac	muscle	contraction		2	0.934579	0.0538544	PDE5A,	PIK3CG	213	5	19256	36.1615	1	0.253124	0.226079
GOTERM_BP_DIRECT		GO:0072656~maintenance	of	protein	location	in	mitochondrion		2	0.934579	0.0538544	TSPO,	AKT1	213	5	19256	36.1615	1	0.253124	0.226079
GOTERM_BP_DIRECT		GO:0051882~mitochondrial	depolarization	2	0.934579	0.0538544	P2RX7,		ABL1	213	5	19256	36.1615	1	0.253124	0.226079
GOTERM_BP_DIRECT		GO:1900086~positive	regulation	of	peptidyl-tyrosine	autophosphorylation	2		0.934579	0.0538544	ACE,	VEGFA	213	5	19256	36.1615	1	0.253124	0.226079
GOTERM_BP_DIRECT		GO:0050830~defense	response	to	Gram-positive	bacterium	5		2.33645	0.0544122	P2RX7,	APP,	ADAM17,	CTSG,	TNF	213	129	19256	3.50402	1	0.255374	0.228088
GOTERM_BP_DIRECT		GO:0007189~adenylate	cyclase-activating	G-protein	coupled	receptor	signaling		pathway	5	2.33645	0.0556768	PTGFR,	APP,	CNR2,	CNR1,	PTGER3	213	130	19256	3.47707	1	0.260929	0.23305
GOTERM_BP_DIRECT		GO:0010043~response	to	zinc	ion	3	1.40187		0.0566153	P2RX7,	CA2,	ARG1	213	35	19256	7.74889	1	0.263037	0.234933
GOTERM_BP_DIRECT		GO:0050832~defense	response	to	fungus	3	1.40187		0.0566153	CTSG,	MPO,	GAPDH	213	35	19256	7.74889	1	0.263037	0.234933
GOTERM_BP_DIRECT		GO:0097192~extrinsic	apoptotic	signaling	pathway	in	absence		of	ligand	3	1.40187	0.0566153	BCL2,	IL2,	BCL2L1	213	35	19256	7.74889	1	0.263037	0.234933
GOTERM_BP_DIRECT		GO:0045930~negative	regulation	of	mitotic	cell	cycle		3	1.40187	0.0566153	ABL1,	TNF,	EGFR	213	35	19256	7.74889	1	0.263037	0.234933
GOTERM_BP_DIRECT		GO:0008306~associative	learning	3	1.40187	0.0566153	APP,		ABL1,	TACR1	213	35	19256	7.74889	1	0.263037	0.234933
GOTERM_BP_DIRECT		GO:0008654~phospholipid	biosynthetic	process	3	1.40187	0.0566153		AGPAT2,	FADS1,	PPARD	213	35	19256	7.74889	1	0.263037	0.234933
GOTERM_BP_DIRECT		GO:0048678~response	to	axon	injury	3	1.40187		0.0595227	NTRK1,	ARG1,	CDK1	213	36	19256	7.53365	1	0.275274	0.245862
GOTERM_BP_DIRECT		GO:0048536~spleen	development	3	1.40187	0.0595227	ADAM17,		BCL2,	ABL1	213	36	19256	7.53365	1	0.275274	0.245862
GOTERM_BP_DIRECT		GO:0048469~cell	maturation	3	1.40187	0.0595227	AXL,		PPARG,	VEGFA	213	36	19256	7.53365	1	0.275274	0.245862
GOTERM_BP_DIRECT		GO:0098609~cell-cell	adhesion	6	2.80374	0.0595901	ITGB2,		BCL2,	ABL1,	ITGAL,	EGFR,	ICAM1	213	190	19256	2.85486	1	0.275274	0.245862
GOTERM_BP_DIRECT		GO:0032436~positive	regulation	of	proteasomal	ubiquitin-dependent	protein		catabolic	process	4	1.86916	0.060124	VCP,	PLK1,	MDM2,	AKT1	213	81	19256	4.46438	1	0.277343	0.247711
GOTERM_BP_DIRECT		GO:0007005~mitochondrion	organization	4	1.86916	0.0619208	P2RX7,		EDNRA,	PARP1,	NOS3	213	82	19256	4.40994	1	0.284691	0.254274
GOTERM_BP_DIRECT		GO:0006695~cholesterol	biosynthetic	process	3	1.40187	0.0624805		G6PD,	HMGCR,	CFTR	213	37	19256	7.33003	1	0.284691	0.254274
GOTERM_BP_DIRECT		GO:0032570~response	to	progesterone	3	1.40187	0.0624805		TSPO,	TACR1,	RELA	213	37	19256	7.33003	1	0.284691	0.254274
GOTERM_BP_DIRECT		GO:0043488~regulation	of	mRNA	stability	3	1.40187		0.0624805	APEX1,	AKT1,	PRKCA	213	37	19256	7.33003	1	0.284691	0.254274
GOTERM_BP_DIRECT		GO:0046651~lymphocyte	proliferation	2	0.934579	0.0642738	FLT3,		HPRT1	213	6	19256	30.1346	1	0.284691	0.254274
GOTERM_BP_DIRECT		GO:0060603~mammary	gland	duct	morphogenesis	2	0.934579		0.0642738	NR3C1,	GLI2	213	6	19256	30.1346	1	0.284691	0.254274
GOTERM_BP_DIRECT		GO:1903038~negative	regulation	of	leukocyte	cell-cell	adhesion		2	0.934579	0.0642738	AKT1,	PPARA	213	6	19256	30.1346	1	0.284691	0.254274
GOTERM_BP_DIRECT		GO:0033085~negative	regulation	of	T	cell	differentiation		in	thymus	2	0.934579	0.0642738	BMP4,	SHH	213	6	19256	30.1346	1	0.284691	0.254274
GOTERM_BP_DIRECT		GO:1990962~drug	transport	across	blood-brain	barrier	2		0.934579	0.0642738	ABCB1,	ABCG2	213	6	19256	30.1346	1	0.284691	0.254274
GOTERM_BP_DIRECT		GO:0033088~negative	regulation	of	immature	T	cell		proliferation	in	thymus	2	0.934579	0.0642738	BMP4,	ERBB2	213	6	19256	30.1346	1	0.284691	0.254274
GOTERM_BP_DIRECT		GO:0043619~regulation	of	transcription	from	RNA	polymerase		II	promoter	in	response	to	oxidative	stress	2	0.934579	0.0642738	HMOX1,	HIF1A	213	6	19256	30.1346	1	0.284691	0.254274
GOTERM_BP_DIRECT		GO:0010891~negative	regulation	of	sequestering	of	triglyceride		2	0.934579	0.0642738	PPARG,	PPARA	213	6	19256	30.1346	1	0.284691	0.254274
GOTERM_BP_DIRECT		GO:0014910~regulation	of	smooth	muscle	cell	migration		2	0.934579	0.0642738	ACE,	TACR1	213	6	19256	30.1346	1	0.284691	0.254274
GOTERM_BP_DIRECT		GO:0097021~lymphocyte	migration	into	lymphoid	organs	2		0.934579	0.0642738	RET,	FUT7	213	6	19256	30.1346	1	0.284691	0.254274
GOTERM_BP_DIRECT		GO:0002322~B	cell	proliferation	involved	in	immune		response	2	0.934579	0.0642738	ABL1,	TLR4	213	6	19256	30.1346	1	0.284691	0.254274
GOTERM_BP_DIRECT		GO:0002925~positive	regulation	of	humoral	immune	response		mediated	by	circulating	immunoglobulin	2	0.934579	0.0642738	PTPRC,	TNF	213	6	19256	30.1346	1	0.284691	0.254274
GOTERM_BP_DIRECT		GO:2001054~negative	regulation	of	mesenchymal	cell	apoptotic		process	2	0.934579	0.0642738	SHH,	HIF1A	213	6	19256	30.1346	1	0.284691	0.254274
GOTERM_BP_DIRECT		GO:0035791~platelet-derived	growth	factor	receptor-beta	signaling	pathway		2	0.934579	0.0642738	PDGFRB,	ABL1	213	6	19256	30.1346	1	0.284691	0.254274
GOTERM_BP_DIRECT		GO:0042713~sperm	ejaculation	2	0.934579	0.0642738	TACR1,		SLC6A4	213	6	19256	30.1346	1	0.284691	0.254274
GOTERM_BP_DIRECT		GO:0030540~female	genitalia	development	2	0.934579	0.0642738		SRD5A1,	CYP19A1	213	6	19256	30.1346	1	0.284691	0.254274
GOTERM_BP_DIRECT		GO:0061419~positive	regulation	of	transcription	from	RNA		polymerase	II	promoter	in	response	to	hypoxia	2	0.934579	0.0642738	HIF1A,	VEGFA	213	6	19256	30.1346	1	0.284691	0.254274
GOTERM_BP_DIRECT		GO:0042492~gamma-delta	T	cell	differentiation	2	0.934579		0.0642738	PTPRC,	SYK	213	6	19256	30.1346	1	0.284691	0.254274
GOTERM_BP_DIRECT		GO:1903347~negative	regulation	of	bicellular	tight	junction		assembly	2	0.934579	0.0642738	IKBKB,	TNF	213	6	19256	30.1346	1	0.284691	0.254274
GOTERM_BP_DIRECT		GO:0048170~positive	regulation	of	long-term	neuronal	synaptic		plasticity	2	0.934579	0.0642738	KIT,	EPHB2	213	6	19256	30.1346	1	0.284691	0.254274
GOTERM_BP_DIRECT		GO:0043045~DNA	methylation	involved	in	embryo	development		2	0.934579	0.0642738	DNMT1,	DNMT3A	213	6	19256	30.1346	1	0.284691	0.254274
GOTERM_BP_DIRECT		GO:1905144~response	to	acetylcholine	2	0.934579	0.0642738		EDNRA,	TSPO	213	6	19256	30.1346	1	0.284691	0.254274
GOTERM_BP_DIRECT		GO:0021978~telencephalon	regionalization	2	0.934579	0.0642738	BMP4,		SHH	213	6	19256	30.1346	1	0.284691	0.254274
GOTERM_BP_DIRECT		GO:0051712~positive	regulation	of	killing	of	cells		of	other	organism	2	0.934579	0.0642738	SYK,	NOS2	213	6	19256	30.1346	1	0.284691	0.254274
GOTERM_BP_DIRECT		GO:0003100~regulation	of	systemic	arterial	blood	pressure		by	endothelin	2	0.934579	0.0642738	NOS3,	ECE1	213	6	19256	30.1346	1	0.284691	0.254274
GOTERM_BP_DIRECT		GO:0007616~long-term	memory	3	1.40187	0.0654872	RPS6KB1,		TACR1,	MTOR	213	38	19256	7.13714	1	0.287753	0.257008
GOTERM_BP_DIRECT		GO:0048870~cell	motility	3	1.40187	0.0654872	MMP14,		ADAM17,	TGFBR1	213	38	19256	7.13714	1	0.287753	0.257008
GOTERM_BP_DIRECT		GO:0035774~positive	regulation	of	insulin	secretion	involved		in	cellular	response	to	glucose	stimulus	3	1.40187	0.0654872	HIF1A,	CFTR,	PPARD	213	38	19256	7.13714	1	0.287753	0.257008
GOTERM_BP_DIRECT		GO:0045746~negative	regulation	of	Notch	signaling	pathway		3	1.40187	0.0654872	NFKBIA,	MMP14,	AKT1	213	38	19256	7.13714	1	0.287753	0.257008
GOTERM_BP_DIRECT		GO:0008219~cell	death	3	1.40187	0.0654872	PTGER3,		HMOX1,	HTR2A	213	38	19256	7.13714	1	0.287753	0.257008
GOTERM_BP_DIRECT		GO:0034976~response	to	endoplasmic	reticulum	stress	4		1.86916	0.0655888	CXCL8,	ABL1,	PIK3R1,	CFTR	213	84	19256	4.30494	1	0.287753	0.257008
GOTERM_BP_DIRECT		GO:0032880~regulation	of	protein	localization	4	1.86916		0.0655888	HSP90AA1,	MAPK8,	PARP1,	BCL2	213	84	19256	4.30494	1	0.287753	0.257008
GOTERM_BP_DIRECT		GO:0045087~innate	immune	response	12	5.60748	0.0667067		IKBKB,	APP,	SYK,	LCK,	AXL,	ARG1,	TLR9,	PPARG,	MIF,	TLR4,	RELA,	PIK3CG	213	597	19256	1.81716	1	0.29226	0.261034
GOTERM_BP_DIRECT		GO:0008625~extrinsic	apoptotic	signaling	pathway	via	death		domain	receptors	3	1.40187	0.0685414	BCL2,	PIK3R1,	TNF	213	39	19256	6.95414	1	0.299486	0.267488
GOTERM_BP_DIRECT		GO:0046326~positive	regulation	of	glucose	import	3		1.40187	0.0685414	INSR,	AKT1,	PIK3R1	213	39	19256	6.95414	1	0.299486	0.267488
GOTERM_BP_DIRECT		GO:0019216~regulation	of	lipid	metabolic	process	3		1.40187	0.0716418	PPARG,	PPARA,	PPARD	213	40	19256	6.78028	1	0.31261	0.279209
GOTERM_BP_DIRECT		GO:0010467~gene	expression	4	1.86916	0.073216	EDNRA,		EDNRB,	AKT1,	IL2	213	88	19256	4.10926	1	0.314791	0.281158
GOTERM_BP_DIRECT		GO:0009624~response	to	nematode	2	0.934579	0.0745789		CYP1A1,	PTGS2	213	7	19256	25.8296	1	0.314791	0.281158
GOTERM_BP_DIRECT		GO:1903573~negative	regulation	of	response	to	endoplasmic		reticulum	stress	2	0.934579	0.0745789	NR1H2,	ALOX5	213	7	19256	25.8296	1	0.314791	0.281158
GOTERM_BP_DIRECT		GO:0007077~mitotic	nuclear	envelope	disassembly	2	0.934579		0.0745789	PLK1,	PRKCA	213	7	19256	25.8296	1	0.314791	0.281158
GOTERM_BP_DIRECT		GO:0009635~response	to	herbicide	2	0.934579	0.0745789		ARG1,	CYP1A1	213	7	19256	25.8296	1	0.314791	0.281158
GOTERM_BP_DIRECT		GO:0034121~regulation	of	toll-like	receptor	signaling	pathway		2	0.934579	0.0745789	APP,	ESR1	213	7	19256	25.8296	1	0.314791	0.281158
GOTERM_BP_DIRECT		GO:0045588~positive	regulation	of	gamma-delta	T	cell		differentiation	2	0.934579	0.0745789	PTPRC,	SYK	213	7	19256	25.8296	1	0.314791	0.281158
GOTERM_BP_DIRECT		GO:0014047~glutamate	secretion	2	0.934579	0.0745789	P2RX7,		TRPV1	213	7	19256	25.8296	1	0.314791	0.281158
GOTERM_BP_DIRECT		GO:0010760~negative	regulation	of	macrophage	chemotaxis	2		0.934579	0.0745789	MIF,	CYP19A1	213	7	19256	25.8296	1	0.314791	0.281158
GOTERM_BP_DIRECT		GO:0060440~trachea	formation	2	0.934579	0.0745789	BMP4,		MAPK1	213	7	19256	25.8296	1	0.314791	0.281158
GOTERM_BP_DIRECT		GO:0007167~enzyme	linked	receptor	protein	signaling	pathway		2	0.934579	0.0745789	ERBB2,	JAK2	213	7	19256	25.8296	1	0.314791	0.281158
GOTERM_BP_DIRECT		GO:0032741~positive	regulation	of	interleukin-18	production	2		0.934579	0.0745789	TLR9,	TNF	213	7	19256	25.8296	1	0.314791	0.281158
GOTERM_BP_DIRECT		GO:0010573~vascular	endothelial	growth	factor	production	2		0.934579	0.0745789	HIF1A,	TNF	213	7	19256	25.8296	1	0.314791	0.281158
GOTERM_BP_DIRECT		GO:0010742~macrophage	derived	foam	cell	differentiation	2		0.934579	0.0745789	STAT1,	PPARG	213	7	19256	25.8296	1	0.314791	0.281158
GOTERM_BP_DIRECT		GO:0035022~positive	regulation	of	Rac	protein	signal		transduction	2	0.934579	0.0745789	PIK3CB,	PIK3CG	213	7	19256	25.8296	1	0.314791	0.281158
GOTERM_BP_DIRECT		GO:1900113~negative	regulation	of	histone	H3-K9	trimethylation		2	0.934579	0.0745789	KDM4C,	SIRT1	213	7	19256	25.8296	1	0.314791	0.281158
GOTERM_BP_DIRECT		GO:1900122~positive	regulation	of	receptor	binding	2		0.934579	0.0745789	APP,	MMP9	213	7	19256	25.8296	1	0.314791	0.281158
GOTERM_BP_DIRECT		GO:0090238~positive	regulation	of	arachidonic	acid	secretion		2	0.934579	0.0745789	PLA2G10,	MIF	213	7	19256	25.8296	1	0.314791	0.281158
GOTERM_BP_DIRECT		GO:0032354~response	to	follicle-stimulating	hormone	2	0.934579		0.0745789	SRD5A1,	CYP1B1	213	7	19256	25.8296	1	0.314791	0.281158
GOTERM_BP_DIRECT		GO:0002933~lipid	hydroxylation	2	0.934579	0.0745789	CYP1A1,		CYP3A4	213	7	19256	25.8296	1	0.314791	0.281158
GOTERM_BP_DIRECT		GO:0043457~regulation	of	cellular	respiration	2	0.934579		0.0745789	PIK3CA,	NOS2	213	7	19256	25.8296	1	0.314791	0.281158
GOTERM_BP_DIRECT		GO:0006207~'de	novo'	pyrimidine	nucleobase	biosynthetic	process		2	0.934579	0.0745789	MTOR,	DHODH	213	7	19256	25.8296	1	0.314791	0.281158
GOTERM_BP_DIRECT		GO:0071373~cellular	response	to	luteinizing	hormone	stimulus		2	0.934579	0.0745789	EDNRA,	CYP1B1	213	7	19256	25.8296	1	0.314791	0.281158
GOTERM_BP_DIRECT		GO:0045760~positive	regulation	of	action	potential	2		0.934579	0.0745789	TACR1,	TNF	213	7	19256	25.8296	1	0.314791	0.281158
GOTERM_BP_DIRECT		GO:1903721~positive	regulation	of	I-kappaB	phosphorylation	2		0.934579	0.0745789	AKT1,	TNF	213	7	19256	25.8296	1	0.314791	0.281158
GOTERM_BP_DIRECT		GO:0033574~response	to	testosterone	3	1.40187	0.0747869		RPS6KB1,	CDK4,	TSPO	213	41	19256	6.61491	1	0.314846	0.281207
GOTERM_BP_DIRECT		GO:0007259~JAK-STAT	cascade	3	1.40187	0.0747869	STAT1,		STAT3,	JAK2	213	41	19256	6.61491	1	0.314846	0.281207
GOTERM_BP_DIRECT		GO:0006816~calcium	ion	transport	4	1.86916	0.0771715		VDR,	NOS3,	PSEN2,	CACNA1B	213	90	19256	4.01794	1	0.324462	0.289795
GOTERM_BP_DIRECT		GO:0006355~regulation	of	transcription,	DNA-templated	17	7.94393		0.0779261	BRD3,	BRD2,	STAT1,	INSR,	STAT3,	RORA,	AHR,	NR3C1,	HIF1A,	ESR1,	TGFBR1,	RELA,	ESR2,	RXRB,	ABL1,	PRKCQ,	FADS1	213	985	19256	1.56027	1	0.325721	0.29092
GOTERM_BP_DIRECT		GO:0097421~liver	regeneration	3	1.40187	0.0779754	HMOX1,		TNF,	EGFR	213	42	19256	6.45741	1	0.325721	0.29092
GOTERM_BP_DIRECT		GO:0003007~heart	morphogenesis	3	1.40187	0.0779754	INSR,		MTOR,	VEGFA	213	42	19256	6.45741	1	0.325721	0.29092
GOTERM_BP_DIRECT		GO:0032728~positive	regulation	of	interferon-beta	production	3		1.40187	0.0779754	HSP90AA1,	TLR9,	TLR4	213	42	19256	6.45741	1	0.325721	0.29092
GOTERM_BP_DIRECT		GO:0009409~response	to	cold	3	1.40187	0.0779754		HSP90AA1,	PPARG,	TRPM8	213	42	19256	6.45741	1	0.325721	0.29092
GOTERM_BP_DIRECT		GO:0006897~endocytosis	6	2.80374	0.0801082	APP,	SHH,		ABL1,	PIK3CB,	PIK3CG,	BCL2L1	213	208	19256	2.6078	1	0.334198	0.298491
GOTERM_BP_DIRECT		GO:0034504~protein	localization	to	nucleus	3	1.40187		0.081206	BMP4,	SHH,	MDM2	213	43	19256	6.30724	1	0.337091	0.301075
GOTERM_BP_DIRECT		GO:0097009~energy	homeostasis	3	1.40187	0.081206	PIK3CA,		STAT3,	SIRT1	213	43	19256	6.30724	1	0.337091	0.301075
GOTERM_BP_DIRECT		GO:0032088~negative	regulation	of	NF-kappaB	transcription	factor		activity	4	1.86916	0.0812191	NFKBIA,	TLR9,	CYP1B1,	SIRT1	213	92	19256	3.9306	1	0.337091	0.301075
GOTERM_BP_DIRECT		GO:0001889~liver	development	4	1.86916	0.0812191	PIK3CA,		SRD5A1,	ARG1,	RELA	213	92	19256	3.9306	1	0.337091	0.301075
[truncated: 58 more rows]
[truncated: 13 more columns]

## Sheet: CC
Category		Term		Count	%	PValue		GenesList																																								Enrichment	Bonferroni
[truncated: 93 more rows]
[truncated: 58 more columns]

[truncated: 1 more sheets: MF]
