# Supplementary material for: “Drying effect” of fructus aurantii components and the mechanism of action based on network pharmacology and in vitro pharmacodynamic validation
Source: Front Pharmacol. 2023 Mar 8;14:1114010. doi: 10.3389/fphar.2023.1114010 (PMC10031011; doi:10.3389/fphar.2023.1114010)
Supplement: Supplementary file 2 [file Table3.XLSX]

## Sheet: Sheet1
		HSP90AA1	STAT3	PIK3R1	PIK3CA	AKT1	RELA	MAPK1	EGFR	ESR1	LCK	NFKB1	VEGFA	JAK2	MAPK8	HDAC1
		3WQ9	4ZIA	6D86	2V1Y	1UNQ	2O61	1TVO	5XWD	1HCQ	2OFV	1SVC	3V2A	6E2Q	4YR8	5ICN
M39	Sinensetin	-8.6	-6.6	-6.4	-6.3	-5.8	-9	-7.3	-6.9	-8.4	-8.4	-6.5	-6.4	-9.3	-6.9	-7
M157	Chrysin	-9.4	-8	-7	-7.2	-6.4	-8.9	-8.3	-7.6	-8.6	-10.2	-7.1	-6.7	-9.4	-7.6	-8.8
M41	5-Demethylnobiletin	-8.9	-6.6	-6.6	-6.1	-6.3	-9.4	-7.6	-6.9	-9.4	-8.2	-6.1	-6.3	-8.6	-7.1	-7
M32	Tangeretin	-8.6	-6.3	-6.3	-5.7	-5.7	-9.3	-7.2	-6.7	-8.2	-7.7	-6.9	-6.1	-8.5	-7.1	-7.7
M150	5,6,7,3',4',5'-Hexamethoxyflavone	-8.5	-6.4	-6.1	-6.1	-5.5	-9.2	-7.3	-6.8	-8.6	-7.7	-6.1	-6.3	-9.1	-6.9	-6.5
M66	Apigenin	-9.3	-7.9	-7	-6.6	-6.3	-9.2	-8.5	-7.6	-8.7	-10.2	-7.3	-6.7	-9.4	-7.7	-9.2
M37	Tetramethylscutellarein	-8.9	-6.8	-6.3	-6.3	-5.8	-8.9	-7.2	-6.9	-8.8	-8.5	-7.1	-6.2	-9	-7.4	-7.8
M141	Xanthotoxol	-8.3	-6.5	-6.9	-7.5	-5.8	-7.9	-7.3	-7.2	-7.7	-9.1	-7.2	-6.3	-8.5	-7	-7.8
M147	3,3',4',5,6,7,8-Heptamethoxyflavone	-8	-6.1	-6.3	-5.8	-5.2	-8.4	-7.1	-6.1	-8.3	-7	-6.3	-5.6	-8.6	-6.6	-7.1
M155	Acacetin	-9.2	-8	-6.7	-6.6	-6.3	-9.2	-7.9	-7.4	-8.9	-10.1	-7.3	-6.7	-9.6	-7.4	-8.3
