# Supplementary material for: “Drying effect” of fructus aurantii components and the mechanism of action based on network pharmacology and in vitro pharmacodynamic validation
Source: Front Pharmacol. 2023 Mar 8;14:1114010. doi: 10.3389/fphar.2023.1114010 (PMC10031011; doi:10.3389/fphar.2023.1114010)
Supplement: Supplementary file 3 [file Table6.XLSX]

## Sheet: water consumption
Water consumption		Unit: g/piece/week
group	组别	N.01 week	N.02 week	N.03 week	N.04 week
sinensetin group	甜橙黄酮	2.01571	2.25429	2.01286	2.03571
chrysin group	白杨素	2.18714	3.16333	2.12857	1.99857
tangeretin group	橘皮素	2.17	2.57	2.04571	2.04286
5-Demethylmobiletin group	川陈	2.14571	2.55857	2.01143	1.94429
Extract administration group	浸提物	2.15	2.77714	2.21714	2.07429
control group	空白组	2.07857	2.27077	1.94603	1.91905
NOD group	NOD组	3.17857	3.92857	2.50286	2.29

## Sheet: Fecal water content
Fecal water content
	N.01	N.02	N.03	N.04	N.05	N.06
sinensetin group	0.343502	0.31411	0.418151	0.227366	0.260539	0.34176
chrysin group	0.422708	0.324713	0.334222	0.212121	0.247842	0.429712
tangeretin group	0.322067	0.433097	0.418658	0.186925	0.290335	0.335306
5-Demethylmobiletin group	0.396548	0.301082	0.442709	0.186809	0.305413	0.260362
Extract administration group	0.290118	0.373883	0.478755	0.269011	0.311522	0.354846
control group	0.346369	0.380095	0.499686	0.304834	0.357585	0.355157
NOD group	0.352368	0.234312	0.398477	0.209847	0.346674	0.275738

## Sheet: salivary flow rate
Salivary flow rate		Unit: mg
	N.01	N.02	N.03	N.04	N.05	N.06
sinensetin group	2.43	11.49	15.09	5.29	2.21	1.68
chrysin group	3.47	11.79	13.66	4.33	2.41	2.09
tangeretin group	2.45	27.84	14.22	2.38	2.89	1.81
5-Demethylmobiletin group	3.2	16.48	16.97	3.77	5.72	1.89
Extract administration group	2.8	21.367	14.31	3.01	2.1	1.73
control group	3.84	18.313	24.14	2.31	6.26	2.01
NOD group	6.84	5.54	11.86	2.07	2.63	2.63

## Sheet: urine output
	Urine output
	group	N.01	N.02	N.03	N.04	N.05	N.06
	sinensetin group	3.3396	3.8325	3.6704	2.0999	2.8384	1.0786
	chrysin group	4.12827	4.6254	3.755	2.3969	2.8105	2.8708
	tangeretin group	3.8908	4.0881	4.6156	1.9386	2.7895	3.1896
	5-Demethylmobiletin group	2.8428	3.9134	4.0361	2.1883	3.3812	2.6816
	Extract administration group	3.08067	5.0269	5.1755	2.0588	0.8626	1.2632
	control group	3.90893	6.0965	3.82444	3.60256	4.15878	3.59778
	NOD group	7.1424	8.9122	10.2837	4.2136	7.6616	2.4944
	NOD group is consistent with the symptoms of diabetes: polydipsia and polyuria

## Sheet: ultrasonic sectional area 
	Ultrasonic sectional area of submandibular gland
		n=6	Unit: square millimeter
	sinensetin group	4.824	4.816	4.795	4.801	4.939	4.678
	chrysin group	4.878	4.942	4.895	5.024	4.998	4.858
	tangeretin group	5.644	5.364	5.603	5.278	5.094	5.278
	5-Demethylmobiletin group	5.238	4.993	5.507	5.496	5.212	5.073
	Extract administration group	4.674	4.784	4.649	4.807	4.685	4.855
	control group	3.737	3.773	3.778	3.787	3.743	3.733
	NOD group	4.737	4.566	4.711	4.785	4.523	4.812
