# Supplementary material for: “Drying effect” of fructus aurantii components and the mechanism of action based on network pharmacology and in vitro pharmacodynamic validation
Source: Front Pharmacol. 2023 Mar 8;14:1114010. doi: 10.3389/fphar.2023.1114010 (PMC10031011; doi:10.3389/fphar.2023.1114010)
Supplement: Supplementary file 4 [file Table4.XLSX]

## Sheet: Sheet1
	Heart	Liver	Lung	Kidney	Small_intestine	Colon	Wholebrain	WholeBlood	Thyroid	Salivarygland	SmoothMuscle	Hypothalamus
HSP90AA1	11	19.85	145.55	226.3	925	766.05	967.85	1196.7	2344.25	842.3	1463.15	5238.35
STAT3	85.4	71.25	193.8	102.7	66.8	77.6	50.2	236.6	72.35	42.45	207.7	56.55
PIK3R1	81.5	148.25	148.7	33.65	213.9	182.75	252.6	203.75	217.65	87.35	35.15	154.3
PIK3CA	9.55	9.6	7.05	5.85	6.3	8.05	5.4	10.05	7.85	5.75	7.9	7.2
AKT1	110.6	125.65	220.75	17.25	20.8	23.55	40.6	100.45	129.25	13.15	29.05	19.9
RELA	126.6	137.45	221.85	48.95	44.65	54.5	41.3	160.1	66.4	36.1	85.3	40.8
MAPK1	15.3	13.05	13.4	12.9	11.1	20.35	95.4	96.8	14.6	11.8	40.45	48.95
EGFR	7.5	9.45	6.4	6.1	5.25	5.75	4.9	6.1	7.3	4.5	6.55	6.35
ESR1	6.55	6.7	5.15	4.05	4.5	4.8	3.9	5.1	5.85	3.95	5.35	5.05
LCK	12.4	5.45	8.5	3.35	4.65	4.05	3.4	127.9	5	3.35	4.55	4.4
NFKB1	4.15	4.35	4.45	2.65	3.25	3.4	2.85	23.6	4.5	3.8	15.2	3.65
VEGFA	78.85	60.75	221.65	63.3	42.4	50.25	31	27.85	253.2	19.1	97.25	27.15
JAK2	19.6	20.5	11.05	10.75	9.6	10	7.65	21.45	11.35	9.8	11.95	10
MAPK8	5.35	5.5	4.6	3.5	4.1	4.25	3.6	4.7	5.25	4.1	4.4	4.65
HDAC1	56.55	80.45	134.65	68.2	403.05	564.55	17.5	360.75	373.85	119.55	236.2	55.1
