# Supplementary material for: “Drying effect” of fructus aurantii components and the mechanism of action based on network pharmacology and in vitro pharmacodynamic validation
Source: Front Pharmacol. 2023 Mar 8;14:1114010. doi: 10.3389/fphar.2023.1114010 (PMC10031011; doi:10.3389/fphar.2023.1114010)
Supplement: Supplementary file 5 [file Table1.XLSX]

## Sheet: Components-Targets
M1	CHRM4
M1	CHRM2
M1	CHRM1
M1	CHRM3
M1	ACHE
M1	CYP2A6
M1	PLK1
M1	ADH1C
M2	CA2
M2	CA1
M2	CA6
M2	CA4
M2	FUT7
M2	ESR2
M2	ALB
M5	CYP19A1
M5	SHBG
M5	CA4
M5	CYP1B1
M5	ESR1
M5	ESR2
M5	PTGS1
M5	ABCG2
M5	PPARG
M5	PLA2G10
M5	BACE1
M5	CA2
M5	CA1
M5	CA6
M5	KIT
M5	KDR
M5	FGFR1
M5	BCHE
M5	INSR
M5	CLK1
M5	EDNRA
M5	IGFBP3
M5	PTGER3
M5	PIK3CB
M5	CYP2C9
M5	CYP3A4
M5	PIK3CA
M5	BCL2L1
M5	F3
M5	VEGFA
M5	MMP2
M5	MMP3
M5	APP
M5	BCL2
M5	VCP
M5	LCK
M5	SYK
M7	PPARA
M7	FABP5
M7	PPARD
M7	HSD11B1
M7	UGT2B7
M7	VDR
M7	CYP19A1
M7	SHBG
M7	G6PD
M7	AR
M7	PTGFR
M7	CA2
M7	CA1
M7	NR0B2
M7	PTPRC
M7	PPARG
M7	RXRB
M7	ABCB1
M7	EPHX2
M7	HMGCR
M7	PTGES
M7	SCD
M7	MAPK1
M7	RORA
M26	PTGS1
M26	CA2
M26	CA4
M26	ALB
M26	AR
M26	CYP19A1
M26	JAK2
M26	PRKCA
M26	FLT3
M26	HSD11B1
M26	IDO1
M26	NOS1
M26	NOS3
M26	CHRM2
M26	CHRM1
M28	CA2
M28	CA1
M28	ABCG2
M28	FLT3
M28	ALOX5
M28	BCHE
M28	CYP19A1
M28	XDH
M28	ACHE
M28	PDE5A
M28	KDR
M28	PARP1
M28	ABCB1
M28	CYP1B1
M28	CA4
M28	ARG1
M28	MMP9
M28	MMP2
M28	CDK1
M28	AR
M28	MAPT
M28	CXCR1
M28	APEX1
M28	AKR1A1
M28	TBXAS1
M28	ESR2
M28	EGFR
M28	F2
M28	BACE1
M28	LCK
M28	TTR
M28	PIK3CG
M28	AHR
M28	IKBKB
M28	AKT1
M28	SYK
M28	CYP1A2
M28	CYP1A1
M28	INSR
M28	AMY1A
M35	CA4
M35	CYP1B1
M35	CYP19A1
M35	ABCG2
M35	ESR2
M35	ESR1
M35	SHBG
M35	PTGS1
M35	CA2
M35	BACE1
M35	CA1
M35	PPARG
M35	CA6
M35	ABCB1
M35	BCHE
M35	KDR
M35	PLA2G10
M35	APP
M35	ACHE
M35	KIT
M35	GUSB
M35	FGFR1
M35	MMP2
M35	TOP1
M35	MMP9
M35	MMP14
M35	LCK
M35	DNMT1
M35	FUT7
M35	STAT1
M35	RET
M35	CDK1
M35	NTRK1
M35	ODC1
M35	EDNRA
M35	PARP1
M35	BCL2
M35	MMP3
M36	ABCG2
M36	CYP1B1
M36	KIT
M36	CA2
M36	ALOX5
M36	NOS2
M36	PTGS2
M39	ABCG2
M39	CYP1B1
M39	KIT
M39	FLT3
M39	CA2
M39	SYK
M39	ALOX5
M39	ABCB1
M39	TOP1
M39	ARG1
M39	PARP1
M39	AMY1A
M39	PLK1
M39	MMP2
M39	APP
M39	CA1
M39	CDK1
M39	KDR
M39	ESR2
M39	EGFR
M39	PTGS2
M39	ACHE
M39	TTR
M39	PIK3CG
M39	MPO
M39	PIK3R1
M39	CXCR1
M39	APEX1
M39	AKR1A1
M39	XDH
M39	MMP9
M39	BACE1
M39	CA6
M39	CA4
M39	CYP19A1
M39	AXL
M39	NOS2
M39	F2
M39	CFTR
M39	AHR
M39	MAPK1
M39	INSR
M39	BMP4
M39	ESR1
M39	LCK
M39	BCL2L1
M39	CDK1
M41	ABCG2
M41	ALOX5
M41	CYP1B1
M41	XDH
M41	KIT
M41	PTGS2
M41	APP
M41	CA2
M41	NOS2
M41	CDK1
M41	CA4
M41	EGFR
M41	MMP3
M41	MMP9
M41	MMP2
M41	BACE1
M41	MPO
M41	APEX1
M41	AKR1A1
M41	SYK
M41	CYP1A1
M41	PARP1
M41	TOP1
M41	ARG1
M41	CA1
M41	ACHE
M41	KDR
M41	ESR2
M41	PIK3CG
M41	F2
M41	FLT3
M41	ABCB1
M41	AKT1
M41	ODC1
M41	CA6
M41	AMY1A
M41	AHR
M41	CXCR1
M41	TTR
M41	PLK1
M41	PIK3R1
M41	AXL
M41	CDK4
M41	CYP1A2
M41	CDK1
M42	CYP19A1
M42	SHBG
M42	CA4
M42	CYP1B1
M42	ESR1
M42	ESR2
M42	PTGS1
M42	ABCG2
M42	PPARG
M42	PLA2G10
M42	BACE1
M42	CA2
M42	CA1
M42	CA6
M42	KIT
M42	KDR
M42	FGFR1
M42	BCHE
M42	INSR
M42	CLK1
M42	EDNRA
M42	IGFBP3
M42	PTGER3
M42	PIK3CB
M42	CYP2C9
M42	CYP3A4
M42	PIK3CA
M42	BCL2L1
M42	F3
M42	VEGFA
M42	MMP2
M42	MMP3
M42	APP
M42	BCL2
M42	VCP
M42	LCK
M42	SYK
M49	CA2
M49	CA1
M49	CA6
M49	ALOX5
M49	MMP9
M49	MMP1
M49	MMP2
M49	APP
M49	STAT3
M49	HSD11B1
M49	ESR2
M49	CA4
M49	TLR4
M49	CYP1A1
M49	CYP1A2
M49	CYP1B1
M49	PTGS1
M49	EGFR
M49	TTR
M49	PTGS2
M49	RELA
M49	TLR9
M49	F3
M49	NOS2
M49	LCK
M49	ABCB1
M49	BACE1
M49	KDM4C
M49	AHR
M49	PARP1
M49	CDK4
M11	ADRA2C
M13	HTR2A
M13	ADRA2C
M13	SLC6A4
M13	NOS2
M13	IDO1
M18	ADRA2C
M18	SLC6A4
M18	ANPEP
M18	GRIN2B
M18	FUCA1
M18	HTR2A
M25	PDE4D
M25	SRD5A1
M25	CA1
M25	HRH2
M25	P2RX7
M25	ESR2
M25	TRPV1
M25	KDR
M25	CNR2
M25	CASP3
M25	HMOX1
M25	EPHX1
M25	JAK2
M25	CDK7
M25	MMP1
M25	IDO1
M25	CNR1
M25	ACE
M25	TBXAS1
M25	CYP17A1
M25	CA4
M25	MAPK10
M25	TSPO
M25	FADS1
M25	SLC6A4
M25	DNMT3A
M25	CTSC
M25	CTSS
M25	CTSB
M25	PARP1
M25	CHRM2
M25	MAPK8
M25	RPS6KB1
M25	BRD2
M25	CDK1
M25	CCNH
M32	ABCG2
M32	KIT
M32	CYP1B1
M32	NOS2
M32	PTGS2
M32	ALOX5
M32	ABCB1
M32	FLT3
M32	APP
M32	KDR
M32	CYP1A1
M32	CYP19A1
M32	AMY1A
M32	SYK
M32	EGFR
M32	AHR
M32	PLK1
M32	ACHE
M32	CA2
M32	F2
M32	IKBKB
M32	MMP9
M32	CDK1
M32	INSR
M32	PARP1
M32	MPO
M32	PIK3R1
M32	CXCR1
M32	APEX1
M32	AKR1A1
M32	ESR2
M32	MMP2
M32	CYP1A2
M32	CA1
M32	ODC1
M32	TOP1
M32	ARG1
M32	PIK3CG
M32	BMP4
M32	AGPAT2
M32	PRKAB1
M32	XDH
M32	MMP3
M32	BACE1
M32	CDK1
M37	CYP1B1
M37	ABCG2
M37	FLT3
M37	KIT
M37	ABCB1
M37	PTGS2
M37	SYK
M37	CYP19A1
M37	ALOX5
M37	AMY1A
M37	ACHE
M37	CDK1
M37	APP
M37	NOS2
M37	AR
M37	ESR2
M37	PARP1
M37	CFTR
M37	MMP9
M37	ESR1
M37	TOP1
M37	ARG1
M37	MMP2
M37	CA1
M37	KDR
M37	CA2
M37	PLK1
M37	ODC1
M37	XDH
M37	EGFR
M37	AHR
M37	IKBKB
M37	LCK
M37	INSR
M37	TTR
M37	BACE1
M37	PIK3CG
M37	AXL
M37	MPO
M37	PIK3R1
M37	APEX1
M37	CDK1
M141	ACHE
M141	CYP1A2
M141	EGFR
M141	NFKB1
M141	CA2
M141	PDGFRB
M141	FLT4
M141	INSR
M141	PLK1
M141	BACE1
M141	ERBB2
M141	ESR1
M141	ESR2
M141	CA1
M141	CA6
M141	HDAC1
M141	NFKBIA
M141	RELA
M141	CA4
M141	AKT1
M141	EDNRB
M141	CYP19A1
M141	EDNRA
M141	BRAF
M141	ACE
M141	PTGS1
M141	MPO
M141	MAPK10
M141	CYP2C9
M141	PIK3CG
M141	PIK3CA
M141	SIRT1
M141	KDR
M141	PTGS2
M141	CYP1B1
M141	CYP3A4
M141	CYP2C19
M141	SLC6A4
M141	HPRT1
M141	CCR4
M141	MMP1
M141	CDK4
M151	CA4
M151	CYP1B1
M151	CYP19A1
M151	PTGS1
M151	SHBG
M151	ESR1
M151	ESR2
M151	ABCG2
M151	BACE1
M151	APP
M151	PPARG
M151	MAPT
M151	CA2
M151	CA1
M151	PLA2G10
M151	KIT
M151	KDR
M151	FGFR1
M151	EDNRA
M151	MMP2
M151	SNCA
M151	ACHE
M151	MMP9
M151	CA6
M151	ABCB1
M151	FUT7
M151	LCK
M151	SYK
M151	IGFBP3
M151	BCL2
M151	HIF1A
M151	CTSB
M151	TOP1
M151	ODC1
M151	AKT1
M151	CLK1
M151	INSR
M151	ATP4A
M171	BCHE
M171	PPARA
M171	CNR2
M171	NR1I3
M171	AR
M171	CYP19A1
M171	ESR1
M171	CHRM2
M171	ACHE
M171	SLC6A4
M171	CYP2C19
M171	TRPV1
M171	ESR2
M171	CYP17A1
M171	PTGS1
M171	UGT2B7
M171	RORC
M171	CTSD
M171	SHBG
M171	HMGCR
M171	PTPN2
M171	SRD5A1
M171	NR3C2
M171	NR3C1
M171	PTPN6
M171	PTGES
M171	RBP4
M171	RORA
M171	PTGS2
M171	PPARG
M176	CYP19A1
M176	SRD5A1
M176	PTGS1
M176	EPHX2
M176	CYP1B1
M176	ABCG2
M176	SHBG
M176	CA4
M176	PTPN2
M167	PPARA
M167	CNR2
M167	HSD11B1
M167	UGT2B7
M167	PTGS1
M167	CYP19A1
M167	SHBG
M167	NR1I3
M181	XDH
M181	TNF
M181	IL2
M181	ADRA2C
M181	CA2
M181	CA4
M181	ACHE
M181	PTGS2
M181	ALOX5
M181	PDE5A
M181	EGFR
M181	CYP1B1
M182	EGFR
M182	ABCG2
M182	F3
M182	APP
M182	NOS2
M182	CYP19A1
M182	BACE1
M182	SNCA
M182	ALOX5
M182	PTGS2
M182	TLR9
M182	ABCB1
M182	ACHE
M182	STS
M182	MAPT
M182	ESR1
M182	ESR2
M182	DHODH
M182	CXCR4
M182	ODC1
M182	PPARG
M182	CTSB
M182	PTGS1
M182	LCK
M182	HSD11B1
M182	BCHE
M182	PTGES
M182	PPARA
M182	KIT
M178	PDE4D
M178	CA2
M178	CA1
M178	CA6
M178	CA4
M178	HDAC1
M178	SRD5A1
M178	ESR1
M178	ESR2
M178	CNR2
M178	CNR1
M178	LCK
M178	AR
M178	ACHE
M178	GPR55
M178	SIRT1
M178	PPARA
M178	PPARD
M178	MIF
M178	STAT3
M178	NR1H2
M178	BCHE
M178	MMP9
M178	MMP2
M178	ADAM17
M178	NFKB1
M180	PDE4D
M180	CA2
M180	CA1
M180	CA6
M180	CA4
M180	HDAC1
M180	SRD5A1
M180	AR
M180	CNR2
M180	ESR1
M180	ESR2
M180	CNR1
M183	PDE4D
M183	CA1
M183	CA2
M183	CA6
M183	CA4
M183	HDAC1
M183	ESR1
M183	ESR2
M183	SRD5A1
M183	CNR2
M183	CNR1
M183	LCK
M183	PPARA
M183	PPARD
M177	CYP19A1
M177	EPHX2
M177	SRD5A1
M177	CA4
M177	CYP1B1
M177	ABCB1
M177	ESR1
M177	CA2
M177	CA1
M177	CA6
M177	PTPN2
M177	PTGS1
M177	VEGFA
M177	EDNRA
M177	ABCG2
M177	ESR2
M172	CYP19A1
M172	SRD5A1
M172	PTGS1
M172	CA2
M172	CA1
M172	CA6
M172	CA4
M172	ABCB1
M172	EPHX2
M172	CYP1B1
M172	PTPN2
M172	ABCG2
M172	EDNRA
M172	PTGS2
M172	SHBG
M172	ESR1
M172	ESR2
M172	MMP14
M172	MAPT
M172	DNMT1
M172	APP
M173	PPARA
M173	CNR2
M173	TRPV1
M173	AR
M173	CYP19A1
M173	ESR1
M173	CHRM2
M173	ACHE
M173	SLC6A4
M173	CYP2C19
M173	BCHE
M173	NR1I3
M173	PTGS1
M173	RORC
M173	ESR2
M174	PPARA
M174	CNR2
M174	TRPV1
M174	AR
M174	CYP19A1
M174	ESR1
M174	CHRM2
M174	ACHE
M174	SLC6A4
M174	CYP2C19
M174	BCHE
M174	NR1I3
M174	PTGS1
M174	RORC
M174	ESR2
M175	PPARA
M175	CNR2
M175	RBP4
M175	AR
M175	CYP19A1
M175	ESR1
M175	ESR2
M175	VDR
M175	TRPV1
M175	PPARG
M175	RORC
M175	RXRB
M175	ACHE
M175	GC
M168	TRPV1
M168	PLK1
M168	GLI2
M168	CYP19A1
M168	PTPN2
M168	PPARA
M168	CNR2
M168	CNR1
M168	PPARG
M168	PPARD
M168	ALOX5
M168	AR
M168	ESR1
M168	PTGS1
M168	ESR2
M160	CYP19A1
M160	SRD5A1
M160	PTGS1
M160	CA4
M160	CYP1B1
M160	CA2
M160	CA1
M160	CA6
M160	ABCB1
M160	EPHX2
M160	PTPN2
M160	EDNRA
M160	ABCG2
M160	PTGS2
M160	SHBG
M160	ESR1
M160	ESR2
M160	MMP14
M160	MMP2
M160	VEGFA
M160	MAPT
M160	DNMT1
M160	APP
M160	FUT7
M160	BACE1
M160	BCL2
M160	STAT1
M160	ACHE
M160	PPARG
M161	PPARA
M161	CNR2
M161	CYP19A1
M161	TRPV1
M161	AR
M161	ESR1
M161	CHRM2
M161	ACHE
M161	SLC6A4
M161	CYP2C19
M161	ESR2
M161	BCHE
M161	NR1I3
M161	PTGS1
M161	TOP1
M161	ALOX5
M161	RORC
M162	CYP19A1
M162	SRD5A1
M162	PTGS1
M162	EPHX2
M162	CYP1B1
M162	ABCG2
M162	SHBG
M162	CA4
M162	PTPN2
M162	CA2
M162	CA1
M162	CA6
M162	ABCB1
M162	ESR1
M162	ESR2
M162	PTGS2
M162	EDNRA
M162	PPARG
M163	CYP19A1
M163	SRD5A1
M163	PTGS1
M163	CA2
M163	CA1
M163	CA6
M163	CA4
M163	ABCB1
M163	CYP1B1
M163	EPHX2
M163	PTPN2
M163	EDNRA
M163	ABCG2
M163	PTGS2
M163	SHBG
M163	MMP14
M163	MMP2
M163	ESR1
M163	ESR2
M163	MAPT
M163	DNMT1
M163	APP
M164	PPARA
M164	CNR2
M164	CYP19A1
M164	TRPV1
M164	AR
M164	ESR1
M164	CHRM2
M164	ACHE
M164	SLC6A4
M164	CYP2C19
M164	ESR2
M164	BCHE
M164	NR1I3
M164	PTGS1
M164	TOP1
M164	ALOX5
M164	RORC
M165	CYP19A1
M165	SRD5A1
M165	PTGS1
M165	EPHX2
M165	CYP1B1
M165	ABCG2
M165	SHBG
M165	CA4
M165	PTPN2
M165	ESR1
M165	ESR2
M165	CA2
M165	CA1
M165	CA6
M165	ABCB1
M165	PTGS2
M165	EDNRA
M165	PPARG
M165	BACE1
M165	PLA2G10
M165	VEGFA
M165	MMP14
M165	MAPT
M165	DNMT1
M165	APP
M165	MMP2
M169	ACHE
M169	CYP2A6
M169	AHR
M169	CYP1A2
M169	HTR2A
M169	SLC6A4
M169	CA2
M169	PTGS1
M169	HTR2C
M169	AR
M169	ESR1
M169	ESR2
M169	CYP2D6
M169	CYP2C9
M169	CYP3A4
M169	CYP2C19
M169	SHBG
M169	ADRA2C
M169	CHRM2
M169	CHRM1
M169	PTGS2
M169	CHRM3
M169	SHH
M169	BCL2L1
M169	BCL2
M169	CNR2
M169	CNR1
M169	ALOX5
M169	CA4
M169	F2
M169	IDO1
M170	CA2
M170	PTGS1
M170	HTR2C
M170	ACHE
M170	ESR1
M170	ESR2
M170	CYP2A6
M170	AR
M170	HTR2A
M170	SLC6A4
M170	CYP2D6
M170	CYP2C9
M170	CYP3A4
M170	CYP2C19
M170	AHR
M170	SHBG
M170	CYP1A2
M170	CXCL8
M170	PTGS2
M170	SHH
M170	ALOX5
M170	CNR2
M170	HTR7
M170	CA4
M170	CNR1
M170	RORC
M170	ADRA2C
M170	CHRM2
M170	CHRM1
M170	CHRM3
M138	PPARA
M138	FABP5
M138	PPARD
M138	HSD11B1
M138	UGT2B7
M138	CYP19A1
M138	SHBG
M138	G6PD
M138	VDR
M138	AR
M138	PTGFR
M138	CA2
M138	CA1
M138	RXRB
M138	PPARG
M138	RBP4
M138	NR0B2
M138	PTGES
M138	MAPK1
M138	RORA
M138	HMGCR
M138	EPHX2
M138	ITGAL
M138	ICAM1
M138	ITGB2
M147	ABCG2
M147	CA2
M147	APP
M147	CYP1B1
M147	KIT
M147	FLT3
M147	EGFR
M147	ABCB1
M147	ALOX5
M147	CDK1
M147	PLK1
M147	CA4
M147	KDR
M147	PIK3CG
M147	SYK
M147	CA1
M147	PTGS2
M147	F2
M147	AXL
M147	ACHE
M147	AKT1
M147	BACE1
M147	XDH
M147	APEX1
M147	AKR1A1
M147	MMP2
M147	CA6
M147	MMP9
M147	NOS2
M147	INSR
M147	MMP3
M147	CYP19A1
M147	ARG1
M147	PDGFRB
M147	FLT4
M147	PDE5A
M147	ODC1
M147	CXCR1
M147	MAPK8
M147	MAPK10
M147	CDK1
M147	RPS6KB1
M158	CYP1B1
M158	XDH
M158	CA2
M158	CA4
M158	ABCB1
M158	ARG1
M158	APP
M158	ALOX5
M158	PARP1
M158	FLT3
M158	ABCG2
M158	SYK
M158	TTR
M158	MMP9
M158	MMP2
M158	TOP1
M158	CYP19A1
M158	ACHE
M158	ESR1
M158	ESR2
M158	EGFR
M158	KIT
M158	F2
M158	PTGS2
M158	CFTR
M158	CA1
M158	CDK1
M158	MPO
M158	PIK3R1
M158	KDR
M158	MMP3
M158	PLK1
M158	CA6
M158	CXCR1
M158	AKT1
M158	BACE1
M158	AXL
M158	AKR1A1
M158	CDK1
M159	PPARA
M159	FABP5
M159	PPARD
M159	HSD11B1
M159	VDR
M159	AR
M159	UGT2B7
M159	SHBG
M159	G6PD
M159	CYP19A1
M159	PTGFR
M159	CA2
M159	CA1
M159	CYP1A2
M159	PTGER3
M159	MAPK1
M159	TTR
M159	HMGCR
M159	EDNRA
M159	PTPRC
M159	RBP4
M159	MMP9
M159	MMP2
M159	MMP14
M159	SLC6A4
M159	PTGES
M159	AKR1A1
M159	CTSG
M159	CXCL8
M159	STS
M159	BCL2
M159	MDM2
M150	ABCG2
M150	CYP1B1
M150	ALOX5
M150	FLT3
M150	KIT
M150	SYK
M150	ABCB1
M150	CA2
M150	ESR2
M150	TOP1
M150	ARG1
M150	PLK1
M150	PARP1
M150	XDH
M150	MMP2
M150	AMY1A
M150	KDR
M150	EGFR
M150	MMP9
M150	PTGS2
M150	CA1
M150	APP
M150	PIK3CG
M150	CA6
M150	CDK1
M150	NOS2
M150	PIK3R1
M150	CXCR1
M150	APEX1
M150	AKR1A1
M150	CA4
M150	BACE1
M150	CFTR
M150	F2
M150	ODC1
M150	INSR
M150	TTR
M150	AXL
M150	MAPK1
M150	AKT1
M150	CYP19A1
M150	ACHE
M150	CDK1
M148	CYP1B1
M148	CA4
M148	ESR1
M148	ABCG2
M148	CYP19A1
M148	ESR2
M148	PTGS1
M148	SHBG
M148	PPARG
M148	BCHE
M148	CA2
M148	EDNRA
M148	LCK
M148	BACE1
M148	CA1
M148	KIT
M148	KDR
M148	ACHE
M148	PTGER3
M148	RET
M148	MTOR
M148	PIK3CA
M148	CLK1
M148	PLA2G10
M148	PTGS2
M148	VEGFA
M148	ABCB1
M148	CA6
M148	VCP
M148	PIK3R1
M148	EPHB2
M148	MMP3
M157	XDH
M157	CYP19A1
M157	CA2
M157	CA1
M157	CA4
M157	ABCB1
M157	CYP1B1
M157	ABCG2
M157	ESR1
M157	ESR2
M157	PARP1
M157	ACHE
M157	CDK1
M157	FLT3
M157	PTGS2
M157	SYK
M157	TTR
M157	CFTR
M157	LCK
M157	IKBKB
M157	BCHE
M157	ALOX5
M157	EGFR
M157	AR
M157	AMY1A
M157	APP
M157	ARG1
M157	MMP9
M157	MMP2
M157	TOP1
M157	CYP1A1
M157	AHR
M157	PIK3CG
M157	MAPT
M157	INSR
M157	APEX1
M157	TBXAS1
M157	KIT
M157	NOS2
M157	KDR
M157	PLK1
M157	AXL
M157	PDE5A
M157	F2
M157	CYP1A2
M157	CDK1
M43	ADRA2C
M47	CA2
M47	CA1
M50	CA2
M50	ESR2
M50	CA1
M50	CA6
M50	CA4
M50	MIF
M50	ALOX5
M50	MMP9
M50	MMP1
M50	MMP2
M50	TLR4
M50	F3
M50	HSD11B1
M50	ESR1
M57	ADRA2C
M57	SLC6A4
M57	ANPEP
M57	GRIN2B
M57	FUCA1
M57	HTR2A
M61	BACE1
M61	CA1
M61	SRD5A1
M61	HSD11B1
M61	TGFBR1
M61	TRPV1
M61	MDM2
M61	TSPO
M61	ALDH3A1
M61	PSEN2
M61	TLR4
M61	VCP
M61	CXCL8
M61	MAPK8
M61	CHRM2
M61	EPHX1
M61	CACNA1B
M61	IDO1
M61	TLR9
M61	PDE5A
M61	TBXAS1
M61	CASP3
M61	GYS1
M61	P2RX7
M61	MAPK10
M61	PIK3CA
M61	IKBKB
M61	HTR2C
M61	ABL1
M61	FLT1
M61	CDK1
M61	CDK4
M63	HTR2C
M63	P2RX7
M63	ACHE
M63	F2
M63	TRPV1
M63	ALOX5
M63	CNR2
M63	CA2
M63	CA1
M63	PPARA
M63	ABCG2
M63	PARP1
M63	HSD11B1
M63	HTR2A
M63	FLT3
M63	PDGFRA
M63	PTGER3
M63	MMP2
M63	ESR2
M63	TACR1
M63	SYK
M63	PDGFRB
M63	CAPN1
M63	BRD3
M63	TRPM8
M63	MAPK10
M63	JAK2
M63	PRKCQ
M63	PDGFRB
M63	CDK1
M64	CA6
M64	CA4
M64	TTR
M64	CA2
M64	CASP3
M64	CA1
M64	F2
M64	MME
M65	XDH
M65	FLT3
M65	CYP19A1
M65	EGFR
M65	F2
M65	CA2
M65	ALOX5
M65	MPO
M65	PIK3R1
M65	CA1
M65	KDR
M65	MMP3
M65	PLK1
M65	CA6
M65	CDK1
M65	MMP9
M65	MMP2
M65	CA4
M65	CXCR1
M65	AKT1
M65	ABCB1
M65	BACE1
M65	CYP1B1
M65	AXL
M65	ABCG2
M65	AKR1A1
M65	SYK
M65	MAPT
M65	INSR
M65	ACHE
M65	PIK3CG
M65	APEX1
M65	ARG1
M65	ESR2
M65	AHR
M65	APP
M65	PARP1
M65	TTR
M65	TOP1
M65	CDK1
M66	XDH
M66	FLT3
M66	CYP19A1
M66	ESR1
M66	ACHE
M66	PTGS2
M66	ESR2
M66	SYK
M66	TTR
M66	CFTR
M66	CYP1B1
M66	ABCG2
M66	ALOX5
M66	PARP1
M66	CA2
M66	ABCB1
M66	CA4
M66	APP
M66	MMP9
M66	MMP2
M66	TOP1
M66	ARG1
M66	AMY1A
M66	AHR
M66	CA1
M66	AR
M66	EGFR
M66	CDK1
M66	LCK
M66	TBXAS1
M66	KDR
M66	PLK1
M66	AXL
M66	BCHE
M66	HTR2C
M66	F2
M66	MPO
M66	PIK3R1
M66	MMP3
M66	CA6
M66	CXCR1
M66	AKT1
M66	CDK1
M67	XDH
M67	FLT3
M67	CA2
M67	ALOX5
M67	AHR
M67	ABCB1
M67	CYP1B1
M67	ABCG2
M67	CA4
M67	ACHE
M67	SYK
M67	MMP9
M67	MMP2
M67	ARG1
M67	ESR2
M67	TTR
M67	CYP19A1
M67	EGFR
M67	F2
M67	MPO
M67	PIK3R1
M67	CA1
M67	KDR
M67	MMP3
M67	PLK1
M67	CA6
M67	CDK1
M67	CXCR1
M67	AKT1
M67	BACE1
M67	AXL
M67	AKR1A1
M67	APP
M67	PARP1
M67	TOP1
M67	ESR1
M67	PTGS2
M67	CFTR
M67	AMY1A
M67	BCHE
M67	CDK1
M68	EGFR
M68	XDH
M68	CA1
M68	CA2
M68	ESR2
M68	PDGFRB
M68	FLT4
M68	INSR
M68	PLK1
M68	AKT1
M68	MIF
M68	CA4
M68	CYP1A2
M68	ESR1
M68	CA6
M68	PARP1
M68	IDO1
M68	KDR
M68	SNCA
M68	NFKB1
M68	HSP90AA1
M68	CDK4
M69	ABCB1
M69	CYP1B1
M69	CA4
M69	XDH
M69	CA2
M69	CYP19A1
M69	BCHE
M69	ACHE
M69	ABCG2
M69	FLT3
M69	ALOX5
M69	AHR
M69	ESR2
M69	EGFR
M69	BACE1
M69	PIK3CG
M69	F2
M69	CDK1
M69	MPO
M69	PIK3R1
M69	CA1
M69	KDR
M69	MMP3
M69	PLK1
M69	CA6
M69	MMP9
M69	MMP2
M69	CXCR1
M69	AKT1
M69	AXL
M69	AKR1A1
M69	SYK
M69	ARG1
M69	ESR1
M69	APP
M69	KIT
M69	AR
M69	CDK1
M70	XDH
M70	FLT3
M70	CYP19A1
M70	EGFR
M70	F2
M70	CA2
M70	ALOX5
M70	MPO
M70	PIK3R1
M70	CA1
M70	KDR
M70	MMP3
M70	PLK1
M70	CA6
M70	CDK1
M70	MMP9
M70	MMP2
M70	CA4
M70	CXCR1
M70	AKT1
M70	ABCB1
M70	BACE1
M70	CYP1B1
M70	AXL
M70	ABCG2
M70	AKR1A1
M70	MAPT
M70	INSR
M70	ACHE
M70	SYK
M70	PIK3CG
M70	APEX1
M70	ARG1
M70	ESR2
M70	AHR
M70	APP
M70	PARP1
M70	TTR
M70	TOP1
M70	CDK1
M83	PTGS1
M83	HTR2C
M83	CA2
M83	CHRM2
M83	CHRM1
M83	ALB
M83	FLT3
M83	JAK2
M83	PRKCA
M83	ACHE
M83	SLC6A4
M83	HSD11B1
M83	NOS1
M83	MAPT
M83	MAPK10
M83	NOS3
M83	NOS2
M83	TSPO
M83	GAPDH
M83	MAPK8
M83	ALDH1A1
M83	ALDH3A1
M83	SHBG
M83	TGFBR1
M83	TLR9
M83	CNR1
M83	HDAC1
M83	CYP19A1
M83	CXCR2
M83	CA4
M83	CTSS
M83	AKT1
M83	BACE1
M83	BRAF
M83	TNNI3K
M83	CDK1
M55	CA4
M55	CYP1B1
M55	CYP19A1
M55	ABCG2
M55	ESR2
M55	ESR1
M55	SHBG
M55	PTGS1
M55	BACE1
M55	CA2
M55	CA1
M55	CA6
M55	APP
M55	PLA2G10
M55	ACHE
M55	GUSB
M55	KDR
M55	CDK1
M55	NTRK1
M55	TOP1
M55	DNMT1
M55	FUT7
M55	STAT1
M55	MMP2
M55	MMP9
M55	ODC1
M55	PARP1
M55	ABCB1
M55	PPARG
M55	EDNRA
M55	BCL2
M55	PDGFRB
M55	MMP3
M55	KIT
M55	ATP4A
M155	CYP1B1
M155	CYP19A1
M155	CA4
M155	ABCB1
M155	ESR1
M155	ESR2
M155	XDH
M155	ACHE
M155	ABCG2
M155	FLT3
M155	LCK
M155	KIT
M155	SYK
M155	TTR
M155	CA2
M155	PTGS2
M155	CFTR
M155	CA1
M155	ARG1
M155	ALOX5
M155	PARP1
M155	APP
M155	CDK1
M155	MMP9
M155	MMP2
M155	TOP1
M155	AMY1A
M155	AHR
M155	AR
M155	NOS2
M155	EGFR
M155	F2
M155	BACE1
M155	CYP1A1
M155	CYP1A2
M155	BCHE
M155	MPO
M155	PIK3R1
M155	KDR
M155	MMP3
M155	PLK1
M155	CDK1
M156	CA1
M156	CA4
M156	EGFR
M156	XDH
M156	CA6
M156	CA2
M156	SRD5A1
M156	ESR2
M156	ALOX5
M156	FLT4
M156	INSR
M156	PLK1
M156	PTGS2
M156	KDR
M156	ACHE
M156	CYP1A2
M156	ESR1
M156	PARP1
M156	ERBB2
M156	BACE1
M156	CHRM1
M156	CDK4

## Sheet: 652 targets associated FA
ABAT
ABCB1
ABCC1
ABCG2
ABL1
ACACB
ACE
ACHE
ACKR3
ACPP
ACVR1B
ADAM17
ADAMTS4
ADAMTS5
ADCY5
ADH1B
ADH1C
ADORA1
ADORA2A
ADORA2B
ADORA3
ADRA1A
ADRA1B
ADRA1D
ADRA2A
ADRA2B
ADRA2C
ADRB1
ADRB2
ADRB3
AGPAT2
AHCY
AHR
AKR1A1
AKR1B1
AKR1B10
AKR1C1
AKR1C2
AKR1C3
AKR1C4
AKT1
ALB
ALDH1A1
ALDH2
ALDH3A1
ALDH5A1
ALK
ALOX12
ALOX15
ALOX5
ALOX5AP
ALPG
ALPL
AMPD3
AMY1A
ANPEP
AOC3
APEX1
APH1A
APH1B
APP
AR
ARG1
ASAH1
ATIC
ATP4A
ATP4B
AURKA
AURKB
AVPR1A
AVPR2
AXL
BACE1
BCHE
BCL2
BCL2L1
BDKRB2
BMP1
BMP4
BMPR1A
BRAF
BRD1
BRD2
BRD3
BRD4
BRDT
BRPF1
CA1
CA12
CA13
CA14
CA2
CA3
CA4
CA5A
CA5B
CA6
CA7
CA9
CACNA1B
CACNA2D1
CALM1
CAMK2B
CAPN1
CASP3
CASP7
CBR1
CCNA1
CCNA2
CCNB1
CCNB2
CCNB3
CCND1
CCND2
CCND3
CCNE1
CCNE2
CCNH
CCNT1
CCR2
CCR4
CD38
CDC25A
CDC25B
CDC45
CDC7
CDK1
CDK2
CDK4
CDK5
CDK5R1
CDK6
CDK7
CDK8
CDK9
CES1
CES2
CFTR
CHAT
CHEK1
CHEK2
CHRM1
CHRM2
CHRM3
CHRM4
CHRM5
CHRNA4
CHRNA7
CHRNB2
CISD1
CLK1
CLK4
CMA1
CNR1
CNR2
COMT
CPA1
CREBBP
CRHR1
CSF1R
CSNK1G1
CSNK2A1
CTSB
CTSC
CTSD
CTSG
CTSK
CTSL
CTSS
CXCL8
CXCR1
CXCR2
CXCR4
CYP11B1
CYP11B2
CYP17A1
CYP19A1
CYP1A1
CYP1A2
CYP1B1
CYP26A1
CYP26B1
CYP2A6
CYP2C19
CYP2C9
CYP2D6
CYP3A4
CYP51A1
DAO
DAPK1
DBF4
DBH
DHODH
DNM1
DNMT1
DNMT3A
DPP4
DRD1
DRD2
DRD3
DRD4
DRD5
DUSP3
DYRK1A
DYRK1B
EBP
ECE1
ECE2
EDNRA
EDNRB
EGFR
EGLN1
EIF4A1
ELAVL1
ENPP2
EPHB2
EPHB3
EPHB4
EPHX1
EPHX2
ERBB2
ERN1
ESR1
ESR2
ESRRA
ESRRB
ESRRG
EWS-Fli1
EZR
F10
F2
F3
F7
FAAH
FABP1
FABP2
FABP3
FABP4
FABP5
FADS1
FBP1
FDFT1
FFAR1
FFAR4
FGFR1
FGR
FLT1
FLT3
FLT4
FNTA
FNTB
FOLH1
FUCA1
FUT4
FUT7
FYN
G6PD
GABBR1
GABBR2
GABRA1
GABRA2
GABRA3
GABRA5
GABRB2
GABRB3
GABRG2
GAPDH
GC
GCGR
GLI1
GLI2
GLO1
GLRA1
GPBAR1
GPR18
GPR35
GPR55
GRIA2
GRIN1
GRIN2B
GRK2
GRK6
GRM1
GRM2
GRM4
GRM5
GSK3A
GSK3B
GSR
GSTK1
GUSB
GYS1
HAO1
HCAR2
HCN1
HDAC1
HDAC10
HDAC11
HDAC2
HDAC3
HDAC6
HDAC8
HIF1A
HLCS
HMGCR
HMOX1
HNF4A
HPRT1
HRH1
HRH2
HRH3
HRH4
HSD11B1
HSD11B2
HSD17B1
HSD17B14
HSD17B2
HSD17B3
HSP90AA1
HSPA1A
HTR1A
HTR1B
HTR1D
HTR2A
HTR2B
HTR2C
HTR3A
HTR5A
HTR6
HTR7
ICAM1
ICMT
IDH1
IDO1
IGF1R
IGFBP3
IKBKB
IL2
IMPDH2
INMT
INSR
ITGAL
ITGB2
ITK
JAK1
JAK2
JAK3
KAT2B
KCNA1
KCNA3
KCNA4
KCNE1
KCNH2
KCNJ3
KCNJ5
KCNJ6
KCNMA1
KCNN4
KCNQ1
KDM1A
KDM2A
KDM4C
KDM4E
KDM5C
KDR
KIF11
KISS1R
KIT
KLK1
KLK2
LCK
LDHA
LDHB
LIPE
LRRK2
LTA4H
LTB4R
LYN
MAOA
MAOB
MAP2
MAP2K1
MAP3K8
MAP4K4
MAPK1
MAPK10
MAPK14
MAPK8
MAPK9
MAPKAPK2
MAPKAPK3
MAPKAPK5
MAPT
MB
MC4R
MCHR1
MCL1
MDM2
MET
METAP2
MGLL
MIF
MME
MMP1
MMP12
MMP13
MMP14
MMP2
MMP3
MMP8
MMP9
MPG
MPI
MPL
MPO
MST1R
MTAP
MTNR1A
MTNR1B
MTOR
MYLK
NAAA
NAE1
NAMPT
NAT1
NCSTN
NEK2
NEK6
NFE2L2
NFKB1
NFKBIA
NISCH
NMUR2
NOS1
NOS2
NOS3
NOX4
NPBWR1
NPC1L1
NPY5R
NQO1
NQO2
NR0B2
NR1H2
NR1H3
NR1H4
NR1I2
NR1I3
NR3C1
NR3C2
NT5E
NTRK1
NTRK2
NUAK1
NUDT1
ODC1
OPRD1
OPRK1
OPRM1
OXER1
P2RX3
P2RX7
PABPC1
PARP1
PDE10A
PDE1C
PDE2A
PDE4B
PDE4D
PDE5A
PDE7A
PDE9A
PDGFRA
PDGFRB
PDK1
PDPK1
PFKFB3
PGD
PGF
PGGT1B
PGR
PHF8
PIK3CA
PIK3CB
PIK3CG
PIK3R1
PIM1
PIM2
PIM3
PIP4K2C
PKN1
PLA2G10
PLA2G1B
PLA2G2A
PLA2G4A
PLA2G5
PLAA
PLG
PLK1
PLK4
PNP
POLB
PPARA
PPARD
PPARG
PREP
PRKAB1
PRKCA
PRKCE
PRKCG
PRKCI
PRKCQ
PRKD2
PRKDC
PRMT1
PRMT3
PSEN1
PSEN2
PSENEN
PSMB5
PTGDR
PTGDR2
PTGER1
PTGER2
PTGER3
PTGER4
PTGES
PTGFR
PTGS1
PTGS2
PTK2
PTK2B
PTK6
PTP4A3
PTPN1
PTPN2
PTPN6
PTPRA
PTPRB
PTPRC
PTPRS
PYGL
QDPR
QPCT
RAF1
RAPGEF4
RARA
RARB
RARG
RBP4
RELA
RET
RGS4
RGS8
RNASEH1
ROCK1
ROCK2
RORA
RORB
RORC
RPS6KA1
RPS6KA3
RPS6KB1
RPS6KB2
RXRA
RXRB
RXRG
SAE1
SCD
SCN2A
SCN5A
SERPINA6
SERPINE1
SHBG
SHH
SIGMAR1
SIRT1
SIRT2
SLC10A2
SLC16A1
SLC16A3
SLC18A2
SLC22A12
SLC22A6
SLC28A3
SLC5A1
SLC5A2
SLC5A4
SLC6A2
SLC6A3
SLC6A4
SLC6A5
SLC8B1
SNCA
SQLE
SRC
SRD5A1
SRD5A2
SREBF2
ST3GAL3
ST6GAL1
STAT1
STAT3
STS
SYK
TAAR1
TACR1
TACR2
TAS2R31
TBXA2R
TBXAS1
TDO2
TDP1
TEK
TERT
TGFBR1
THRA
THRB
TLR4
TLR9
TMIGD3
TNF
TNKS
TNKS2
TNNC1
TNNI3
TNNI3K
TNNT2
TOP1
TOP2A
TRPA1
TRPM8
TRPV1
TRPV3
TSPO
TTK
TTR
TUBB1
TUBB3
TYK2
TYMP
TYR
UBA2
UGT2B7
UPP1
VCP
VDR
VEGFA
WEE1
XDH
XPO1
YWHAG

## Sheet: Targets of SS
2ADUB
3M2
3MC2
AAKAD
AAMR
AAOPD
AAT6
ABBP2
ABC1
ABCR
AC133
ACDP4
ACHRD
ACTSA
AD4
ADH3
ADMD
ADMIO2
ADSD
ADTKD2
ADTKD4
ADTKD5
AGS2
AGS6
AGS7
AHUS1
AHUS2
AIFEC
AILJK
AIS1
AIS5
AITD3
ALGAZ
ALPS1B
ALPS2
ALPS2B
ALPS4
ALPS5
ALS11
ALS2CR4
ALSS
AMSH
ANDD
AOMS4
AOS5
AOVD1
APBD
APC1
APDS
APE
APG16L
APNH
APT1LG1
ARC41
ARCND1
ARHGAP2
ARHR2
ARMD2
ARMD4
ARPKD
ASD2
ATR
B120
BABS
BAP
BBS15
BBS16
BCATE2
BCPM
BDPLT10
BDPLT5
BDSD
BEFAHRS
BJS
BMFS4
BMFS6
BRGDA9
BSF2
BTOP
BTPS2
C1DELp36
C1DELq21
C1DELq21.1
C1DELq41q42
C1DUPq21
C1orf106
C1orf124
C1orf28
C1orf4
C1orf69
C20orf37
C2DELp12p11.2
C2DELp161-p15
C2DELp21
C2DUPq31.1
C2DUPq35
C2orf86
C3orf9
CAAHD
CACP
CAKUHED
CALLA
CAPON
CARD12
CCCAP
CCDD
CCHS
CD10
CD133
CD46
CELIAC1
CELIAC3
CESD
CFHL1
CFHL3
CFSMR
CGD1
CHDS7
CHDTHP
CHN
CHN1
CHN2
CHS1
CHT1
CIAS1
CILD31
CJS
CLAN
CLCs
CLK1
CLP46
CMCS
CMD1A
CMD1I
CMD1V
CMH6
CMNS
CMRD
CMS15
CMS1A
CMS1B
CMS20
CMS22
CMS7
CMS8
CMT1B
CMT1F
CMT1G
CMT2A
CMT2A1
CMT2A2A
CMT2A2B
CMT2B
CMT2D
CMT2DD
CMT2E
CMT2EE
CMT2F
CMT2K
CMT2P
CMT2Q
CMT2R
CMT2T
CMT2W
CMT2Y
CMT4A
CMT4D
CMT4K
CMTD1F
CMTDIC
CMTDID
CMTDIG
CMTRIA
CMTRIC
COCA1
COLED
CORD12
CORD3
CSIF
CSS2
CSS9
CTIP1
D10S105E
D2S201E
DBP2
DBS
DDD4
DDX16
DEE6
DEE6A
DEE6B
DEL1p35
DEL1q21.1
DESMD
DFNA34
DFNA37
DFNB57
DFNB82
DGK
DILOS
DJ9
DJC6
DMRV
DRADA
DRS2
DRVT
DSH
DSMA4
DSRAD
DSS
DUP1p36.33
DURS2
DVC1
DYT18
DYT9
DZIP2
E1B
EAG
EDM2
EDSCL2
EDSFS
EDSKCL1
EDSS1
EDSSPD2
EDSVASC
EGBRS
EIF4G
EIG12
ELA2A
EMD2
ENDOVESLB
ESA
ETM6
EVI9
FAM26C
FARSLB
FASL
FASPS3
FCAS1
FCAS4
FCC1
FCU
FEB3A
FFM
FHM3
FHR1
FHR3
FLNMS
FPC
FPLD2
FRAP1
FRPHE
FSGS9
FTDALS3
FTDALS6
G1P1
GAMOS5
GAMOS8
GANDS
GAPO
GARS
GBD4
GDA
GDE
GEFSP2
GF1
GIDID
GINGF
GIRDIN
GIV
GLE1L
GLSS
GLUT1
GLUT1DS
GLYBP
GPR13
GRACILE
GRNG
GS
GSD10
GSD15
GSD4
GTBP
GVHDS
HAPO
HARS
HAYOS
HCCA2
HD
HDL4
HDLCQTL13
HEDJ
HESJAS
HF1
HFE1
HFL1
HGF
HGPS
HHD
HIAA0929
HIES5
HIRIP
HJCYS
HKRP1
HLA-H
HLF4
HLN2
HMN2B
HMN5A
HMN7A
HMN7B
HMSN6A
HMSNL
HNPCC1
HNPCC5
HOMGSMR2
HOX4D
HOX4I
HPALP1
HPE9
HPMRS1
HRD
HRPT2
HSCR1
HSCR3
HSF
HSP27
HTLVR
HUS
IBD10
IBD13
IBD14
IBD17
IBD19
IBD29
IBMPFD1
IBMPFD2
ICF3
ICP3
IDDEBF
IDDM12
IFI1
IFI4
IFI41
IFI75
IFNB2
IFPS
IL6QTL
IL6RQ
ILFS2
IMD14A
IMD14B
IMD37
IMD48
IMD71
IMDSHY
IPAF
ISQMR
IT15
JBTS14
JBTS25
JBTS4
JP1
JPO1
KCND3L
KCND3S
KCS
KCS1
KEFH
KIAA0042
KIAA0214
KIAA0274
KIAA0328
KIAA0401
KIAA0436
KIAA0461
KIAA0464
KIAA0473
KIAA0517
KIAA0562
KIAA0642
KIAA0657
KIAA0720
KIAA0806
KIAA0839
KIAA1034
KIAA1140
KIAA1150
KIAA1212
KIAA1441
KIAA1630
KIAA1685
KIAA1809
KIAA1915
KIAA1985
KIAA2025
KINS
KROX20
KRPPD
KTELC1
KYNUU
LAF4
LCCS
LCCS1
LDS4
LEUDEN
LGMDR21
LGN
LH1
LIG2
LIKNS
LLH
LMN1
LOMARS
LPS
LQT15
LQT9
LRG47
LWS
M6S1
MART2
MC3DN1
MC4DN1
MCDR2
MCH4
MCH5
MCPH20
MDA5
MDM
MDPS
MDR1
MDR3
MDS
MELIOS
MEN2A
MEPCA
MFM1
MGC1203
MGCA8
MICCAP
MINAT
MINT
MKS12
MMDS1
MMDS2
MMDS3
MMRCS2
MMRCS3
MNMN
MODED
MOPD1
MPDT
MPPH2
MRD14
MRD25
MRD27
MRD37
MRD42
MSF
MSS
MSUDMV
MTDPS3
MTDPS6
MTDPS9
MTPA
MVCD5
MVCD7
MYMY
MYMY5
MYSPC
NA14
NACP
NADGP
NAG
NALP3
NBLST1
NBLST2
NBPHOX
NCMS
NCPH
NDGOA
NEP
NEPH1
NFSRA
NHE1
NIID
NISBD1
NISBD2
NLS1
NMOAS
NMYC
NNMS
NPH1
NPHS18
NPHS2
NPHS22
NPHS23
NPPS
NPY3R
NS4
NS6
NS8
NSLH2
NTRKR3
OCIF
ODED
ODG1
OFC6
OFD5
OMI
OODD
OPG
ORC1L
ORC4L
P130
p150
P62
p68
PAHX
PARK1
PARK11
PARK13
PARK18
PARK19
PARK2
PARK22
PARK4
PARK5
PARK6
PARK7
PARK9
PBS
PCA1
PCLD2
PDB3
PDB5
PDB6
PDE11A1
PDE11A2
PDE11A3
PDJ
PDNP1
PEAMO
PED
PEHOL
PEK
PEOB4
PERK
PGAMM
PGY1
PGY3
PHA
PHASK
PHGDHD
PHRINL
PINS
PIT
PKBG
PKD4
PKD5
PKD6
PKHD1
PLC
PMGEDSV
PMX2B
PON
POVD1
PP2CM
PPH1
PPNAD2
PPNAD3
PPS1
PRAAS3
PRKR
PROML1
PRP8
PRR4
PRSS25
PSN
PSS6
PTD
PTHSL2
PTMP
PUM
PVRL4
PYL
PYPAF1
QPD
RAB3GAP150
RADMIS
RATARS
RBM8B
RFMN
RHNA
RHOGAP2
RIFLE
RILDBC1
RIT
RJALS
RMD2
ROC1
ROCHIS
RP19
RP39
RP41
RP47
RPRGL1
RTD
RUMI
SAC3
SAP1
SAP155
SARA2
SCA17
SCA19
SCA22
SCA34
SCA43
SCAMC1
SCPNK
SCZD17
SD1
SDCHCN
SDTY1
SEC61
SEMDJL1
SERKAL
SESAME
SF3B155
SGMRT1
SGS
SHAPNS
SHARP
SIASD
SIP1
SJA
SJS
SJS1
SK3
SKCA3
SKDEAS
SKI1
SKS
SLD
SLEB1
SLEB10
SLEB2
SLSN1
SLSN4
SLSN7
SMAD1
SMADIP1
SMAJI
SMARCF1
SMEI
SNIBFIS
SOM
SOPH
SPD1
SPDRS
SPG74
SPG78
SPG79
SRK
SRN1
SSPS
ST3GALV
STBM2
STGD1
STGD2
STGD3
STGD4
STHAG4
STL2
STL5
STM2
STROMS
STSL1
SUCLA1
SZP
TACE
TACHD
TAL
TALS
TAN1
TAR
TBRS
TCS4
TDH3
TEM8
TFCP2L4
TFQTL2
TGD
THH
THL
THMD1
THPH2
THTR1
TIL3
TKS
TKT
TMBTS
TNFSF6
TOF
TRHY
TRMA
TTC7
TYRRS
U4ATAC
UFS2
UHS1
UHS3
URBWD
URK
USH1M
USH3B
V28
VAMAS2
VAMAS3
VAMAS4
VAMAS5
VCRL1
VCRL2
VMCKD
VODI
VSD1
VWS
VWS2
WARBM1
WARBM2
WAS2
WASPIP
WHIMS
WHSUS
WIP
WPWS
WRCN
WRS
XIGIS
YAP
YARS
YRS
YTS
YVS
ZFHX1B
ZLS1
ZLS3
ZNF406
A2M
AAK1
AARS1
ABCA1
ABCA4
ABCA7
ABCB1
ABCB4
ABCB6
ABCC9
ABCG2
ABCG8
ABHD5
ABL1
ACAD8
ACADVL
ACCS
ACE
ACE2
ACHE
ACLY
ACP1
ACP2
ACP5
ACR
ACRPV
ACSL1
ACSL3
ACSL4
ACSL5
ACSL6
ACTA2
ACTB
ACTC1
ACTN1
ACVRL1
AD10
AD11
AD12
AD13
AD14
AD15
AD17
AD6
AD7
AD7CNTP
ADA
ADA2
ADAD1
ADAM17
ADAMTS10
ADAMTS13
ADAMTS17
ADAMTS9
ADAMTS9-AS2
ADAMTSL2
ADAMTSL4
ADAR
ADCYAP1
ADGRG1
ADH1C
ADIPOQ
ADIPOR1
ADIPOR2
ADM
ADRA2C
AEBP1
AFF2
AFF3
AGBL5
AGER
AGL
AGMAT
AGMO
AGO2
AGPAT1
AGRN
AGTR1
AHCYL1
AHDC1
AICDA
AIF1
AIM2
AIMP1
AIRE
AIS2
AIS3
AIS4
AITD1
AITD2
AITD4
AKNA
AKT2
AKT3
ALCAM
ALDH1B1
ALDH3A2
ALDH3B1
ALDH3B2
ALDH4A1
ALDH6A1
ALDH7A1P1
ALDH8A1
ALDH9A1
ALG14
ALG1L11P
ALKBH1
ALKBH2
ALKBH3
ALMS1
ALMS1P1
ALPP
AMBP
AMH
AMHR2
AMPH
AMY1B
AMY1C
ANAPC1
ANGPTL3
ANGPTL4
ANKRD20A1
ANTXR1
ANXA11
ANXA5
AOPEP
AP1B1
AP4B1-AS1
APAF1
APC
APCS
APEH
APOA1
APOB
APOBEC3B
APOC1
APOC2
APOE
APOF
APOH
APTX
AQP1
AQP2
AQP3
AQP4
AQP5
AQP6
AQP7
AREG
ARG2
ARHGAP45
ARHGAP6
ARHGEF1
ARHGEF11
ARHGEF25
ARID1A
ARID1B
ARL2
ARL9
ARMC8
ARMS2
ARPC1B
ARR3
ARSA
ASCL2
ASCL3
ASGR2
ASPG3
ASRGL1
ASXL2
ATAD3A
ATD
ATE1
ATF3
ATF6
ATF6B
ATF7IP
ATG16L1
ATG5
ATHS
ATN1
ATP10B
ATP12A
ATP13A2
ATP1A1
ATP1A2
ATP2C1
ATP5F1A
ATP5MJ
ATP6AP1
ATP6V0A4
ATP6V0D2
ATP6V1B1
ATP6V1B2
ATP6V1C2
ATP6V1F
ATP7B
ATRNL1
ATXN2
AVPR1B
AXIN2
AZGP1
B2M
B3GALT5
B3GALT6
B3GAT1
B3GLCT
B7RP1
BAG6
BAK1
BANK1
BAX
BBS5
BCKDHB
BCL10
BCL11A
BCL6
BCS1L
BDNF
BFSP1
BFSP2
BGLAP
BHLHA15
BHLHA9
BIRC7
BIVM-ERCC5
BLK
BLVRB
BLZF1
BMP6
BMPR2
BOD1
BOLA3
BOS2
BPIFA1
BPIFA2
BRCA1
BSCL2
BSND
BST1
BTF3L4P3
BTG2
BTG3
BTK
BTLA
BTN1A1
BTN2A1
BTN2A2
BTN3A1
BTN3A2
BTN3A3
BTNL2
C1DELp35
C1DUPp36.33
C1orf141
C1S
C2
C2-AS1
C3
C3orf20
C3orf80
C4A
C4B
C4BPA
C4BPB
C8B
CA8
CACNA1A
CACNB2
CALB2
CALCA
CALHM1
CALM2
CALR
CAMK1D
CAND1
CAPN10
CAPN5
CAPN8
CARD16
CARD9
CASP1
CASP10
CASP2
CASP8
CASP8AP2
CASP9
CAST
CAT
CATSPER1
CAV1
CAV3
CAVIN1
CBX3
CBX5
CCDC174
CCDC180
CCDC28B
CCDC6
CCDC88A
CCK
CCL11
CCL17
CCL18
CCL2
CCL20
CCL21
CCL22
CCL23
CCL25
CCL26
CCL27
CCL28
CCL3
CCL3L1
CCL4
CCL5
CCN1
CCN2
CCN6
CCR1
CCR3
CCR5
CCR6
CCR7
CCR8
CCR9
CD14
CD163
CD180
CD1A
CD1D
CD2
CD22
CD226
CD244
CD247
CD27
CD274
CD276
CD28
CD36
CD4
CD40
CD40LG
CD44
CD5
CD52
CD55
CD58
CD59
CD6
CD68
CD69
CD70
CD72
CD79A
CD80
CD86
CD8A
CD9
CD93
CD99
CDC123
CDC42
CDC73
CDCA4
CDCA7
CDH1
CDH13
CDH3
CDK2AP2
CDKAL1
CDKL2
CDKN1A
CDKN2A
CDKN2B
CDKN2D
CDKN3
CEACAM5
CELA2A
CELIAC10
CELIAC11
CELIAC12
CELIAC2
CELIAC6
CELIAC7
CELIAC8
CELIAC9
CENPA
CENPB
CENPC
CENPF
CEP104
CEP290
CEP89
CERS3
CETN2
CETP
CFB
CFH
CFHR1
CFHR3
CFLAR
CHCHD2
CHD4
CHD7
CHDS2
CHDS5
CHDS8
CHDS9
CHI3L1
CHIA
CHIT1
CHP1
CHRNA1
CHRNA3
CHRNA5
CHRNB4
CHST3
CHUK
CIAO2B
CIDEC
CISH
CKAP2L
CKAP4
CLCNKA
CLCNKB
CLDN10
CLDN3
CLDN4
CLDN5
CLEC2B
CLEC4A
CLEC4D
CLEC4E
CLEC6A
CLEC7A
CLN3
CLN5
CLN6
CLN8
CLOCK
CLU
CMT2H
CMTDIA
CNGA3
CNN3
CNNM4
CNTN2
COIL
COL11A1
COL11A2
COL11A2P1
COL17A1
COL18A1
COL1A1
COL1A2
COL3A1
COL4A1
COL4A2
COL4A3
COL5A1
COL5A2
COL6A5
COL8A1
COL8A2
COL9A2
COLEC11
COLEC12
COLQ
COPA
COPB1
COPD
COPG1
COPG2
COPS5
COPS6
COQ8A
CP
CPAMD8
CPEB4
CPNE1
CPQ
CPT2
CPVL
CR1
CR2
CRB2
CREBRF
CRH
CRISP3
CRLF1
CRP
CRTC1
CRTC3
CRYAA
CRYAB
CRYBA4
CRYBB1
CSF2
CSF3
CSK
CSN1S1
CSN2
CST1
CST3
CST6
CSTF1
CTDP1
CTLA4
CTNNA1
CTNND1
CTNS
CTSA
CTSF
CTSH
CUL1
CUL4A
CUL4B
CUL5
CUL9
CX3CL1
CX3CR1
CXCL1
CXCL10
CXCL11
CXCL12
CXCL13
CXCL5
CXCL9
CXCR2P1
CXCR3
CXCR5
CXCR6
CYBA
CYBB
CYCS
CYLD
CYP11A1
CYP21A1P
CYP21A2
CYP27B1
CYP2B6
CYP2C8
CYP2E1
CYP3A43
CYP3A5
CYP3A7
CYP4A11
CYP4F2
CYP4F22
CYP4F3
DAB1
DAXX
DBA2
DBT
DCAF17
DCAF8
DCD
DCTN1
DCX
DDB1
DDB2
DDIT3
DDR2
DDX11
DDX23
DDX39B
DDX58
DDX59
DEFA1
DEFB1
DEFB103B
DEFB136
DEFB4A
DEGS2
DEL1p36
DEL1q21
DEL1q41q42
DEL2p12p11.2
DEL2p16.1-p15
DEL2p21
DEL2q31
DENND11
DES
DGKQ
DGUOK
DHTKD1
DHX16
DHX40
DIABLO
DJ1
DLAT
DLX2
DNAH8
DNAJB11
DNAJC10
DNAJC24
DNAJC3
DNAJC5
DNAJC6
DNASE1
DNASE1L3
DNTT
DOCK8
DOP1B
DPP7
DPYSL5
DSC2
DSG1
DSP
DSTN
DUP1q21
DUP2q31.1
DUP2q35
DUSP11
DUSP19
DUT
DVL1
DYNLT1
DZIP1L
E2F1
EBF1
EBI3
ECM1
EDA
EDA2R
EDAR
EDARADD
EDC4
EDN1
EDN3
EEA1
EEC1
EEF1A1
EFEMP1
EFL1
EGF
EGR2
EHMT2
EIF2AK2
EIF2AK3
EIF4G1
ELANE
ELAVL3
ELAVL4
ELN
ELOA
ELOVL4
EN1
ENDOVESL
ENO1
ENO2
ENPP1
ENSG00000223356
ENSG00000224163
ENSG00000229309
ENSG00000229495
ENSG00000230309
ENSG00000230533
ENSG00000234586
ENSG00000242162
ENSG00000244429
ENSG00000245869
ENSG00000257105
ENSG00000259505
ENSG00000269918
ENSG00000269954
ENSG00000271553
ENSG00000284762
ENSG00000285016
ENSG00000286829
ENSG00000288064
EP300
EPRS1
EPSTI1
EPX
ERAP1
ERAP2
ERBB3
ERC1
ERCC1
ERCC2
ERCC3
ERCC4
ERCC5
ERCC6
ERCC8
ERCC8-AS1
ERLIN1
ERV3-1
ERVW-1
ESCO1
ESPN
ETS1
ETV5
ETV6
EVC
EVC2
EVPL
EWSR1
EXOSC10
EYS
F2R
F2RL1
F5
F9
FADD
FAM120C
FAM167A
FAM228A
FAM89B
FAM98A
FARSB
FAS
FASLG
FBL
FBLN7
FBN1
FBXW4
FBXW7
FCGR2A
FCGR3A
FCGR3B
FCRL3
FCRL4
FCYT
FEN1
FERMT1
FES
FGF1
FGF10
FGF11
FGF16
FGF17
FGF18
FGF2
FGF22
FGF23
FGF3
FGF4
FGF5
FGF7
FGF8
FGF9
FGFR2
FGFR3
FGFR4
FHASD
FIG4
FKBP14
FKBP14-AS1
FLG
FLG2
FLNA
FLNB
FLNC
FLNC-AS1
FMO1
FMR1
FN1
FOS
FOSL1
FOXC1
FOXC2
FOXD3
FOXE3
FOXF2
FOXG1
FOXN2
FOXP2
FOXP3
FPR2
FRAXA
FRS2
FSHR
FST
FSTL1
FTO
FUCA2
FURIN
FWS
FXN
FYCO1
GAD1
GAD2
GADD45A
GAL
GALNT13
GAP43
GARS1
GAS2
GAS6
GAST
GATA4
GATAD2A
GATAD2B
GATD3A
GBA
GBA2
GBD2
GBD3
GBE1
GBF1
GCKR
GDAP1
GDF5
GDF6
GDNF
GDPD4
GFAP
GFRA1
GGT1
GH1
GHR
GIGYF2
GIMAP2
GIMAP4
GJA1
GJA8
GJB2
GJB3
GJB4
GJB6
GLDC
GLE1
GLS
GMDS
GMPPA
GMPPB
GNAI3
GNAO1
GNAQ
GNAS
GNB1
GNB4
GNG5P5
GNL3
GNLY
GOLGA1
GOLGA3
GOLGA4
GOLGB1
GORASP1
GOSR2
GOT2
GPA33
GPATCH3
GPC3
GPI
GPSM2
GPSM3
GPT
GRAP
GREM2
GRHL2
GRHL3
GRIN2A
GRIN3B
GRIP2
GRN
GRP
GSN
GSS
GSTM1
GSTM2
GSTM5
GSTT1
GTF2E2
GTF2F1
GTF2H1
GTF2H2
GTF2H3
GTF2H4
GTF2H5
GTF2I
GTF2IRD1
GUCY1A1
GUCY1B1
GUK1
GYG1
GZMA
GZMB
H1-0
H1-1
H1-5
H1-6
H19
H2AC18
H2AC20
H2AC4
H2AC6
H2BC3
H2BC4
H2BS1
H3C2
H3P13
H3P19
H3P8
H4-16
H4C1
H4C2
HAAO
HACL1
HADHA
HADHB
HARS1
HARS2
HCCS
HCG23
HCN4
HCP5
HCRT
HDGF
HDL3
HELLS
HEPACAM
HESX1
HEXA
HEXB
HEYL
HFE
HHAT
HHEX
HLA-A
HLA-B
HLA-C
HLA-DMA
HLA-DMB
HLA-DOA
HLA-DOB
HLA-DPA1
HLA-DPB1
HLA-DQA1
HLA-DQA2
HLA-DQB1
HLA-DQB1-AS1
HLA-DQB2
HLA-DQB3
HLA-DRA
HLA-DRB1
HLA-DRB3
HLA-DRB5
HLA-DRB6
HMCN1
HMGA1
HMGA2
HMGB1
HMGB2
HMGN1
HMGN4
HMX1
HNF1B
HNRNPC
HNRNPDL
HNRNPH1
HNRPA2B1
HOOK1
HOXC13
HOXC13-AS
HOXC6
HOXD10
HOXD13
HP
HRAS
HRES1
HS2ST1
HSALNG0007635
HSALNG0007636
HSALNG0013607
HSALNG0014115
HSALNG0021150
HSALNG0030208
HSALNG0046729
HSALNG0046730
HSALNG0049404
HSALNG0049427
HSALNG0049428
HSALNG0049429
HSALNG0049436
HSALNG0061260
HSALNG0061261
HSALNG0063445
HSALNG0109667
HSBP1
HSCR5
HSCR6
HSCR9
HSPA4
HSPA5
HSPA8
HSPB1
HSPB2
HSPBP1
HSPD1
HSPG2
HT
HTN1
HTN3
HTR4
HTRA2
HTT
HYOU1
IARS2
IBA57
IBD11
IBD12
IBD15
IBD16
IBD18
IBD20
IBD23
IBD3
IBD5
IBD7
IBD9
ICA1
ICAM3
ICOSLG
ID3
IFI16
IFI27
IFIH1
IFN1@
IFNA1
IFNA13
IFNA2
IFNAR1
IFNB1
IFNG
IFNG-AS1
IFNGR2
IFNL3
IFNLR1
IGF1
IGF2BP2
IGH
IGHE
IGHG1
IGHM
IGHV3-52
IGHV3-71
IGK
IGKC
IGLL1
IGSF10
IKBKE
IKBKG
IKZF1
IL10
IL12A
IL12A-AS1
IL12B
IL12RB1
IL12RB2
IL13
IL15
IL17A
IL17D
IL17F
IL17RA
IL17RB
IL17RC
IL17RD
IL17RE
IL18
IL18BP
IL18R1
IL1A
IL1B
IL1F10
IL1R1
IL1RL1
IL1RL2
IL1RN
IL21
IL21R
IL22
IL22RA1
IL23A
IL23R
IL25
IL27
IL2RA
IL2RB
IL3
IL33
IL34
IL36A
IL37
IL4
IL5
IL6
IL6R
IL6ST
IL7
IL7R
IL9
ILF2
ILF3
ILK
IMMP1L
INAVA
INPP5K
INS
INSRR
IQGAP2
IRAK1
IRAK1BP1
IRF1
IRF2
IRF3
IRF4
IRF5
IRF6
IRF7
IRF8
IRF9
IRGM
IRS1
ISCA1
ISG20
ISG20L2
ISL1
ITGA1
ITGA2
ITGA3
ITGA4
ITGAE
ITGAM
ITGAX
ITGB1
ITIH4
ITPR1
ITPR2
ITPR3
ITSN2
IVL
JAG1
JAZF1
JPH1
JRKL
JUN
JUND
KALRN
KARS1
KCNC3
KCND2
KCND3
KCNH1
KCNH3
KCNIP3
KCNJ10
KCNJ11
KCNJ2
KCNN3
KCP
KCTD7
KDF1
KERA
KIF14
KIF1B
KIR2DL1
KIR2DL2
KIR2DL3
KIR2DS1
KIR2DS2
KIR2DS3
KIR2DS4
KIR2DS5
KIR3DL1
KIR3DS1
KIRREL1
KITLG
KLF4
KLHL12
KLK10
KLK7
KLRB1
KLRC4
KLRG1
KLRK1
KNG1
KONDS
KREMEN1
KRT1
KRT12
KRT14
KRT16
KRT17
KRT19
KRT3
KRT5
KRT6B
KRT7
KRT74
KRT85
KTN1
KYNU
LACRT
LAMA3
LAMB1
LAMP1
LAMP3
LAMTOR2
LAPTM5
LBR
LCAT
LCE1A
LCN1
LCN2
LEF1
LEP
LEPR
LGALS1
LGALS3
LGALS4
LGALS9
LGR4
LGR5
LIG1
LILRA1
LILRA3
LINC00426
LINC00562
LINC00871
LINC00922
LINC01139
LINC01389
LINC01485
LINC02384
LINC02605
LIPA
LIPC
LMNA
LMNB1
LMNB2
LMX1B
lnc-BTNL2-2
lnc-HLA-DQB1-2
lnc-HLA-DRB1-8
lnc-IL12A-2
lnc-IRF5-3
lnc-LTBP1-1
lnc-PTTG1-5
lnc-SLC35G5-2
LOC101448202
LOC101926943
LOC101929290
LOC102723407
LOC102724058
[truncated: 1,127 more rows]

## Sheet: Components information
	Component code	CAS	Component name
	M1	51-84-3	Acetylcholine
	M7	57-10-3	Palmitic Acid
	M83	89-83-8	5-methyl-2-propan-2-ylphenol
	M169	527-84-4	O-Cymene
	M170	535-77-3	M-Cymene
	M171	17699-14-8	(-)-alpha-Cubebene
	M11	104-14-3	Octopamine
	M166	502-61-4	alpha-Farnesene
	M167	515-13-9	beta-Elemene
	M13	23031-25-6	Terbutaline
	M138	1002-84-2	Pentadecanoic acid
	M141	2009-24-7	Xanthotoxol
	M147	1178-24-1	3,3',4',5,6,7,8-Heptamethoxyflavone
	M148	480-43-3	Isosakuranetin
	M150	29043-07-0	5,6,7,3',4',5'-Hexamethoxyflavone
	M164	5989-54-8	(-)-Limonene
	M151	552-58-9	Eriodictyol
	M165	14259-46-2	Narirutin
	M155	480-44-4	Acacetin
	M156	92-61-5	Scopoletin
	M157	480-40-0	Chrysin
	M158	520-34-3	Diosmetin
	M159	93639-08-8	Lauric acid-1-13C
	M18	94-07-5	Oxedrine
	M173	7785-26-4	(-)-alpha-Pinene
	M174	7785-70-8	(+)-alpha-Pinene
	M175	99-86-5	alpha-Terpinene
	M176	17257-21-5	Naringin 4'-glucoside
	M177	69651-80-5	Hesperetin 5-O-glucoside
	M178	5875-49-0	Merancin hydrate
	M180	23971-42-8	Meranzin
	M168	99-85-4	gamma-Terpinene
	M181	491-50-9	Quercimeritrin
	M182	73692-50-9	Naringenin chalcone
	M183	1088-17-1	Isomeranzin
	M25	484-12-8	Osthole
	M26	499-75-2	Carvacrol
	M160	520-26-3	Hesperidin
	M28	577-85-5	Flavonol
	M2	69-72-7	2-hydroxybenzoic acid
	M32	481-53-8	Tangeretin
	M35	520-33-2	Hesperetin
	M36	478-01-3	Nobiletin
	M37	1168-42-9	Tetramethylscutellarein
	M172	13241-32-2	Neoeriocitrin
	M39	2306-27-6	Sinensetin
	M41	2174-59-6	5-Demethylnobiletin
	M42	480-41-1	Naringenin
	M43	876-04-0	4-[(1R)-2-Amino-1-Hydroxyethyl]Phenol
	M161	5989-27-5	Limonene
	M162	10236-47-2	Naringin
	M163	13241-33-3	Neohesperidin
	M47	110-17-8	Fumaric Acid
	M49	537-98-4	Ferulic Acid
	M50	501-98-4	Coumaric Acid
	M55	69097-99-0	(2R)-5,7-Dihydroxy-2-(3-Hydroxy-4-Methoxyphenyl)-2,3-Dihydrochromen-4-One
	M57	614-35-7	4-[(1R)-1-Hydroxy-2-(Methylamino)Ethyl]Phenol
	M61	495-02-3	Auraptene
	M63	3278-19-1	N-[2-(4-Methoxyphenyl)ethyl]benzamide
	M64	121-57-3	4-Azaniumylbenzenesulfonate
	M65	117-39-5	Quercetin
	M66	520-36-5	Apigenin
	M67	520-18-3	Kaempferol
	M5	67604-48-2	5,7-dihydroxy-2-(4-hydroxyphenyl)-2,3-dihydrochromen-4-one
	M68	93-35-6	Umbelliferone
	M69	491-54-3	Kaempferide
	M70	490-31-3	Robinetin
