# Supplementary material for: “Drying effect” of fructus aurantii components and the mechanism of action based on network pharmacology and in vitro pharmacodynamic validation
Source: Front Pharmacol. 2023 Mar 8;14:1114010. doi: 10.3389/fphar.2023.1114010 (PMC10031011; doi:10.3389/fphar.2023.1114010)
Supplement: Supplementary file 6 [file Table5.XLSX]

## Sheet: Information of C-T network
M1	CHRM4
M1	CHRM2
M1	CHRM1
M1	CHRM3
M1	ACHE
M1	CYP2A6
M1	PLK1
M1	ADH1C
M2	CA2
M2	CA1
M2	CA6
M2	CA4
M2	FUT7
M2	ESR2
M2	ALB
M5	CYP19A1
M5	SHBG
M5	CA4
M5	CYP1B1
M5	ESR1
M5	ESR2
M5	PTGS1
M5	ABCG2
M5	PPARG
M5	PLA2G10
M5	BACE1
M5	CA2
M5	CA1
M5	CA6
M5	KIT
M5	KDR
M5	FGFR1
M5	BCHE
M5	INSR
M5	CLK1
M5	EDNRA
M5	IGFBP3
M5	PTGER3
M5	PIK3CB
M5	CYP2C9
M5	CYP3A4
M5	PIK3CA
M5	BCL2L1
M5	F3
M5	VEGFA
M5	MMP2
M5	MMP3
M5	APP
M5	BCL2
M5	VCP
M5	LCK
M5	SYK
M7	PPARA
M7	FABP5
M7	PPARD
M7	HSD11B1
M7	UGT2B7
M7	VDR
M7	CYP19A1
M7	SHBG
M7	G6PD
M7	AR
M7	PTGFR
M7	CA2
M7	CA1
M7	NR0B2
M7	PTPRC
M7	PPARG
M7	RXRB
M7	ABCB1
M7	EPHX2
M7	HMGCR
M7	PTGES
M7	SCD
M7	MAPK1
M7	RORA
M26	PTGS1
M26	CA2
M26	CA4
M26	ALB
M26	AR
M26	CYP19A1
M26	JAK2
M26	PRKCA
M26	FLT3
M26	HSD11B1
M26	IDO1
M26	NOS1
M26	NOS3
M26	CHRM2
M26	CHRM1
M28	CA2
M28	CA1
M28	ABCG2
M28	FLT3
M28	ALOX5
M28	BCHE
M28	CYP19A1
M28	XDH
M28	ACHE
M28	PDE5A
M28	KDR
M28	PARP1
M28	ABCB1
M28	CYP1B1
M28	CA4
M28	ARG1
M28	MMP9
M28	MMP2
M28	CDK1
M28	AR
M28	MAPT
M28	CXCR1
M28	APEX1
M28	AKR1A1
M28	TBXAS1
M28	ESR2
M28	EGFR
M28	F2
M28	BACE1
M28	LCK
M28	TTR
M28	PIK3CG
M28	AHR
M28	IKBKB
M28	AKT1
M28	SYK
M28	CYP1A2
M28	CYP1A1
M28	INSR
M28	AMY1A
M35	CA4
M35	CYP1B1
M35	CYP19A1
M35	ABCG2
M35	ESR2
M35	ESR1
M35	SHBG
M35	PTGS1
M35	CA2
M35	BACE1
M35	CA1
M35	PPARG
M35	CA6
M35	ABCB1
M35	BCHE
M35	KDR
M35	PLA2G10
M35	APP
M35	ACHE
M35	KIT
M35	GUSB
M35	FGFR1
M35	MMP2
M35	TOP1
M35	MMP9
M35	MMP14
M35	LCK
M35	DNMT1
M35	FUT7
M35	STAT1
M35	RET
M35	CDK1
M35	NTRK1
M35	ODC1
M35	EDNRA
M35	PARP1
M35	BCL2
M35	MMP3
M36	ABCG2
M36	CYP1B1
M36	KIT
M36	CA2
M36	ALOX5
M36	NOS2
M36	PTGS2
M39	ABCG2
M39	CYP1B1
M39	KIT
M39	FLT3
M39	CA2
M39	SYK
M39	ALOX5
M39	ABCB1
M39	TOP1
M39	ARG1
M39	PARP1
M39	AMY1A
M39	PLK1
M39	MMP2
M39	APP
M39	CA1
M39	CDK1
M39	KDR
M39	ESR2
M39	EGFR
M39	PTGS2
M39	ACHE
M39	TTR
M39	PIK3CG
M39	MPO
M39	PIK3R1
M39	CXCR1
M39	APEX1
M39	AKR1A1
M39	XDH
M39	MMP9
M39	BACE1
M39	CA6
M39	CA4
M39	CYP19A1
M39	AXL
M39	NOS2
M39	F2
M39	CFTR
M39	AHR
M39	MAPK1
M39	INSR
M39	BMP4
M39	ESR1
M39	LCK
M39	BCL2L1
M39	CDK1
M41	ABCG2
M41	ALOX5
M41	CYP1B1
M41	XDH
M41	KIT
M41	PTGS2
M41	APP
M41	CA2
M41	NOS2
M41	CDK1
M41	CA4
M41	EGFR
M41	MMP3
M41	MMP9
M41	MMP2
M41	BACE1
M41	MPO
M41	APEX1
M41	AKR1A1
M41	SYK
M41	CYP1A1
M41	PARP1
M41	TOP1
M41	ARG1
M41	CA1
M41	ACHE
M41	KDR
M41	ESR2
M41	PIK3CG
M41	F2
M41	FLT3
M41	ABCB1
M41	AKT1
M41	ODC1
M41	CA6
M41	AMY1A
M41	AHR
M41	CXCR1
M41	TTR
M41	PLK1
M41	PIK3R1
M41	AXL
M41	CDK4
M41	CYP1A2
M41	CDK1
M42	CYP19A1
M42	SHBG
M42	CA4
M42	CYP1B1
M42	ESR1
M42	ESR2
M42	PTGS1
M42	ABCG2
M42	PPARG
M42	PLA2G10
M42	BACE1
M42	CA2
M42	CA1
M42	CA6
M42	KIT
M42	KDR
M42	FGFR1
M42	BCHE
M42	INSR
M42	CLK1
M42	EDNRA
M42	IGFBP3
M42	PTGER3
M42	PIK3CB
M42	CYP2C9
M42	CYP3A4
M42	PIK3CA
M42	BCL2L1
M42	F3
M42	VEGFA
M42	MMP2
M42	MMP3
M42	APP
M42	BCL2
M42	VCP
M42	LCK
M42	SYK
M49	CA2
M49	CA1
M49	CA6
M49	ALOX5
M49	MMP9
M49	MMP1
M49	MMP2
M49	APP
M49	STAT3
M49	HSD11B1
M49	ESR2
M49	CA4
M49	TLR4
M49	CYP1A1
M49	CYP1A2
M49	CYP1B1
M49	PTGS1
M49	EGFR
M49	TTR
M49	PTGS2
M49	RELA
M49	TLR9
M49	F3
M49	NOS2
M49	LCK
M49	ABCB1
M49	BACE1
M49	KDM4C
M49	AHR
M49	PARP1
M49	CDK4
M11	ADRA2C
M13	HTR2A
M13	ADRA2C
M13	SLC6A4
M13	NOS2
M13	IDO1
M18	ADRA2C
M18	SLC6A4
M18	ANPEP
M18	GRIN2B
M18	FUCA1
M18	HTR2A
M25	PDE4D
M25	SRD5A1
M25	CA1
M25	HRH2
M25	P2RX7
M25	ESR2
M25	TRPV1
M25	KDR
M25	CNR2
M25	CASP3
M25	HMOX1
M25	EPHX1
M25	JAK2
M25	CDK7
M25	MMP1
M25	IDO1
M25	CNR1
M25	ACE
M25	TBXAS1
M25	CYP17A1
M25	CA4
M25	MAPK10
M25	TSPO
M25	FADS1
M25	SLC6A4
M25	DNMT3A
M25	CTSC
M25	CTSS
M25	CTSB
M25	PARP1
M25	CHRM2
M25	MAPK8
M25	RPS6KB1
M25	BRD2
M25	CDK1
M25	CCNH
M32	ABCG2
M32	KIT
M32	CYP1B1
M32	NOS2
M32	PTGS2
M32	ALOX5
M32	ABCB1
M32	FLT3
M32	APP
M32	KDR
M32	CYP1A1
M32	CYP19A1
M32	AMY1A
M32	SYK
M32	EGFR
M32	AHR
M32	PLK1
M32	ACHE
M32	CA2
M32	F2
M32	IKBKB
M32	MMP9
M32	CDK1
M32	INSR
M32	PARP1
M32	MPO
M32	PIK3R1
M32	CXCR1
M32	APEX1
M32	AKR1A1
M32	ESR2
M32	MMP2
M32	CYP1A2
M32	CA1
M32	ODC1
M32	TOP1
M32	ARG1
M32	PIK3CG
M32	BMP4
M32	AGPAT2
M32	PRKAB1
M32	XDH
M32	MMP3
M32	BACE1
M32	CDK1
M37	CYP1B1
M37	ABCG2
M37	FLT3
M37	KIT
M37	ABCB1
M37	PTGS2
M37	SYK
M37	CYP19A1
M37	ALOX5
M37	AMY1A
M37	ACHE
M37	CDK1
M37	APP
M37	NOS2
M37	AR
M37	ESR2
M37	PARP1
M37	CFTR
M37	MMP9
M37	ESR1
M37	TOP1
M37	ARG1
M37	MMP2
M37	CA1
M37	KDR
M37	CA2
M37	PLK1
M37	ODC1
M37	XDH
M37	EGFR
M37	AHR
M37	IKBKB
M37	LCK
M37	INSR
M37	TTR
M37	BACE1
M37	PIK3CG
M37	AXL
M37	MPO
M37	PIK3R1
M37	APEX1
M37	CDK1
M141	ACHE
M141	CYP1A2
M141	EGFR
M141	NFKB1
M141	CA2
M141	PDGFRB
M141	FLT4
M141	INSR
M141	PLK1
M141	BACE1
M141	ERBB2
M141	ESR1
M141	ESR2
M141	CA1
M141	CA6
M141	HDAC1
M141	NFKBIA
M141	RELA
M141	CA4
M141	AKT1
M141	EDNRB
M141	CYP19A1
M141	EDNRA
M141	BRAF
M141	ACE
M141	PTGS1
M141	MPO
M141	MAPK10
M141	CYP2C9
M141	PIK3CG
M141	PIK3CA
M141	SIRT1
M141	KDR
M141	PTGS2
M141	CYP1B1
M141	CYP3A4
M141	CYP2C19
M141	SLC6A4
M141	HPRT1
M141	CCR4
M141	MMP1
M141	CDK4
M151	CA4
M151	CYP1B1
M151	CYP19A1
M151	PTGS1
M151	SHBG
M151	ESR1
M151	ESR2
M151	ABCG2
M151	BACE1
M151	APP
M151	PPARG
M151	MAPT
M151	CA2
M151	CA1
M151	PLA2G10
M151	KIT
M151	KDR
M151	FGFR1
M151	EDNRA
M151	MMP2
M151	SNCA
M151	ACHE
M151	MMP9
M151	CA6
M151	ABCB1
M151	FUT7
M151	LCK
M151	SYK
M151	IGFBP3
M151	BCL2
M151	HIF1A
M151	CTSB
M151	TOP1
M151	ODC1
M151	AKT1
M151	CLK1
M151	INSR
M151	ATP4A
M171	BCHE
M171	PPARA
M171	CNR2
M171	NR1I3
M171	AR
M171	CYP19A1
M171	ESR1
M171	CHRM2
M171	ACHE
M171	SLC6A4
M171	CYP2C19
M171	TRPV1
M171	ESR2
M171	CYP17A1
M171	PTGS1
M171	UGT2B7
M171	RORC
M171	CTSD
M171	SHBG
M171	HMGCR
M171	PTPN2
M171	SRD5A1
M171	NR3C2
M171	NR3C1
M171	PTPN6
M171	PTGES
M171	RBP4
M171	RORA
M171	PTGS2
M171	PPARG
M176	CYP19A1
M176	SRD5A1
M176	PTGS1
M176	EPHX2
M176	CYP1B1
M176	ABCG2
M176	SHBG
M176	CA4
M176	PTPN2
M167	PPARA
M167	CNR2
M167	HSD11B1
M167	UGT2B7
M167	PTGS1
M167	CYP19A1
M167	SHBG
M167	NR1I3
M181	XDH
M181	TNF
M181	IL2
M181	ADRA2C
M181	CA2
M181	CA4
M181	ACHE
M181	PTGS2
M181	ALOX5
M181	PDE5A
M181	EGFR
M181	CYP1B1
M182	EGFR
M182	ABCG2
M182	F3
M182	APP
M182	NOS2
M182	CYP19A1
M182	BACE1
M182	SNCA
M182	ALOX5
M182	PTGS2
M182	TLR9
M182	ABCB1
M182	ACHE
M182	STS
M182	MAPT
M182	ESR1
M182	ESR2
M182	DHODH
M182	CXCR4
M182	ODC1
M182	PPARG
M182	CTSB
M182	PTGS1
M182	LCK
M182	HSD11B1
M182	BCHE
M182	PTGES
M182	PPARA
M182	KIT
M178	PDE4D
M178	CA2
M178	CA1
M178	CA6
M178	CA4
M178	HDAC1
M178	SRD5A1
M178	ESR1
M178	ESR2
M178	CNR2
M178	CNR1
M178	LCK
M178	AR
M178	ACHE
M178	GPR55
M178	SIRT1
M178	PPARA
M178	PPARD
M178	MIF
M178	STAT3
M178	NR1H2
M178	BCHE
M178	MMP9
M178	MMP2
M178	ADAM17
M178	NFKB1
M180	PDE4D
M180	CA2
M180	CA1
M180	CA6
M180	CA4
M180	HDAC1
M180	SRD5A1
M180	AR
M180	CNR2
M180	ESR1
M180	ESR2
M180	CNR1
M183	PDE4D
M183	CA1
M183	CA2
M183	CA6
M183	CA4
M183	HDAC1
M183	ESR1
M183	ESR2
M183	SRD5A1
M183	CNR2
M183	CNR1
M183	LCK
M183	PPARA
M183	PPARD
M177	CYP19A1
M177	EPHX2
M177	SRD5A1
M177	CA4
M177	CYP1B1
M177	ABCB1
M177	ESR1
M177	CA2
M177	CA1
M177	CA6
M177	PTPN2
M177	PTGS1
M177	VEGFA
M177	EDNRA
M177	ABCG2
M177	ESR2
M172	CYP19A1
M172	SRD5A1
M172	PTGS1
M172	CA2
M172	CA1
M172	CA6
M172	CA4
M172	ABCB1
M172	EPHX2
M172	CYP1B1
M172	PTPN2
M172	ABCG2
M172	EDNRA
M172	PTGS2
M172	SHBG
M172	ESR1
M172	ESR2
M172	MMP14
M172	MAPT
M172	DNMT1
M172	APP
M173	PPARA
M173	CNR2
M173	TRPV1
M173	AR
M173	CYP19A1
M173	ESR1
M173	CHRM2
M173	ACHE
M173	SLC6A4
M173	CYP2C19
M173	BCHE
M173	NR1I3
M173	PTGS1
M173	RORC
M173	ESR2
M174	PPARA
M174	CNR2
M174	TRPV1
M174	AR
M174	CYP19A1
M174	ESR1
M174	CHRM2
M174	ACHE
M174	SLC6A4
M174	CYP2C19
M174	BCHE
M174	NR1I3
M174	PTGS1
M174	RORC
M174	ESR2
M175	PPARA
M175	CNR2
M175	RBP4
M175	AR
M175	CYP19A1
M175	ESR1
M175	ESR2
M175	VDR
M175	TRPV1
M175	PPARG
M175	RORC
M175	RXRB
M175	ACHE
M175	GC
M168	TRPV1
M168	PLK1
M168	GLI2
M168	CYP19A1
M168	PTPN2
M168	PPARA
M168	CNR2
M168	CNR1
M168	PPARG
M168	PPARD
M168	ALOX5
M168	AR
M168	ESR1
M168	PTGS1
M168	ESR2
M160	CYP19A1
M160	SRD5A1
M160	PTGS1
M160	CA4
M160	CYP1B1
M160	CA2
M160	CA1
M160	CA6
M160	ABCB1
M160	EPHX2
M160	PTPN2
M160	EDNRA
M160	ABCG2
M160	PTGS2
M160	SHBG
M160	ESR1
M160	ESR2
M160	MMP14
M160	MMP2
M160	VEGFA
M160	MAPT
M160	DNMT1
M160	APP
M160	FUT7
M160	BACE1
M160	BCL2
M160	STAT1
M160	ACHE
M160	PPARG
M161	PPARA
M161	CNR2
M161	CYP19A1
M161	TRPV1
M161	AR
M161	ESR1
M161	CHRM2
M161	ACHE
M161	SLC6A4
M161	CYP2C19
M161	ESR2
M161	BCHE
M161	NR1I3
M161	PTGS1
M161	TOP1
M161	ALOX5
M161	RORC
M162	CYP19A1
M162	SRD5A1
M162	PTGS1
M162	EPHX2
M162	CYP1B1
M162	ABCG2
M162	SHBG
M162	CA4
M162	PTPN2
M162	CA2
M162	CA1
M162	CA6
M162	ABCB1
M162	ESR1
M162	ESR2
M162	PTGS2
M162	EDNRA
M162	PPARG
M163	CYP19A1
M163	SRD5A1
M163	PTGS1
M163	CA2
M163	CA1
M163	CA6
M163	CA4
M163	ABCB1
M163	CYP1B1
M163	EPHX2
M163	PTPN2
M163	EDNRA
M163	ABCG2
M163	PTGS2
M163	SHBG
M163	MMP14
M163	MMP2
M163	ESR1
M163	ESR2
M163	MAPT
M163	DNMT1
M163	APP
M164	PPARA
M164	CNR2
M164	CYP19A1
M164	TRPV1
M164	AR
M164	ESR1
M164	CHRM2
M164	ACHE
M164	SLC6A4
M164	CYP2C19
M164	ESR2
M164	BCHE
M164	NR1I3
M164	PTGS1
M164	TOP1
M164	ALOX5
M164	RORC
M165	CYP19A1
M165	SRD5A1
M165	PTGS1
M165	EPHX2
M165	CYP1B1
M165	ABCG2
M165	SHBG
M165	CA4
M165	PTPN2
M165	ESR1
M165	ESR2
M165	CA2
M165	CA1
M165	CA6
M165	ABCB1
M165	PTGS2
M165	EDNRA
M165	PPARG
M165	BACE1
M165	PLA2G10
M165	VEGFA
M165	MMP14
M165	MAPT
M165	DNMT1
M165	APP
M165	MMP2
M169	ACHE
M169	CYP2A6
M169	AHR
M169	CYP1A2
M169	HTR2A
M169	SLC6A4
M169	CA2
M169	PTGS1
M169	HTR2C
M169	AR
M169	ESR1
M169	ESR2
M169	CYP2D6
M169	CYP2C9
M169	CYP3A4
M169	CYP2C19
M169	SHBG
M169	ADRA2C
M169	CHRM2
M169	CHRM1
M169	PTGS2
M169	CHRM3
M169	SHH
M169	BCL2L1
M169	BCL2
M169	CNR2
M169	CNR1
M169	ALOX5
M169	CA4
M169	F2
M169	IDO1
M170	CA2
M170	PTGS1
M170	HTR2C
M170	ACHE
M170	ESR1
M170	ESR2
M170	CYP2A6
M170	AR
M170	HTR2A
M170	SLC6A4
M170	CYP2D6
M170	CYP2C9
M170	CYP3A4
M170	CYP2C19
M170	AHR
M170	SHBG
M170	CYP1A2
M170	CXCL8
M170	PTGS2
M170	SHH
M170	ALOX5
M170	CNR2
M170	HTR7
M170	CA4
M170	CNR1
M170	RORC
M170	ADRA2C
M170	CHRM2
M170	CHRM1
M170	CHRM3
M138	PPARA
M138	FABP5
M138	PPARD
M138	HSD11B1
M138	UGT2B7
M138	CYP19A1
M138	SHBG
M138	G6PD
M138	VDR
M138	AR
M138	PTGFR
M138	CA2
M138	CA1
M138	RXRB
M138	PPARG
M138	RBP4
M138	NR0B2
M138	PTGES
M138	MAPK1
M138	RORA
M138	HMGCR
M138	EPHX2
M138	ITGAL
M138	ICAM1
M138	ITGB2
M147	ABCG2
M147	CA2
M147	APP
M147	CYP1B1
M147	KIT
M147	FLT3
M147	EGFR
M147	ABCB1
M147	ALOX5
M147	CDK1
M147	PLK1
M147	CA4
M147	KDR
M147	PIK3CG
M147	SYK
M147	CA1
M147	PTGS2
M147	F2
M147	AXL
M147	ACHE
M147	AKT1
M147	BACE1
M147	XDH
M147	APEX1
M147	AKR1A1
M147	MMP2
M147	CA6
M147	MMP9
M147	NOS2
M147	INSR
M147	MMP3
M147	CYP19A1
M147	ARG1
M147	PDGFRB
M147	FLT4
M147	PDE5A
M147	ODC1
M147	CXCR1
M147	MAPK8
M147	MAPK10
M147	CDK1
M147	RPS6KB1
M158	CYP1B1
M158	XDH
M158	CA2
M158	CA4
M158	ABCB1
M158	ARG1
M158	APP
M158	ALOX5
M158	PARP1
M158	FLT3
M158	ABCG2
M158	SYK
M158	TTR
M158	MMP9
M158	MMP2
M158	TOP1
M158	CYP19A1
M158	ACHE
M158	ESR1
M158	ESR2
M158	EGFR
M158	KIT
M158	F2
M158	PTGS2
M158	CFTR
M158	CA1
M158	CDK1
M158	MPO
M158	PIK3R1
M158	KDR
M158	MMP3
M158	PLK1
M158	CA6
M158	CXCR1
M158	AKT1
M158	BACE1
M158	AXL
M158	AKR1A1
M158	CDK1
M159	PPARA
M159	FABP5
M159	PPARD
M159	HSD11B1
M159	VDR
M159	AR
M159	UGT2B7
M159	SHBG
M159	G6PD
M159	CYP19A1
M159	PTGFR
M159	CA2
M159	CA1
M159	CYP1A2
M159	PTGER3
M159	MAPK1
M159	TTR
M159	HMGCR
M159	EDNRA
M159	PTPRC
M159	RBP4
M159	MMP9
M159	MMP2
M159	MMP14
M159	SLC6A4
M159	PTGES
M159	AKR1A1
M159	CTSG
M159	CXCL8
M159	STS
M159	BCL2
M159	MDM2
M150	ABCG2
M150	CYP1B1
M150	ALOX5
M150	FLT3
M150	KIT
M150	SYK
M150	ABCB1
M150	CA2
M150	ESR2
M150	TOP1
M150	ARG1
M150	PLK1
M150	PARP1
M150	XDH
M150	MMP2
M150	AMY1A
M150	KDR
M150	EGFR
M150	MMP9
M150	PTGS2
M150	CA1
M150	APP
M150	PIK3CG
M150	CA6
M150	CDK1
M150	NOS2
M150	PIK3R1
M150	CXCR1
M150	APEX1
M150	AKR1A1
M150	CA4
M150	BACE1
M150	CFTR
M150	F2
M150	ODC1
M150	INSR
M150	TTR
M150	AXL
M150	MAPK1
M150	AKT1
M150	CYP19A1
M150	ACHE
M150	CDK1
M148	CYP1B1
M148	CA4
M148	ESR1
M148	ABCG2
M148	CYP19A1
M148	ESR2
M148	PTGS1
M148	SHBG
M148	PPARG
M148	BCHE
M148	CA2
M148	EDNRA
M148	LCK
M148	BACE1
M148	CA1
M148	KIT
M148	KDR
M148	ACHE
M148	PTGER3
M148	RET
M148	MTOR
M148	PIK3CA
M148	CLK1
M148	PLA2G10
M148	PTGS2
M148	VEGFA
M148	ABCB1
M148	CA6
M148	VCP
M148	PIK3R1
M148	EPHB2
M148	MMP3
M157	XDH
M157	CYP19A1
M157	CA2
M157	CA1
M157	CA4
M157	ABCB1
M157	CYP1B1
M157	ABCG2
M157	ESR1
M157	ESR2
M157	PARP1
M157	ACHE
M157	CDK1
M157	FLT3
M157	PTGS2
M157	SYK
M157	TTR
M157	CFTR
M157	LCK
M157	IKBKB
M157	BCHE
M157	ALOX5
M157	EGFR
M157	AR
M157	AMY1A
M157	APP
M157	ARG1
M157	MMP9
M157	MMP2
M157	TOP1
M157	CYP1A1
M157	AHR
M157	PIK3CG
M157	MAPT
M157	INSR
M157	APEX1
M157	TBXAS1
M157	KIT
M157	NOS2
M157	KDR
M157	PLK1
M157	AXL
M157	PDE5A
M157	F2
M157	CYP1A2
M157	CDK1
M43	ADRA2C
M47	CA2
M47	CA1
M50	CA2
M50	ESR2
M50	CA1
M50	CA6
M50	CA4
M50	MIF
M50	ALOX5
M50	MMP9
M50	MMP1
M50	MMP2
M50	TLR4
M50	F3
M50	HSD11B1
M50	ESR1
M57	ADRA2C
M57	SLC6A4
M57	ANPEP
M57	GRIN2B
M57	FUCA1
M57	HTR2A
M61	BACE1
M61	CA1
M61	SRD5A1
M61	HSD11B1
M61	TGFBR1
M61	TRPV1
M61	MDM2
M61	TSPO
M61	ALDH3A1
M61	PSEN2
M61	TLR4
M61	VCP
M61	CXCL8
M61	MAPK8
M61	CHRM2
M61	EPHX1
M61	CACNA1B
M61	IDO1
M61	TLR9
M61	PDE5A
M61	TBXAS1
M61	CASP3
M61	GYS1
M61	P2RX7
M61	MAPK10
M61	PIK3CA
M61	IKBKB
M61	HTR2C
M61	ABL1
M61	FLT1
M61	CDK1
M61	CDK4
M63	HTR2C
M63	P2RX7
M63	ACHE
M63	F2
M63	TRPV1
M63	ALOX5
M63	CNR2
M63	CA2
M63	CA1
M63	PPARA
M63	ABCG2
M63	PARP1
M63	HSD11B1
M63	HTR2A
M63	FLT3
M63	PDGFRA
M63	PTGER3
M63	MMP2
M63	ESR2
M63	TACR1
M63	SYK
M63	PDGFRB
M63	CAPN1
M63	BRD3
M63	TRPM8
M63	MAPK10
M63	JAK2
M63	PRKCQ
M63	PDGFRB
M63	CDK1
M64	CA6
M64	CA4
M64	TTR
M64	CA2
M64	CASP3
M64	CA1
M64	F2
M64	MME
M65	XDH
M65	FLT3
M65	CYP19A1
M65	EGFR
M65	F2
M65	CA2
M65	ALOX5
M65	MPO
M65	PIK3R1
M65	CA1
M65	KDR
M65	MMP3
M65	PLK1
M65	CA6
M65	CDK1
M65	MMP9
M65	MMP2
M65	CA4
M65	CXCR1
M65	AKT1
M65	ABCB1
M65	BACE1
M65	CYP1B1
M65	AXL
M65	ABCG2
M65	AKR1A1
M65	SYK
M65	MAPT
M65	INSR
M65	ACHE
M65	PIK3CG
M65	APEX1
M65	ARG1
M65	ESR2
M65	AHR
M65	APP
M65	PARP1
M65	TTR
M65	TOP1
M65	CDK1
M66	XDH
M66	FLT3
M66	CYP19A1
M66	ESR1
M66	ACHE
M66	PTGS2
M66	ESR2
M66	SYK
M66	TTR
M66	CFTR
M66	CYP1B1
M66	ABCG2
M66	ALOX5
M66	PARP1
M66	CA2
M66	ABCB1
M66	CA4
M66	APP
M66	MMP9
M66	MMP2
M66	TOP1
M66	ARG1
M66	AMY1A
M66	AHR
M66	CA1
M66	AR
M66	EGFR
M66	CDK1
M66	LCK
M66	TBXAS1
M66	KDR
M66	PLK1
M66	AXL
M66	BCHE
M66	HTR2C
M66	F2
M66	MPO
M66	PIK3R1
M66	MMP3
M66	CA6
M66	CXCR1
M66	AKT1
M66	CDK1
M67	XDH
M67	FLT3
M67	CA2
M67	ALOX5
M67	AHR
M67	ABCB1
M67	CYP1B1
M67	ABCG2
M67	CA4
M67	ACHE
M67	SYK
M67	MMP9
M67	MMP2
M67	ARG1
M67	ESR2
M67	TTR
M67	CYP19A1
M67	EGFR
M67	F2
M67	MPO
M67	PIK3R1
M67	CA1
M67	KDR
M67	MMP3
M67	PLK1
M67	CA6
M67	CDK1
M67	CXCR1
M67	AKT1
M67	BACE1
M67	AXL
M67	AKR1A1
M67	APP
M67	PARP1
M67	TOP1
M67	ESR1
M67	PTGS2
M67	CFTR
M67	AMY1A
M67	BCHE
M67	CDK1
M68	EGFR
M68	XDH
M68	CA1
M68	CA2
M68	ESR2
M68	PDGFRB
M68	FLT4
M68	INSR
M68	PLK1
M68	AKT1
M68	MIF
M68	CA4
M68	CYP1A2
M68	ESR1
M68	CA6
M68	PARP1
M68	IDO1
M68	KDR
M68	SNCA
M68	NFKB1
M68	HSP90AA1
M68	CDK4
M69	ABCB1
M69	CYP1B1
M69	CA4
M69	XDH
M69	CA2
M69	CYP19A1
M69	BCHE
M69	ACHE
M69	ABCG2
M69	FLT3
M69	ALOX5
M69	AHR
M69	ESR2
M69	EGFR
M69	BACE1
M69	PIK3CG
M69	F2
M69	CDK1
M69	MPO
M69	PIK3R1
M69	CA1
M69	KDR
M69	MMP3
M69	PLK1
M69	CA6
M69	MMP9
M69	MMP2
M69	CXCR1
M69	AKT1
M69	AXL
M69	AKR1A1
M69	SYK
M69	ARG1
M69	ESR1
M69	APP
M69	KIT
M69	AR
M69	CDK1
M70	XDH
M70	FLT3
M70	CYP19A1
M70	EGFR
M70	F2
M70	CA2
M70	ALOX5
M70	MPO
M70	PIK3R1
M70	CA1
M70	KDR
M70	MMP3
M70	PLK1
M70	CA6
M70	CDK1
M70	MMP9
M70	MMP2
M70	CA4
M70	CXCR1
M70	AKT1
M70	ABCB1
M70	BACE1
M70	CYP1B1
M70	AXL
M70	ABCG2
M70	AKR1A1
M70	MAPT
M70	INSR
M70	ACHE
M70	SYK
M70	PIK3CG
M70	APEX1
M70	ARG1
M70	ESR2
M70	AHR
M70	APP
M70	PARP1
M70	TTR
M70	TOP1
M70	CDK1
M83	PTGS1
M83	HTR2C
M83	CA2
M83	CHRM2
M83	CHRM1
M83	ALB
M83	FLT3
M83	JAK2
M83	PRKCA
M83	ACHE
M83	SLC6A4
M83	HSD11B1
M83	NOS1
M83	MAPT
M83	MAPK10
M83	NOS3
M83	NOS2
M83	TSPO
M83	GAPDH
M83	MAPK8
M83	ALDH1A1
M83	ALDH3A1
M83	SHBG
M83	TGFBR1
M83	TLR9
M83	CNR1
M83	HDAC1
M83	CYP19A1
M83	CXCR2
M83	CA4
M83	CTSS
M83	AKT1
M83	BACE1
M83	BRAF
M83	TNNI3K
M83	CDK1
M55/M179	CA4
M55/M179	CYP1B1
M55/M179	CYP19A1
M55/M179	ABCG2
M55/M179	ESR2
M55/M179	ESR1
M55/M179	SHBG
M55/M179	PTGS1
M55/M179	BACE1
M55/M179	CA2
M55/M179	CA1
M55/M179	CA6
M55/M179	APP
M55/M179	PLA2G10
M55/M179	ACHE
M55/M179	GUSB
M55/M179	KDR
M55/M179	CDK1
M55/M179	NTRK1
M55/M179	TOP1
M55/M179	DNMT1
M55/M179	FUT7
M55/M179	STAT1
M55/M179	MMP2
M55/M179	MMP9
M55/M179	ODC1
M55/M179	PARP1
M55/M179	ABCB1
M55/M179	PPARG
M55/M179	EDNRA
M55/M179	BCL2
M55/M179	PDGFRB
M55/M179	MMP3
M55/M179	KIT
M55/M179	ATP4A
M155	CYP1B1
M155	CYP19A1
M155	CA4
M155	ABCB1
M155	ESR1
M155	ESR2
M155	XDH
M155	ACHE
M155	ABCG2
M155	FLT3
M155	LCK
M155	KIT
M155	SYK
M155	TTR
M155	CA2
M155	PTGS2
M155	CFTR
M155	CA1
M155	ARG1
M155	ALOX5
M155	PARP1
M155	APP
M155	CDK1
M155	MMP9
M155	MMP2
M155	TOP1
M155	AMY1A
M155	AHR
M155	AR
M155	NOS2
M155	EGFR
M155	F2
M155	BACE1
M155	CYP1A1
M155	CYP1A2
M155	BCHE
M155	MPO
M155	PIK3R1
M155	KDR
M155	MMP3
M155	PLK1
M155	CDK1
M156	CA1
M156	CA4
M156	EGFR
M156	XDH
M156	CA6
M156	CA2
M156	SRD5A1
M156	ESR2
M156	ALOX5
M156	FLT4
M156	INSR
M156	PLK1
M156	PTGS2
M156	KDR
M156	ACHE
M156	CYP1A2
M156	ESR1
M156	PARP1
M156	ERBB2
M156	BACE1
M156	CHRM1
M156	CDK4
