# Supplementary material for: “Drying effect” of fructus aurantii components and the mechanism of action based on network pharmacology and in vitro pharmacodynamic validation
Source: Front Pharmacol. 2023 Mar 8;14:1114010. doi: 10.3389/fphar.2023.1114010 (PMC10031011; doi:10.3389/fphar.2023.1114010)
Supplement: Supplementary file 7 [file Table7.XLSX]

## Sheet: Sheet1
SUID	AverageShortestPathLength	Betweenness unDir	BetweennessCentrality	Closeness unDir	ClosenessCentrality	ClusteringCoefficient	Degree	Degree unDir	Eccentricity	IsSingleNode	name	NeighborhoodConnectivity	NumberOfDirectedEdges	NumberOfUndirectedEdges	PartnerOfMultiEdgedNodePairs	Radiality	selected	SelfLoops	shared name	Stress	TopologicalCoefficient
269	2.09877	4077.57	0.156337	0.00294118	0.476471	0.207317	41	41	5	FALSE	STAT3	15.0488	41	0	0	0.862654	FALSE	0	STAT3	21762	0.130647
258	2.08025	4072.85	0.156155	0.00296736	0.480712	0.134146	41	41	4	FALSE	HSP90AA1	12.6098	41	0	0	0.864969	FALSE	0	HSP90AA1	20698	0.109438
206	2.24074	1372.63	0.0526273	0.00275482	0.446281	0.224022	39	39	5	FALSE	PIK3R1	14.2821	39	0	0	0.844907	FALSE	0	PIK3R1	10008	0.142821
222	2.27778	1131.37	0.0433775	0.00271003	0.439024	0.231746	36	36	5	FALSE	PIK3CA	14.5	36	0	0	0.840278	FALSE	0	PIK3CA	8728	0.147959
241	2.24074	1926.58	0.0738662	0.00275482	0.446281	0.211823	29	29	5	FALSE	AKT1	15.5517	29	0	0	0.844907	FALSE	0	AKT1	10880	0.150318
229	2.24074	1499.38	0.057487	0.00275482	0.446281	0.230769	27	27	5	FALSE	MAPK1	16	27	0	0	0.844907	FALSE	0	MAPK1	9356	0.152028
246	2.24691	1157.77	0.0443897	0.00274725	0.445055	0.307692	27	27	5	FALSE	RELA	17.8148	27	0	0	0.844136	FALSE	0	RELA	9416	0.164952
267	2.25309	1005.83	0.0385641	0.00273973	0.443836	0.333333	25	25	4	FALSE	EGFR	18.4	25	0	0	0.843364	FALSE	0	EGFR	6356	0.176538
244	2.24691	2208.05	0.084658	0.00274725	0.445055	0.25	24	24	5	FALSE	ESR1	17.2917	24	0	0	0.844136	FALSE	0	ESR1	11862	0.163889
217	2.38889	613.065	0.0235053	0.00258398	0.418605	0.379447	23	23	5	FALSE	LCK	20.2609	23	0	0	0.826389	FALSE	0	LCK	5176	0.206744
239	2.45679	837.107	0.0320952	0.00251256	0.407035	0.281385	22	22	5	FALSE	VEGFA	15.3182	22	0	0	0.817901	FALSE	0	VEGFA	4752	0.164223
149	2.38889	828.671	0.0317718	0.00258398	0.418605	0.30303	22	22	5	FALSE	NFKB1	17.8636	22	0	0	0.826389	FALSE	0	NFKB1	6766	0.183693
210	2.38272	455.116	0.0174494	0.00259067	0.419689	0.398268	22	22	5	FALSE	JAK2	19.7727	22	0	0	0.82716	FALSE	0	JAK2	3644	0.199725
205	2.49383	968.737	0.037142	0.00247525	0.40099	0.2	20	20	5	FALSE	HDAC1	13.65	20	0	0	0.813272	FALSE	0	HDAC1	6440	0.166463
247	2.51852	952.887	0.0365343	0.00245098	0.397059	0.131579	20	20	5	FALSE	MAPK8	11.4	20	0	0	0.810185	FALSE	0	MAPK8	5204	0.158571
231	2.51235	1586.43	0.0608245	0.002457	0.398034	0.326797	18	18	5	FALSE	CXCR4	18.2778	18	0	0	0.810957	FALSE	0	CXCR4	8126	0.200244
253	2.48765	364.378	0.0139705	0.00248139	0.401985	0.416667	16	16	5	FALSE	MTOR	22.1875	16	0	0	0.814043	FALSE	0	MTOR	2712	0.248596
166	2.54938	456.847	0.0175158	0.00242131	0.392252	0.238095	15	15	5	FALSE	PRKCA	15.3333	15	0	0	0.806327	FALSE	0	PRKCA	2978	0.178824
242	2.45679	391.199	0.0149988	0.00251256	0.407035	0.352381	15	15	5	FALSE	HIF1A	19.6	15	0	0	0.817901	FALSE	0	HIF1A	2766	0.213043
248	3.01235	1365.04	0.0523365	0.00204918	0.331967	0.241758	14	14	5	FALSE	CYP1A1	7.07143	14	0	0	0.748457	FALSE	0	CYP1A1	8388	0.184211
185	2.42593	1847.19	0.0708224	0.00254453	0.412214	0.205128	13	13	5	FALSE	PPARA	15.0769	13	0	0	0.821759	FALSE	0	PPARA	9594	0.166811
220	2.73457	1485.71	0.0569632	0.00225734	0.365688	0.102564	13	13	6	FALSE	APP	9.07692	13	0	0	0.783179	FALSE	0	APP	7724	0.149867
135	2.43827	764.693	0.0293188	0.00253165	0.410127	0.384615	13	13	5	FALSE	NOS2	21.1538	13	0	0	0.820216	FALSE	0	NOS2	4064	0.233333
237	2.43827	411.637	0.0157824	0.00253165	0.410127	0.307692	13	13	5	FALSE	AR	22.6154	13	0	0	0.820216	FALSE	0	AR	2638	0.239771
126	2.69136	1928.19	0.0739281	0.00229358	0.37156	0.136364	12	12	5	FALSE	RXRB	11.75	12	0	0	0.78858	FALSE	0	RXRB	10636	0.170343
268	2.5	575.248	0.0220554	0.00246914	0.4	0.424242	12	12	5	FALSE	ERBB2	24.3333	12	0	0	0.8125	FALSE	0	ERBB2	2764	0.262681
12552	2.46914	1994.21	0.0764592	0.0025	0.405	0.194444	9	9	5	FALSE	GAPDH	18.1111	9	0	0	0.816358	FALSE	0	GAPDH	9396	0.200999
180	2.76543	1002.44	0.0384341	0.00223214	0.361607	0.111111	9	9	6	FALSE	F2	8.88889	9	0	0	0.779321	FALSE	0	F2	3602	0.153535
200	2.7037	484.657	0.0185821	0.00228311	0.369863	0.305556	9	9	5	FALSE	MMP2	15.3333	9	0	0	0.787037	FALSE	0	MMP2	2384	0.202963
190	2.69753	769.508	0.0295034	0.00228833	0.370709	0.285714	8	8	5	FALSE	CXCL8	16.875	8	0	0	0.787809	FALSE	0	CXCL8	4026	0.241071
211	2.8642	414.539	0.0158937	0.00215517	0.349138	0.285714	8	8	5	FALSE	CDK1	11.25	8	0	0	0.766975	FALSE	0	CDK1	2196	0.19181
195	2.78395	386.213	0.0148076	0.00221729	0.359202	0.428571	8	8	6	FALSE	PPARG	16.125	8	0	0	0.777006	FALSE	0	PPARG	2666	0.280702
				Betweenness unDir≥345.73006134969285
				Closeness unDir≥0.0020385438231035145
				Degree unDir≥7.865030674846626
